# Supplementary material for: Identification of key regulatory genes and their working mechanisms in type 1 diabetes
Source: BMC Med Genomics. 2023 Jan 17;16:8. doi: 10.1186/s12920-023-01432-y (PMC9843847; doi:10.1186/s12920-023-01432-y)
Supplement: Supplementary file 1 — Additional file 1. Two independent microarrays related to T1D (GSE156035 and GSE55098) were integrated for analysis and 19579 co-expressed genes were identified in both microarrays. [file 12920_2023_1432_MOESM1_ESM.xlsx]

## Sheet: supplementary table 1
Supplementary table 1. Two independent microarrays related to T1D (GSE156035 and GSE55098) were integrated for analysis and 19579 co-expressed genes were identified in both microarrays.
geneNames	GSM4720871	GSM4720872	GSM4720873	GSM4720874	GSM4720875	GSM4720876	GSM4720877	GSM4720878	GSM4720879	GSM4720880	GSM4720881	GSM4720882	GSM4720883	GSM4720884	GSM4720885	GSM4720886	GSM4720887	GSM4720888	GSM4720889	GSM4720890	GSM4720891	GSM4720892	GSM4720893	GSM4720894	GSM4720895	GSM4720896	GSM4720897	GSM4720898	GSM4720899	GSM4720900	GSM4720901	GSM4720902	GSM4720903	GSM4720904	GSM4720905	GSM4720906	GSM4720907	GSM4720908	GSM4720909	GSM4720910	GSM1329616	GSM1329617	GSM1329618	GSM1329619	GSM1329620	GSM1329621	GSM1329622	GSM1329623	GSM1329624
A1BG	9.11314	9.82218	9.5602	9.47272	8.89582	10.0886	9.92851	9.91865	9.43453	9.40117	9.06839	9.2073	9.81271	9.78254	9.91171	9.61351	9.63805	9.52744	9.16425	9.65548	9.26112	9.50013	8.76925	9.10377	9.17872	9.04188	9.51531	9.48985	8.84994	8.95404	9.3467	9.07787	9.84058	9.72752	9.23414	9.43304	9.31215	9.37144	8.61381	9.47808	9.23897	9.45933	10.4596	9.31909	9.14033	9.04103	9.58725	9.90247	9.20229
A1BG-AS1	6.60794	6.73715	6.907	6.5266	5.52871	6.59882	6.80591	6.76811	6.81962	6.94615	6.33554	7.02424	7.05905	6.92841	7.50279	7.35556	6.75585	6.5646	7.07809	7.06762	6.50746	6.98518	6.54202	7.00392	6.73904	6.66789	6.76501	7.20344	7.15643	6.98929	7.07563	6.79844	7.48898	6.97236	7.06551	6.88004	6.88794	6.74709	6.48317	7.05241	7.2257	6.51416	6.77413	6.90207	6.69215	6.72619	6.73064	7.25654	7.21269
A1CF	2.83259	2.8311	2.84269	2.82924	2.80471	2.82364	2.80389	3.65542	5.83321	2.84014	2.86704	2.84547	2.84078	2.82736	2.79483	2.76257	2.79972	2.75971	2.7255	3.18934	2.87926	2.85996	2.83952	3.07257	2.79152	2.78406	2.78486	4.83376	3.2846	2.80462	2.80556	2.78388	2.7489	2.74731	2.77347	2.74825	2.75645	2.84862	2.73303	2.78711	3.12613	2.95921	2.26923	2.79307	3.74622	2.60478	3.13474	3.29051	3.33646
A2M	4.23468	3.28538	4.05863	4.61932	3.25514	3.38687	4.43441	3.64694	3.48475	2.96859	3.87001	3.49694	4.15042	4.21991	4.29037	4.23411	3.60904	4.50532	3.22195	3.00887	2.71001	2.93529	3.01799	3.13661	4.08253	3.55157	4.44432	3.01186	4.18311	4.18965	3.21483	4.22421	3.95715	4.19195	3.04019	3.86028	3.63031	4.5254	4.38362	2.98845	4.30691	3.46254	2.89139	3.57406	3.88369	3.56447	3.50557	3.04048	3.90313
A2M-AS1	6.08533	6.85681	6.92979	6.78056	6.75807	6.40422	6.35046	5.92449	7.29725	6.503	6.92618	5.80733	6.64539	7.45549	7.08413	7.36826	6.67461	6.96277	7.92914	7.18914	8.50283	8.3803	8.18271	6.54939	7.12029	6.86772	7.14457	6.82207	6.77322	7.65127	6.93649	7.0313	7.13125	7.46845	7.11721	7.5709	7.78876	7.81708	8.3053	7.4422	7.90896	8.39534	7.34436	7.53329	6.57999	6.95691	7.52463	7.8508	6.57502
A2ML1	3.13221	4.3491	2.74915	2.76872	4.86743	2.79216	3.19929	2.86214	2.70433	2.73227	3.71514	2.75564	2.78286	2.74358	2.78533	2.79036	2.68702	3.87401	2.7623	2.76511	2.78426	2.75342	2.74654	2.72551	2.74043	2.74535	2.79748	2.99405	2.65724	2.69592	2.7413	2.7269	2.76915	2.7875	2.7637	2.82398	2.6838	2.73058	2.71431	2.74575	2.83215	2.41119	2.60674	2.87631	2.78351	2.73619	2.61356	2.77841	2.76104
A2MP1	2.74344	2.75189	2.749	3.26638	2.72989	3.18408	2.82965	3.52233	2.7646	2.75217	2.91171	3.31383	2.76089	2.77377	2.88788	2.93272	3.01893	2.81997	2.73475	2.86539	2.7923	2.78806	2.77932	2.75971	3.47149	2.7457	2.73742	2.74003	3.05654	2.91907	3.02259	2.85263	2.73431	2.7886	2.75597	2.74384	3.22321	2.76555	2.81547	2.77925	2.86512	2.47066	2.70199	2.82911	2.84867	3.18979	2.8891	3.01108	2.89892
A4GALT	8.13359	8.08555	8.27506	8.05314	7.64251	7.813	7.0103	6.97831	6.69007	7.66654	7.31808	6.48086	7.40741	7.05229	6.57899	6.68297	7.08723	7.28789	6.55854	6.62638	7.19162	7.10154	6.90419	7.13106	7.70524	7.17687	6.86858	6.82746	6.50515	6.82905	6.46713	6.48858	6.4844	7.18602	6.34868	6.00473	6.5818	6.97403	6.7189	6.82569	6.82288	6.68223	6.55003	6.76861	7.63409	7.11881	6.77578	7.04672	7.2663
A4GNT	3.26839	2.93679	2.93936	2.92911	2.9627	3.02036	6.51324	2.91991	2.94397	2.94466	2.97706	2.96083	2.93345	2.94985	2.93291	2.9006	2.94198	2.97828	2.97453	2.97901	2.91326	2.92211	2.88929	2.8523	4.1682	2.87818	2.88548	2.91002	2.89307	2.8928	2.90555	2.88192	2.82465	2.82026	2.80674	2.8521	2.9868	2.89163	2.86518	2.91385	3.1233	2.72421	3.02633	3.39177	3.35057	3.22318	2.38047	2.58025	2.88286
AA06	4.1667	3.01609	3.02046	3.01097	2.99092	4.41494	2.98809	2.98261	3.03905	3.48185	3.04641	3.03425	3.00352	2.99995	2.97785	2.96525	2.99982	2.97227	2.95196	2.97146	3.04284	3.03943	3.01925	3.01515	2.99355	3.00111	3.00183	6.79211	3.04025	3.02956	3.01668	3.18381	2.98249	2.97095	2.98287	2.9687	2.99889	3.00541	2.98832	3.01544	3.32149	2.66627	2.93727	3.01517	3.17265	2.94831	3.07584	3.68967	4.47031
AAAS	8.24729	8.29447	8.2874	8.26902	8.22885	8.053	8.51551	8.27707	8.20092	8.35368	8.43193	8.37583	8.42547	8.61975	8.44563	8.55191	8.49943	8.49764	8.73675	8.74665	8.35579	8.38134	8.29387	8.59631	8.14771	8.46578	8.63935	8.25076	8.51202	8.33274	8.53669	8.78554	8.69722	8.65573	8.6368	8.6826	8.49227	8.67421	8.4001	8.72382	8.64687	8.45715	8.29432	8.36703	8.11997	8.3339	8.14326	8.55327	8.78099
AACS	6.80737	6.83952	6.38075	6.55814	6.39981	6.57436	6.82714	6.76963	6.81372	6.76815	6.61943	6.73943	6.88758	6.46489	7.11178	6.92383	7.99428	6.66498	6.52448	7.23544	5.66811	5.75644	5.7446	6.44232	6.53209	6.97451	6.98082	5.74413	6.76188	6.44226	7.34994	6.73423	7.24502	6.5967	6.72795	6.67449	6.44982	6.73568	6.37079	6.68421	6.24357	6.15284	6.08321	6.60988	6.6227	6.84715	6.90111	6.75006	6.91506
AACSP1	2.82818	2.77988	3.35134	5.84648	4.56929	2.4532	2.47023	2.48115	3.30897	2.44255	3.70861	2.50029	2.47162	3.22059	3.41885	2.47762	2.85601	2.8002	3.05559	3.08759	2.44638	2.46295	2.45982	2.70299	2.44534	3.58866	3.77114	2.43952	2.40174	2.54145	3.02858	3.42741	2.59205	2.45868	2.46929	3.7129	3.31273	2.95524	2.68367	2.783	3.27655	2.52699	2.83599	2.79418	2.9184	2.73974	2.89786	2.12136	3.40841
AADAC	2.93401	3.46641	3.0008	3.00943	3.13356	3.2911	2.97977	2.93391	3.77413	3.72243	3.13745	3.03215	3.09249	3.08402	2.97501	2.94596	3.20087	3.09568	2.82369	2.82681	3.29844	3.14592	3.09229	3.00562	3.01334	2.99742	2.96089	3.08401	3.04474	3.1075	3.23412	2.90912	2.90078	2.94645	2.96979	2.94896	2.82562	2.85153	2.79953	2.86904	3.524	2.92208	2.98243	3.12936	3.28459	3.32191	3.06442	3.36565	2.82806
AADACL2	2.40942	2.41219	2.41219	2.41441	2.4134	2.40883	2.41754	2.41522	2.4128	2.41337	2.41263	2.41074	2.41576	2.4208	2.41276	2.41565	2.41583	2.4155	2.4201	2.41632	2.42242	2.42483	2.42974	2.42837	2.41873	2.61333	2.41784	2.49046	2.41815	2.41842	2.42305	2.41561	2.43641	2.44601	2.44852	2.44183	2.42206	2.43745	2.43948	2.44841	2.64691	2.53827	2.55955	2.40767	2.46401	2.52743	2.41225	2.52889	2.43025
AADACP1	2.87058	3.4277	2.82555	3.43353	2.85298	3.40833	2.4555	3.17911	3.15263	3.68589	2.8467	3.53035	3.05806	2.54863	2.67174	2.84244	2.78972	2.73903	3.08671	2.5473	3.2762	2.71346	3.27477	2.83924	2.86102	3.41678	2.7691	2.72348	2.66519	2.96853	3.005	2.80638	2.68349	2.70013	2.75948	2.77777	2.77546	2.92848	2.88156	2.74551	2.99634	2.78632	2.64318	3.55906	3.03424	3.09264	2.91157	2.71806	2.76914
AADAT	3.32147	2.6352	2.69842	3.09529	2.68546	2.63151	2.72286	2.67034	2.56443	2.61124	2.60645	2.6075	5.56858	2.63738	2.64202	2.64946	2.58886	3.53207	4.63694	2.63189	2.6266	2.60819	2.57389	2.55183	2.62466	2.59503	2.63351	2.6726	2.52672	2.54901	2.9483	2.59089	2.64393	2.66585	2.64686	2.66254	2.57084	2.60014	2.58588	2.61224	2.74261	2.52117	2.70099	1.99598	2.78775	3.35662	2.60562	2.44473	2.70759
AAED1	9.03941	9.0459	9.03837	8.77648	8.68757	8.72112	8.5912	8.75195	8.78103	8.39073	8.11193	8.39284	8.3678	8.26533	8.44386	8.56754	8.21992	8.64286	8.24628	8.08281	8.55717	8.25827	8.52115	8.35009	7.82628	7.92788	8.04398	8.30331	8.34721	8.29811	8.46182	8.03357	8.00884	8.12439	8.15703	7.96345	8.26821	8.12572	8.31133	8.01642	8.76215	8.21172	8.69155	8.80003	8.57189	8.42206	8.68347	8.42373	8.48591
AAGAB	8.94613	8.76288	8.89733	8.96536	8.83699	8.77914	8.81081	8.66209	9.13706	9.36274	9.27504	9.32909	9.15527	9.29875	9.21797	9.13037	9.15349	9.43738	9.17492	9.03466	9.0594	9.15524	9.04722	9.38229	8.94138	8.88404	8.96445	9.07305	9.32971	9.35546	9.2601	9.11686	9.20572	9.41447	9.28763	9.15799	9.13548	9.39182	9.23407	9.30912	9.07878	9.26895	9.26342	9.13433	9.03715	9.42449	9.28252	9.41712	8.92482
AAK1	6.41938	6.5956	6.44269	6.4445	7.07347	6.47171	6.6484	6.64697	6.98965	6.64071	6.77827	6.42775	6.52093	6.82883	6.5735	6.72015	6.57876	6.19878	6.82019	6.59628	7.45816	7.19403	6.97938	6.56989	7.08669	7.05545	7.03839	6.98487	7.05165	6.72573	6.84812	6.86763	6.85367	6.8918	6.86649	6.75988	6.7333	6.74163	7.38446	6.9622	6.79975	6.88001	6.97715	6.91749	6.79783	7.02144	6.81212	6.70766	6.84115
AAMDC	7.93937	8.14311	8.01235	8.07733	8.0496	8.2163	7.86894	7.81816	8.14128	8.43448	8.12589	8.15815	8.42148	8.24427	8.41861	8.22201	7.95367	8.37834	8.23486	8.21414	8.15318	8.01323	8.32195	7.80313	8.20502	8.0855	8.1159	8.33205	8.21633	8.04289	8.18762	8.05	8.23739	8.36623	8.32623	7.79322	8.25425	8.29184	8.19929	8.25729	8.02857	8.1647	8.26644	8.03481	8.21227	8.27528	8.33954	8.03524	8.43765
AAMP	9.75082	9.47851	9.46703	9.58468	9.99108	9.99071	10.0627	10.2298	9.74277	9.92327	9.81193	9.90834	10.2379	10.0199	10.1312	10.1438	9.84044	10.0061	9.81366	9.79509	9.47831	9.47452	9.72621	9.77364	10.3692	10.3235	10.2127	9.93263	9.89981	10.1001	9.95103	10.3177	10.1514	10.0032	10.0135	9.91672	9.86081	9.78745	10.0272	9.79149	10.0156	10.2089	9.79805	9.68918	9.70121	9.59972	10.1195	9.8853	9.99496
AANAT	4.04167	4.39366	5.29433	2.55002	3.89813	2.58619	3.12236	3.79452	3.14738	3.1856	3.21359	2.53794	3.74478	2.50169	4.00792	3.7141	3.50882	3.78022	3.39565	3.88308	4.73012	3.53525	2.54314	3.74025	3.555	4.06221	4.05071	2.89738	3.10551	2.96094	3.63909	3.84472	3.4983	2.63047	3.63472	3.3567	3.24866	2.92568	2.87229	3.45077	3.44103	3.11959	2.66233	3.29396	3.29157	3.24567	4.31218	3.98422	3.02771
AAR2	9.62831	9.92293	9.92216	10.0193	9.56721	9.62931	9.63064	9.55704	9.61387	9.6245	9.59076	9.52548	9.58187	9.38087	9.49436	9.49551	9.42211	9.43429	9.28499	9.37646	9.0305	9.28309	9.53846	9.63975	9.37498	9.32085	9.20387	9.22504	9.39224	9.61692	9.52149	9.7543	9.56207	9.54379	9.42171	9.38525	9.30095	9.31093	9.47957	9.31729	9.47008	9.69505	9.46305	9.52104	9.18028	9.45186	9.66273	9.47026	9.55689
AARS	7.66696	7.11922	7.52943	7.57737	7.89358	7.64041	8.33719	8.30465	7.88597	8.36454	8.18838	8.6025	8.70343	8.10222	8.58526	8.69311	7.85791	7.97614	7.95809	8.2151	7.6985	7.75566	7.9356	8.20524	8.97855	9.00327	9.42232	8.30053	8.42052	8.67773	8.47427	8.67641	8.3094	8.25666	8.41559	8.38889	7.90175	8.12192	8.40394	8.32272	8.07641	8.10556	8.22049	8.19569	8.27021	8.64498	8.5722	8.42179	9.17991
AARS2	7.83375	7.59709	7.89023	8.00697	7.93053	7.66238	7.97212	7.99736	8.12008	8.41732	8.32518	8.38888	8.33876	8.45967	8.5092	8.3573	8.30435	8.01492	8.45821	8.5656	8.18418	8.36846	8.3207	8.41531	8.54677	8.44417	8.4705	8.42665	8.57862	8.42415	8.33729	8.32587	8.30715	8.33426	8.54978	8.46086	8.52525	8.4358	8.59881	8.47795	8.33991	8.48929	8.55956	8.29752	8.3038	8.33803	8.33636	8.22478	8.27607
AASDH	7.34234	7.12538	7.68038	7.02005	6.08075	6.18633	6.50651	6.55943	6.84981	6.72683	7.03567	7.0749	6.93397	7.07728	7.17275	7.14029	6.95294	6.95186	7.55187	7.53185	6.70311	7.87906	7.47015	8.34819	6.91163	6.72057	6.68134	6.73026	7.22357	6.76496	7.26621	6.8083	7.19684	7.59696	7.29176	6.96309	6.89313	7.31243	6.96941	7.28847	7.31976	7.92576	7.26903	7.30273	7.02568	7.51794	7.23323	7.18745	6.48629
AASDHPPT	8.89439	8.64701	8.87755	8.81691	8.5078	8.02093	8.79633	8.04623	8.76728	8.75172	8.9154	8.79523	8.79495	9.40692	9.25769	9.12695	8.83194	9.262	9.36133	9.21929	8.29115	9.29675	8.64722	9.7204	8.79037	8.5088	8.56234	8.8689	9.24354	8.95942	9.13628	9.03999	9.24936	9.48205	9.42166	9.2381	9.11398	9.41521	9.07085	9.37447	9.00593	9.39394	8.97504	8.96148	8.71888	9.03366	9.10626	8.82084	8.96567
AASS	4.8769	5.06019	4.03665	3.68131	4.19883	4.41828	4.23375	5.75203	3.81662	5.53728	2.65952	4.99941	4.15036	2.95068	4.83851	3.54555	4.15603	3.27674	5.16511	3.02285	2.51287	2.48079	2.43331	4.23003	4.44301	3.61059	3.4891	2.47778	4.9894	4.10344	3.76766	3.76928	3.93333	2.57432	3.31855	4.27743	3.70804	4.16855	3.84575	4.64925	3.41577	3.30912	4.63441	3.77938	4.2057	3.13285	3.73967	3.97382	3.72076
AATF	10.3249	10.2725	10.3478	10.3434	10.1234	10.1486	10.3402	10.4642	10.3133	10.2233	10.1663	10.1363	10.504	10.2602	10.4047	10.4246	10.2598	10.2233	10.1341	10.1482	10.0243	10.021	10.2239	10.3749	10.1923	10.5169	10.2467	9.94757	10.2123	10.2195	10.3002	10.3476	10.3527	10.2243	10.3581	10.0463	10.0522	10.2824	10.2763	10.135	10.281	10.1675	10.2903	10.2506	10.193	10.147	10.4708	10.2266	10.2586
AATK	7.05408	7.26407	6.75775	6.68	7.63391	7.64218	7.28796	7.34758	8.92768	7.36369	7.10018	7.46602	7.37845	6.97581	7.31566	7.04023	7.56324	7.33453	7.01857	7.19348	7.47147	7.42478	7.37873	6.56502	7.54794	7.4439	7.22139	7.49545	7.10857	7.26093	7.38605	7.16324	6.91566	6.87226	6.93005	7.34208	7.92714	6.82201	7.44692	7.06711	7.09237	6.94903	6.75601	7.26238	7.40698	6.89915	7.10402	7.39321	7.4122
ABAT	5.91664	5.91669	6.12129	5.95916	5.77704	7.32867	5.79434	5.82739	5.78591	5.89724	6.08783	6.00171	5.99427	5.91119	6.38732	6.47258	6.3425	6.2681	6.18247	6.15883	5.75522	5.85326	6.07023	5.90724	6.11103	6.13472	5.64285	6.21595	6.70465	6.5896	6.65231	6.62711	6.34225	6.21959	6.55926	6.18999	6.32946	6.01249	6.35949	5.95079	6.16884	6.37598	5.80729	5.85234	6.48132	5.7685	6.68679	6.48787	6.17869
ABCA1	5.84681	6.34712	5.46241	6.61347	5.74041	4.74143	5.08582	6.03597	5.76533	4.63466	4.0706	5.36643	4.43512	4.446	5.00133	5.16639	4.58361	4.13724	4.79762	4.91766	4.59456	5.20574	5.80137	5.95397	5.1321	5.60404	4.83414	5.08984	5.67497	5.59998	4.08344	5.5049	5.1162	4.59477	5.05972	5.5942	5.23298	4.98976	4.92795	5.28086	4.55197	5.45262	5.28947	4.7727	5.36308	4.43425	4.41593	5.06873	4.93597
ABCA11P	4.88412	4.53556	4.82333	4.59969	4.39727	2.68091	5.33324	3.77748	4.78362	5.06874	5.4881	5.0563	4.75824	5.46981	5.42693	5.32596	5.04071	5.16501	5.73039	5.19334	2.62483	6.44671	4.42253	6.01561	4.75007	5.65364	4.76094	4.14273	6.24853	4.99586	5.59246	5.25598	5.635	5.77795	5.48454	5.53712	4.64296	5.26953	4.92093	4.55413	4.93625	5.67682	6.07543	5.04551	4.80374	5.44165	4.60887	4.58473	5.07538
ABCA12	2.60571	2.67909	2.76285	2.73064	2.76932	3.10593	2.60007	3.18311	2.81973	2.72983	2.97591	2.80852	4.36152	3.30698	2.69423	2.65602	2.64739	2.56821	2.51995	2.53151	3.05149	2.82213	2.76434	2.61022	2.73189	2.63518	2.62989	2.68167	2.63227	2.64004	2.81064	2.63464	2.57769	2.58174	2.69175	2.62191	2.5499	2.59674	2.52865	2.59966	2.54235	2.3696	2.81001	3.11212	2.65015	3.04827	2.75177	2.87461	2.5894
ABCA13	3.51414	3.51479	2.51706	2.5264	2.53665	4.38234	2.54452	3.88922	2.58943	2.52873	2.5618	2.58998	2.47493	2.48232	2.50402	2.51484	2.44261	2.36549	3.46365	2.39145	4.32089	2.56793	2.60048	4.31104	2.56308	2.67431	2.59332	4.16423	2.78298	3.17661	2.62487	2.55693	2.75305	2.50329	2.50802	2.97916	2.42909	2.46858	2.39018	2.44424	2.81277	2.73844	2.66689	2.49275	2.45635	2.5586	2.635	2.75643	2.60899
ABCA17P	2.82717	2.84424	2.846	2.85017	2.80397	2.83167	2.80846	3.42136	2.87332	2.85667	2.87287	2.85441	2.83732	2.86695	2.83976	2.82382	2.84068	2.80285	2.81463	2.80557	2.90556	2.89638	2.91299	2.9043	2.83363	2.85189	2.8364	2.79509	2.87075	2.87699	2.89575	2.83496	2.83721	2.85795	2.89806	2.85928	2.85705	2.87189	2.84616	2.88017	2.93474	2.90849	2.91542	2.853	2.61711	3.26506	2.78211	2.77803	2.80092
ABCA2	4.62867	4.85369	4.86262	4.92684	5.21366	5.14374	5.98217	5.8075	5.17425	4.9993	5.89512	5.14081	5.46308	5.05586	5.56104	5.32082	4.96292	5.54176	5.30568	5.04276	5.31582	5.33704	5.23609	4.86668	5.74427	5.81373	5.76082	5.69134	5.24482	5.55714	5.96173	5.53819	4.99178	5.50899	5.26539	5.39599	4.81796	5.25006	5.39536	4.79734	5.34315	5.0809	5.2119	5.21712	5.67593	5.51352	5.39144	5.65341	5.67486
ABCA3	6.39628	6.57841	7.13511	6.65396	6.37906	6.38594	7.2676	6.9279	6.80227	6.37032	6.82975	6.61485	6.86134	7.15105	7.12727	7.2555	6.49175	7.05922	6.92869	6.8715	6.84652	6.81682	6.15751	6.7151	6.20351	7.06637	6.76504	6.32486	7.0277	7.03787	6.85958	6.49481	6.68673	6.97219	6.49056	6.45579	6.42124	6.8302	6.8888	6.11671	6.98468	6.6969	6.69911	6.69911	6.87693	6.69911	6.306	7.38446	6.83998
ABCA4	2.79654	2.78701	2.76857	2.76366	2.79393	2.85593	2.78359	2.76007	2.78651	2.76522	2.80097	2.77838	2.80324	2.80426	2.78551	4.09238	2.79471	2.81775	2.79044	2.79448	2.8321	2.82295	2.77922	3.10552	2.76726	3.63928	3.84057	2.81303	2.75787	2.86994	2.76997	4.46818	2.71076	3.02657	2.695	2.73198	2.84715	2.77772	2.73103	2.79318	2.79074	2.79971	2.61532	3.0336	3.23787	2.73059	2.75511	3.15542	2.9258
ABCA5	7.16244	6.86946	7.1103	6.85722	6.61696	6.80737	7.06451	6.72642	6.72065	7.40022	6.99504	7.41833	6.97917	7.1782	7.54569	6.92423	7.00053	6.80476	7.44808	6.81621	7.69812	7.51169	7.36958	7.78806	6.77062	6.42526	6.63426	6.8591	7.18639	7.02551	6.79554	6.58815	6.79367	7.21302	7.55822	6.94077	7.84811	7.31435	7.91711	7.2579	7.11154	7.66199	7.7891	7.57329	6.84472	7.09363	6.47566	6.84936	6.8128
ABCA6	3.55622	2.40782	2.79991	3.89659	2.99506	2.78721	2.71891	3.33825	4.01156	3.95908	3.54395	4.81692	3.85085	4.37981	4.58755	3.85765	4.26297	4.17584	3.57347	3.40743	2.40938	4.20109	2.44649	4.63339	4.76443	4.13084	3.97103	3.69829	4.51955	4.0953	3.78068	4.00297	4.03633	4.41643	3.67195	4.03187	6.90458	3.5195	4.26323	3.70418	4.66121	3.82248	3.72029	3.96336	4.37991	3.7108	3.65634	4.26978	4.41432
ABCA7	9.17283	9.46102	9.53615	9.67341	10.212	9.86272	10.2223	10.4059	10.2424	10.0758	10.1568	10.0988	10.4348	9.7074	10.3118	9.98594	10.2112	9.41037	9.99134	10.223	10.1942	10.1623	9.83642	9.82084	10.6697	10.3329	10.3373	9.97886	10.5564	10.0556	10.0115	10.5821	10.2929	10.1991	10.3147	10.1961	10.0886	9.98143	10.3534	9.49415	9.95985	10.1838	10.097	10.143	9.77143	9.83978	9.78684	9.8142	9.93501
ABCA8	2.52432	2.51289	2.51196	2.50696	3.96196	2.51672	2.49397	3.05391	2.53178	2.5119	2.53666	2.5274	2.50241	2.50116	4.12907	2.64088	2.50978	3.06658	2.4773	2.49141	2.49543	2.498	2.48447	2.47915	2.46555	2.4747	2.47263	2.49098	2.50084	2.49308	2.48178	2.47916	2.87109	2.44173	2.44797	2.44294	2.48557	2.47452	2.46291	2.48397	2.80879	2.32933	2.3556	2.66918	2.42925	2.74882	2.59147	2.78902	2.72963
ABCA9	9.67143	9.80897	9.4441	9.70294	9.48957	9.26757	9.72243	9.86775	9.56526	9.27317	9.60399	9.28932	9.32976	9.15977	9.44322	9.53229	9.71861	9.04775	9.49388	9.44322	10.2842	10.3949	10.1361	9.38396	10.5145	9.38319	9.69186	9.74266	9.59024	9.76915	9.43056	9.27067	10.0465	9.42257	9.69985	9.83551	9.81203	10.0293	10.1526	9.20346	9.85176	9.70481	9.97665	9.75105	9.77353	9.76988	9.48532	9.8816	9.61554
ABCB1	5.55923	5.8069	5.83471	6.08859	6.36695	6.02965	5.99623	6.06845	6.50602	6.17185	6.69364	6.44282	6.88934	6.63337	6.8255	6.53669	5.83621	6.67271	6.39875	6.03208	6.72782	6.43479	6.41639	6.12508	6.40932	6.04518	6.07207	6.28894	6.78073	6.27524	6.74178	5.96949	6.29382	6.8213	6.31272	6.19808	6.55524	6.24624	6.22473	6.41134	6.49309	6.73257	6.55752	6.41175	6.62401	6.56585	6.36468	6.85919	6.28089
ABCB10	8.14666	8.15131	8.48716	8.27092	7.47025	7.39783	7.4452	7.57656	7.8608	7.79652	7.89967	7.86704	7.23592	7.65873	7.40283	7.51547	8.00865	8.05914	7.78863	7.89124	7.63465	7.95661	8.02539	8.37608	7.40783	7.37332	7.53194	7.18428	7.94735	7.86496	7.67399	7.51892	7.64008	7.62764	7.5934	7.65003	7.85022	7.81622	7.98556	7.95862	7.53373	8.06193	7.91827	7.75262	7.52964	7.42876	8.27144	7.7116	7.46834
ABCB11	2.72079	2.74341	2.73637	2.73857	2.69989	2.73462	2.70216	2.68456	2.79547	2.75099	2.77788	2.77036	2.71449	2.73464	2.72639	2.71012	2.70207	2.64057	2.6566	2.65243	2.82686	2.79517	2.82334	2.80823	2.73098	2.77337	2.73897	2.69122	2.7712	2.78576	2.82086	2.73474	2.70831	2.72224	2.75555	2.72562	2.71405	2.72482	2.67777	2.71772	2.68569	2.75254	2.6532	2.82466	2.77578	2.63646	2.72454	2.73977	2.89546
ABCB4	6.19924	5.07011	5.36325	5.69211	5.46587	6.09967	4.65611	5.96222	6.28838	7.61413	7.31982	6.97846	6.26618	5.70472	6.36653	6.06573	6.21721	6.20624	6.17173	6.98476	5.90472	6.12391	6.01436	7.87205	6.34398	5.37084	5.80245	7.22978	7.02749	4.93726	5.92407	6.55537	6.15008	5.94485	6.29921	7.23439	5.4151	6.64711	5.57596	7.61257	7.07328	6.12855	7.34836	6.39699	5.37273	6.33641	5.56815	5.94278	5.00036
ABCB5	2.77518	2.57585	2.56873	2.57502	2.60016	2.94382	3.05186	3.05671	2.579	2.82999	3.48297	2.56561	2.59166	4.53832	2.58999	2.59003	2.9469	3.05228	2.60026	2.68678	3.38125	2.57473	2.57216	2.55995	3.12638	2.5701	2.5751	3.00555	2.54089	2.60107	2.56535	2.76123	2.64052	2.97771	2.61302	2.59501	2.68504	2.5757	2.5702	2.58823	2.7125	2.2792	2.89929	2.95188	2.76586	3.01663	2.70347	2.51118	2.6663
ABCB6	6.53858	6.16547	6.66749	6.61807	6.34613	6.5318	6.76355	6.65138	6.86779	7.37342	7.185	7.21566	7.17105	7.28457	7.12723	7.18357	7.28189	7.06803	7.86771	7.767	7.41679	7.29066	7.0279	7.38906	7.28383	7.31208	7.66914	7.43851	7.20856	7.06855	6.91309	7.1976	7.2421	7.27051	7.50483	7.79041	7.42116	7.26832	7.71574	7.70441	7.20443	6.97438	6.94774	6.97737	7.22081	7.23016	6.84388	7.57134	7.76566
ABCB7	9.62867	9.67269	9.90661	9.67773	9.43023	9.09784	9.26735	9.11074	9.83471	9.67965	9.52253	9.58288	9.54529	9.82147	9.44552	9.60601	9.67376	9.47402	9.5973	9.44838	9.55034	9.62454	9.4865	9.92376	9.21534	8.89733	9.31824	9.19905	9.62546	9.4882	9.55628	9.37594	9.65279	9.50612	9.42014	9.5583	9.38381	9.37874	9.42716	9.53466	9.57518	9.56393	9.62446	9.34952	9.46198	9.50555	9.59175	9.26681	9.62422
ABCB8	5.80722	5.82409	6.18935	6.06913	6.42659	6.11167	6.22856	6.41347	5.96406	6.05455	6.23071	5.96016	6.17712	6.22864	6.32614	6.41878	5.82318	6.09797	6.14247	6.35486	5.82279	6.24365	5.81689	6.16316	6.49152	6.72573	6.66101	6.33114	6.27693	6.35914	6.19019	6.39876	6.25927	6.19421	6.29955	6.34651	6.20864	6.14373	6.28465	6.24241	6.23263	6.14685	6.18736	5.81463	6.40497	6.35528	6.15547	6.50829	6.55452
ABCB9	4.73824	3.80253	3.91945	4.8049	4.50282	4.85401	5.49063	4.65229	3.88398	5.33707	4.35506	4.8441	4.21811	3.1633	5.04166	5.01353	4.17415	3.84103	4.03747	4.30189	5.12756	4.4341	4.75336	4.42256	5.41808	6.23775	7.34314	5.52502	4.64131	5.58532	3.91039	5.60418	5.15681	4.22077	5.38777	5.46038	3.87707	5.05107	5.02297	4.50684	4.38541	4.69475	5.05074	5.02339	5.22192	4.4391	4.33119	5.47776	6.18129
ABCC1	7.45713	8.1447	7.97886	7.91284	8.0219	7.99289	8.64204	7.97297	7.98316	7.57954	7.67215	7.72236	7.57072	7.67553	7.68997	7.85548	7.43288	7.41961	7.64814	7.62821	7.6604	7.61872	7.89589	8.02465	7.5887	8.26735	8.06639	7.66178	7.81739	8.02821	7.76225	7.85404	7.97447	7.34808	8.03884	7.39217	7.29042	7.74741	7.79087	7.36786	7.7802	7.85821	7.83148	7.93738	7.61451	7.38773	8.11444	7.635	7.77698
ABCC10	7.38917	7.14851	6.88382	7.16171	7.35039	7.16872	7.44896	7.48985	7.38666	7.3171	7.16802	7.43441	7.3578	7.25582	7.44231	7.47779	7.23549	7.37245	7.31765	7.25657	7.35586	7.22471	7.27543	6.8594	7.97777	7.8442	7.56862	7.77681	7.49844	7.5752	7.38626	7.69585	7.25215	7.2243	7.25686	7.22624	7.43835	7.17482	7.52409	7.04569	7.31323	7.45951	7.45192	7.41033	7.32756	7.61099	7.52081	7.46123	7.11954
ABCC11	2.5768	2.59028	2.58553	2.59816	2.57419	2.57446	2.59397	2.57933	2.58612	2.58979	2.58941	2.58355	2.60315	2.62553	2.59455	2.59286	2.60897	2.60102	2.60944	2.60037	2.6148	2.62461	2.63252	2.62436	2.59449	2.58852	2.5919	2.58484	2.58488	2.59519	2.61543	2.58619	2.6265	2.64788	2.65846	2.64493	2.62235	2.64355	2.64223	2.66905	2.57058	2.49321	2.50057	2.53031	2.78547	2.65727	2.59519	2.73303	2.64388
ABCC12	2.52766	2.52605	2.52754	2.52064	2.60292	2.62077	2.56954	2.55406	2.53937	2.52256	2.54951	2.53982	2.52338	2.52657	2.55249	2.53941	2.51021	2.53701	2.52924	2.53728	2.53964	2.53665	3.54027	2.51228	2.54441	2.55697	2.88807	2.56364	2.52931	2.53331	2.54389	2.53757	2.50385	2.50436	2.49936	2.52802	5.95764	2.49712	2.48004	2.50162	2.61388	2.86675	2.62964	2.84557	2.51377	2.93687	3.21268	3.46593	2.76607
ABCC13	3.72819	2.71364	2.7253	3.84483	3.38787	2.78913	3.12998	3.54707	2.68023	2.67751	2.8234	3.77046	2.80642	2.77943	2.68428	2.66859	2.63038	4.18893	2.58967	2.59581	3.00418	2.9504	2.81912	2.63936	2.71378	2.6922	2.65915	2.71792	2.61537	2.62882	2.66484	2.63971	2.64634	2.6613	2.68239	2.65518	2.59005	2.61895	2.58046	2.63762	2.75411	2.61195	2.84122	2.81599	2.94171	2.52957	2.67226	2.6629	2.83681
ABCC2	4.20922	4.20273	4.733	4.1874	4.26666	3.70528	4.04815	4.08417	4.04712	4.04058	3.91927	4.11013	3.97622	3.98093	4.06098	3.99871	4.15006	3.95898	4.09432	3.98974	3.70455	5.3554	3.94153	4.16857	3.89007	4.2808	4.10387	3.73371	4.13355	3.87665	3.97372	4.15071	4.17152	4.01343	4.08682	4.01345	4.09508	4.04917	3.96874	3.9477	3.87529	4.0105	3.97711	4.12816	3.79576	3.98944	3.79157	4.17824	3.82887
ABCC3	8.31139	8.1295	7.42277	7.97593	7.59374	7.85157	7.47511	7.42616	7.03814	7.03017	6.27526	7.43403	7.7472	7.04835	7.21129	7.50574	7.95471	7.46155	8.24009	7.32749	7.19901	7.26057	8.2795	7.72063	7.07026	7.29794	7.13919	7.29539	7.03589	7.4582	6.38732	6.90465	7.12957	7.66694	6.11032	8.36165	7.61977	6.70101	8.11402	7.68223	7.52091	7.70799	7.14942	6.62115	7.86951	8.08477	6.77421	7.33248	7.23623
ABCC4	4.36609	4.50151	4.82549	5.08692	4.76343	5.67898	3.02015	4.76874	4.61668	5.17995	4.8234	4.58975	5.42877	5.13189	4.56436	4.75508	4.74941	5.53479	5.88278	5.41453	4.33621	4.37197	4.01907	4.42803	3.46492	4.81082	4.60773	4.43432	4.2509	4.37383	3.68967	3.82972	4.43786	4.32171	3.94084	5.632	5.17814	4.59814	5.5115	4.82368	4.88391	4.25681	4.50423	4.43031	4.11295	4.47721	4.64005	4.24128	4.65085
ABCC5	7.4891	7.56725	7.42621	7.62923	7.64757	7.83055	7.5645	7.60537	7.80706	7.46518	7.2073	7.60769	7.5878	7.70526	7.63566	7.64937	7.72351	7.40457	8.04949	7.60107	7.48787	7.77565	7.46455	7.70633	7.79442	7.75139	7.80263	7.57117	7.77882	7.44696	7.41434	7.39334	7.72336	7.77327	7.74671	7.56123	7.73919	7.42421	7.55308	7.5052	7.6765	7.70038	7.90445	7.64699	7.42654	7.54289	7.59525	7.73954	7.52923
ABCC6P1	2.59397	2.68493	2.6427	2.66455	3.16945	2.92115	3.27935	2.80019	2.58287	2.60757	2.75002	2.66143	4.45654	2.60971	2.73997	2.67889	2.52576	2.61034	2.68417	2.62342	3.67232	2.71958	2.66733	2.60246	2.64908	2.69936	3.50241	3.08254	2.5623	2.61416	2.68493	2.63371	2.64449	2.65987	2.66258	2.77109	2.54752	3.85497	2.56526	2.57986	2.87965	2.62934	3.04379	2.9406	2.8821	2.87291	3.15227	2.6672	2.75157
ABCC8	4.34182	3.78613	4.38449	4.01645	3.29094	3.67557	3.07018	3.46799	3.67888	4.39395	5.03775	4.41986	3.76171	3.34234	4.039	3.15601	4.04901	5.22393	4.29265	4.73102	5.10187	4.0515	3.29888	3.11404	3.24488	3.14683	3.6099	4.34568	3.82101	3.14597	3.34997	3.52961	4.17299	4.25517	3.53378	3.63033	4.28104	4.09132	4.15377	4.68959	3.96114	3.07522	3.43852	3.54626	4.20838	3.74647	3.53375	4.20304	4.05101
ABCC9	2.65786	2.66056	2.65656	2.65633	2.66011	2.70578	2.65545	2.63794	2.66814	2.66277	2.68294	2.66676	2.6647	2.68589	2.66748	2.64256	2.67464	2.68725	2.68875	2.67839	2.70081	3.45901	2.68988	2.66372	2.64918	2.66666	2.65758	2.6612	2.66136	2.8507	2.6912	2.65229	2.63212	2.63852	2.64198	4.45588	2.72969	2.68112	2.65813	2.70304	3.04901	2.82116	2.66266	2.98558	2.82813	2.63911	2.62264	3.10669	2.95688
ABCD1	6.94219	6.89787	6.4824	6.78251	7.40559	7.47949	6.58774	7.25002	7.02612	6.76069	6.1788	6.82383	6.87945	6.19563	6.54314	6.71445	6.27996	6.34681	6.37312	6.40202	6.28326	6.5445	6.85655	6.4917	7.27891	7.56559	7.00822	7.12518	6.84334	6.86919	6.97087	7.19325	6.93377	6.41575	6.41332	6.28747	6.53427	6.45079	6.15093	6.203	6.34173	6.66388	6.63381	6.11561	6.95216	6.51467	6.37615	6.45588	6.68445
ABCD2	4.47011	3.41869	3.98939	3.26301	5.01266	3.37261	4.40065	3.84879	3.35655	3.26606	3.61644	4.619	3.95663	5.01971	5.28643	4.56912	3.90688	4.63393	4.41035	4.70755	3.55531	4.29119	2.70934	4.87462	4.40149	4.3555	2.45048	4.59139	5.11214	4.19948	5.13526	4.82291	5.30341	5.23637	5.08123	4.74721	3.87544	4.69148	4.56631	5.25034	3.80034	5.06682	4.51595	4.24916	4.01713	4.27738	5.53114	4.3343	4.13951
ABCD3	8.27936	8.46075	8.38822	8.51836	8.28693	8.3561	8.28611	8.01243	7.69064	7.00375	7.2019	6.90918	6.65027	6.63411	6.69889	6.79967	7.12161	6.69954	6.20022	6.37238	7.20087	6.84697	7.162	6.65321	5.90641	6.92708	7.06214	6.33904	6.52413	6.35829	6.28356	6.0947	6.34572	6.00003	6.62089	6.34627	6.03183	6.77527	6.31749	6.33176	6.92111	6.83388	7.70973	7.36317	6.79489	6.65204	7.70364	6.36312	6.49487
ABCD4	6.10992	5.2243	5.21863	5.79344	5.60974	5.19218	5.40081	5.1506	5.20198	5.22349	5.19658	5.1825	5.34781	5.74911	5.15631	5.82864	5.24778	5.12583	5.31158	5.75151	5.20532	5.24576	5.2626	5.3546	5.616	6.23135	5.21023	5.88565	5.86771	5.44318	5.22728	5.15301	5.47878	5.11274	5.44846	5.52654	5.36629	5.31481	5.35488	5.37855	5.417	5.49614	5.19737	5.52732	5.69226	5.98255	5.56278	5.9031	5.30523
ABCE1	8.56687	8.64038	8.77123	8.66023	7.99383	7.8028	8.07791	7.99745	8.26914	8.31202	8.43842	8.10858	8.10822	8.37525	8.43075	8.31357	8.36186	8.34243	8.34728	8.46333	8.05325	8.53961	8.4151	9.02381	7.836	8.14461	8.18694	7.84962	8.95628	8.18007	8.49913	8.49645	8.39187	8.30675	8.30122	8.34731	8.19141	8.60379	8.15925	8.53276	8.20179	8.6583	8.64306	8.53146	8.03123	8.34794	8.41699	8.08022	8.39927
ABCF1	9.90382	9.8149	9.80927	9.91453	10.0609	9.87294	9.79339	10.0729	9.93856	10.2605	10.1831	10.366	10.2988	10.0931	10.655	10.4111	9.90695	9.92323	10.0758	10.2451	9.82263	9.91717	10.053	10.0805	10.3885	10.5094	10.332	9.97538	10.3425	10.4225	10.2084	10.4888	10.3048	10.2718	10.1946	10.185	9.98097	10.1107	10.2095	10.114	10.2826	10.2366	10.2144	10.0885	10.1562	10.3327	10.2326	10.4082	10.4962
ABCF2	8.44202	8.26117	8.20073	8.10606	8.34943	8.41232	8.58839	8.6976	8.46636	8.46509	8.25994	8.56378	8.6942	8.52969	8.92505	8.7324	8.06175	8.51919	8.53865	8.49084	8.11117	8.31085	8.4212	8.59071	8.95128	9.0802	8.97428	8.47946	8.698	8.61096	8.85559	8.83283	8.71687	8.54003	8.50733	8.52954	8.56041	8.6151	8.59256	8.40019	8.43584	8.75435	8.39614	8.56889	8.40374	8.30016	8.62091	8.43923	8.83396
ABCF3	9.57977	9.76465	9.40958	9.57593	9.8977	9.79182	9.75421	9.9841	9.50875	9.71716	9.61037	9.76806	10.118	9.88372	9.9507	9.95513	9.5977	9.70253	9.83749	9.8676	9.39558	9.67292	9.61642	9.59472	10.0523	9.96438	9.88195	9.889	9.8632	10.0934	9.953	10.043	10.0112	9.8531	9.76263	9.93655	9.81126	9.77467	9.93148	9.74003	9.88621	10.037	9.81366	9.81406	9.44018	9.92958	9.804	9.88611	9.88424
ABCG1	6.53887	7.29544	7.04342	7.429	6.92312	6.6847	6.98527	6.86281	7.21974	6.93257	6.98783	6.93057	6.75149	6.89789	6.75454	6.48898	6.49483	5.98474	6.45273	7.1995	6.68045	6.33481	6.40867	7.50054	6.67306	6.98341	5.84177	6.64211	6.98897	6.42617	6.73121	7.24418	7.19747	7.54463	6.98521	7.88413	6.87453	6.87578	6.51538	7.7023	6.64936	7.13698	6.95076	6.49794	6.76851	6.46763	6.03051	6.71248	6.74585
ABCG2	2.58034	3.48019	4.13209	2.5928	2.62318	4.41518	4.04797	2.62335	4.07285	3.63135	2.56218	2.56633	2.6252	2.61339	2.59486	2.60372	2.57585	2.87836	3.12598	2.6106	2.61403	2.60529	2.57107	2.86515	2.606	3.94127	2.61596	2.65552	2.81415	3.32808	2.5655	2.57644	3.09567	2.97383	2.64263	4.28901	2.58324	2.85073	3.0635	2.63371	3.43547	2.82512	3.01491	2.98403	2.45168	2.25941	2.78523	3.08479	2.39523
ABCG4	4.56234	3.54127	3.51079	3.53811	3.5925	3.54499	3.884	3.57477	3.4737	3.4887	3.52893	3.52357	3.5577	3.57006	3.54101	3.54272	3.5302	7.08092	3.57869	3.59043	3.57691	3.58399	3.56577	3.50709	3.53043	3.53754	3.83841	3.68406	3.43742	3.47301	3.51914	3.51047	3.54066	3.57739	3.56786	3.60177	3.5447	3.59473	3.53448	3.67099	3.51783	3.29493	2.85597	3.55635	3.91384	3.83819	3.63338	4.02804	4.07177
ABCG5	4.07258	3.05658	3.92824	2.34995	4.04392	4.29168	3.3389	3.87881	2.30597	2.33488	4.48551	2.34026	3.59376	2.36138	2.66937	3.00467	4.0945	4.53764	2.73852	3.49052	3.60269	2.32031	2.30489	2.69909	3.23804	4.066	3.68384	2.37505	3.49611	2.82768	3.10453	2.42383	3.68836	3.32387	2.37036	2.37777	2.99363	3.48368	2.75386	2.35945	2.62427	3.10059	2.73331	3.72824	3.21852	2.2028	3.11481	3.63691	2.68426
ABCG8	2.84154	4.05246	2.83699	2.84496	6.08339	4.16918	2.93338	2.8877	3.51582	2.82701	2.82085	2.82275	2.87736	2.84826	4.60432	2.86712	2.79563	2.86016	4.75545	2.84393	2.81871	2.80056	2.77173	2.75705	3.23935	3.3966	2.83239	2.87195	2.73325	3.05204	2.77955	2.79275	2.84728	2.86254	2.84286	2.85996	2.76491	2.79259	2.78528	2.80285	3.69401	2.98257	2.41104	2.30272	3.685	3.72785	2.80581	2.3709	3.56304
ABHD1	5.62004	6.06044	6.23416	5.79012	6.35714	5.76441	6.35808	5.56722	5.61912	5.35557	4.93794	5.011	5.72892	5.82221	5.57137	5.6495	5.63484	5.49525	5.60115	5.64836	5.3337	5.40915	5.32518	5.64747	5.72072	4.76648	5.39055	5.7005	5.61095	5.43748	6.01427	5.51684	5.66512	5.30564	5.48585	5.36929	5.17421	5.71972	5.16797	4.95694	5.64513	5.39203	5.41948	5.12518	5.65852	5.52073	5.30601	5.60593	5.64911
ABHD10	4.443	4.34742	4.07727	4.08239	4.13483	4.11379	4.13858	7.39852	4.06123	4.07571	5.37248	4.07829	5.36842	4.08387	4.0969	4.10889	6.42711	5.39205	4.085	4.0874	4.03502	4.03084	4.02566	4.01945	4.06566	4.04911	4.06626	5.4205	4.00665	4.01651	4.03349	4.04213	4.08341	4.08503	4.0682	4.08061	4.01911	4.0341	4.03094	4.03908	3.97044	4.65244	4.38655	3.99871	3.81465	4.2856	3.79752	3.92435	4.24978
ABHD11	7.22536	7.20806	6.92624	7.27677	7.29392	7.2444	7.20144	7.27141	7.16732	7.34939	7.30981	7.50131	7.58958	7.15471	7.22192	7.33906	7.1618	7.58451	7.3497	7.27439	6.29964	7.05321	7.28043	6.91751	7.29129	7.60821	7.39507	7.16826	7.0106	7.36436	7.05589	7.43831	7.42277	7.18321	7.27931	7.04798	7.18631	6.9333	7.33886	7.01998	7.06445	7.12802	7.3141	6.9491	7.16135	7.16579	7.22262	7.16277	7.14379
ABHD12	7.1225	7.18669	7.43872	7.35354	7.44804	7.29453	7.40238	7.4871	7.10537	6.8263	6.36368	7.12071	7.27607	6.93662	6.9411	7.11459	6.01154	7.02564	6.91975	6.80461	6.81198	6.4598	7.17323	7.05567	7.28957	7.67849	7.48407	6.88093	7.00123	7.25913	7.09276	7.39039	6.59576	6.62208	6.96677	6.53114	6.43783	6.82803	6.99827	6.54242	7.26159	7.00472	6.86995	7.08805	6.64348	6.85836	7.42803	6.53151	6.93837
ABHD13	5.85675	6.34796	5.98714	6.43342	6.47939	6.53129	5.8104	5.8413	5.76124	5.31872	5.74405	6.05223	4.59445	5.99655	5.2792	5.38902	5.47659	5.60781	5.68016	6.06117	5.17807	5.80789	5.40949	5.91487	6.24694	6.18552	5.72635	5.88668	6.20324	5.78997	5.70073	5.79792	5.59199	5.87943	5.41189	6.43179	6.24422	5.87238	6.04868	6.41201	5.7355	6.02234	6.55322	6.31327	5.65919	5.45728	6.23096	5.30256	5.53529
ABHD14B	9.22248	9.71223	9.62683	9.46098	9.73603	9.66774	9.88745	9.66774	9.50167	9.38148	9.48113	9.44899	9.57966	9.53516	9.74077	9.43821	9.12414	9.2459	9.25888	9.32007	9.20194	8.79742	9.25763	9.25024	9.24385	9.67774	9.64664	9.0773	9.57198	9.57562	9.54331	9.61915	9.4326	9.43545	9.22578	9.07673	8.94745	9.23886	9.03012	8.87674	9.45192	9.41126	9.5766	9.60114	9.33979	9.62437	9.40228	9.40087	9.29685
ABHD15	8.4338	8.67578	9.11661	8.72309	8.21852	8.41204	7.69855	7.98314	8.09438	7.61712	7.896	7.61581	7.6929	7.84395	7.86186	7.83123	7.73282	7.7844	7.75398	7.34313	8.05631	7.98937	8.03872	8.01206	7.26688	7.60284	7.48886	7.62382	7.64895	7.34486	7.52973	7.24613	7.44743	7.61777	7.75644	7.36119	7.79284	7.86241	7.63265	8.02532	7.88875	8.23507	7.9493	7.87467	7.78612	8.3717	7.99518	7.59054	7.9537
ABHD16B	3.57587	3.03484	3.03426	3.04901	3.07619	4.83555	3.11064	3.09074	3.01515	3.04486	3.07405	3.05091	4.07503	3.09035	3.56303	3.0948	3.06337	3.12157	3.12701	3.13516	4.63619	3.10452	5.17953	3.1002	4.87784	3.11696	3.12826	3.15114	3.55399	3.09641	4.73593	3.56251	4.02346	3.11073	3.11398	3.70727	4.11365	3.14932	3.20937	3.26998	3.39815	3.24444	2.96005	2.8719	4.05697	3.34113	3.6823	3.81071	4.32109
ABHD17A	10.7736	11.038	11.145	11.01	11.6314	11.4929	11.621	11.9088	11.2014	11.2869	11.3906	11.0959	11.7429	11.4217	11.5316	11.5558	11.0878	11.5129	11.0945	10.7946	10.9826	10.803	10.9887	10.836	11.5746	11.7595	11.4481	11.2243	11.3282	11.6057	11.6188	11.3793	11.1418	11.3265	11.3435	11.2356	11.1821	10.9726	11.1427	10.8171	11.8596	11.4926	11.0917	11.396	11.4573	11.6503	11.7461	11.8655	11.3417
ABHD17B	7.82521	7.82963	7.95961	7.76639	7.51602	7.65968	7.36195	7.79216	7.6079	7.47336	7.58941	7.4865	7.37541	7.5687	7.50414	7.53545	7.17496	7.45917	7.34964	7.30785	7.08604	7.28933	6.97851	7.99674	7.97661	7.50427	7.84577	7.41787	7.66991	7.41457	7.6846	7.48462	7.55998	7.35113	7.75983	7.71306	7.07815	7.60898	7.29942	7.80769	7.45327	7.69076	7.66859	7.62585	7.06594	7.46181	7.91929	7.55296	7.57952
ABHD17C	5.57937	5.74254	6.12944	6.03719	5.42807	5.00675	5.63629	5.33677	5.7018	4.51616	5.05186	4.74567	5.4517	5.37577	5.58216	5.391	4.43672	6.13624	5.31921	5.0808	4.75614	5.30518	4.77705	5.83663	5.18453	4.95821	6.02152	4.36641	5.68309	5.9274	6.09104	5.66769	5.41443	5.54394	5.97696	4.71821	5.41395	5.32659	5.21919	4.81947	5.77282	5.16949	5.52818	5.55771	4.6998	5.24975	6.06787	6.06361	5.29964
ABHD2	7.68125	8.15301	7.82915	7.91409	7.51702	6.65616	7.28635	7.72872	7.81823	7.43498	7.38001	7.68021	7.54103	7.30317	7.62473	7.73395	7.27375	7.60513	7.15303	7.0802	7.04074	7.41581	7.92255	7.6004	7.89287	7.86521	7.50351	7.03578	7.75948	7.76004	7.70696	7.83544	7.40732	7.45014	7.17646	6.93494	7.55014	7.48585	7.66413	7.24898	7.5872	7.44548	7.23307	7.34492	7.42727	7.3743	7.72589	7.45869	7.35332
ABHD3	8.9064	8.82973	8.61662	8.75404	8.43616	8.11154	8.21612	8.47085	8.56677	8.60497	8.58351	8.70574	8.90964	8.68098	8.75119	8.83141	8.65481	8.92773	8.73417	8.60859	8.59173	9.25346	8.96282	9.41236	9.14834	8.92486	8.85988	8.66073	8.96282	9.07146	8.65794	9.0224	8.78151	8.92892	8.97215	8.9654	8.86095	8.77065	8.87017	8.90159	9.13452	8.76688	8.91787	8.51545	8.64658	8.62708	8.75209	8.62291	8.6793
ABHD4	7.5624	7.75711	7.61488	7.58563	8.04201	8.20267	7.8103	8.07152	7.84654	7.8854	7.87884	8.17268	8.45935	7.96601	7.9972	8.04514	7.66602	8.11594	8.1687	7.89602	7.6321	7.64138	7.77968	7.54866	8.25024	8.14283	8.25494	8.28332	8.19299	7.96979	8.09667	8.36267	7.85066	8.05045	7.65117	7.76691	8.13943	7.73975	8.06973	7.92603	7.93791	7.85706	7.847	7.75851	8.29834	8.15668	7.79388	7.87068	7.82634
ABHD5	8.53619	8.67583	8.11521	8.33165	7.90009	8.00761	7.74467	7.77116	8.31073	7.91174	7.36937	8.49722	8.25928	7.99107	7.97976	8.1632	8.02785	7.90526	8.31671	7.85002	8.01361	8.46088	8.17023	8.33782	7.97046	7.73779	8.33117	8.19889	8.02235	8.26972	8.08108	8.0503	8.28804	8.06291	8.15618	7.85497	8.60757	8.11383	8.39361	8.11929	8.18686	8.23011	8.20573	8.02742	8.12699	7.96211	7.80873	7.72094	8.05308
ABHD6	6.7551	6.80414	7.23232	6.72501	7.17141	7.07826	6.96416	6.96629	7.31704	7.85246	7.80156	7.81738	8.02594	7.7885	8.03843	8.147	7.36627	8.3882	7.76915	7.87732	7.6324	7.68174	7.63535	7.83787	7.85122	7.49535	7.34176	8.21124	7.89313	8.01711	8.09577	7.97177	7.73848	8.37735	7.89415	7.88271	8.12807	7.9513	8.24476	8.03315	8.00042	7.85658	7.53009	7.49197	8.08838	8.02759	7.52159	8.12375	7.85822
ABHD8	9.02632	9.25586	9.14486	9.13402	9.48577	9.34708	9.15968	9.18914	9.28097	9.24	9.16679	9.42533	9.41844	9.21025	9.16086	9.1982	9.42783	9.48577	9.22797	9.37574	9.2544	9.20441	9.43317	9.20034	9.625	9.45312	9.4421	9.72761	8.81047	8.96156	8.99115	9.36143	9.37261	9.01246	8.91313	9.17257	9.31813	9.17864	9.22313	9.36851	9.06739	9.19796	9.3783	9.29871	9.33238	8.99699	8.93976	8.86707	9.14068
ABI1	8.63921	8.83848	9.01938	8.97009	8.51431	8.46546	8.47211	8.48899	8.80856	8.96493	9.02612	9.03124	8.74875	8.6137	8.62159	8.66412	8.66192	8.63332	8.64911	8.59575	8.40486	8.56798	8.58775	9.25297	8.22997	8.44506	8.44124	8.62131	8.92356	8.98114	8.71876	8.9149	8.57285	8.71087	8.5973	8.77792	8.66134	8.60543	8.62399	8.71231	8.61308	8.98367	8.741	8.60108	8.45333	8.44604	8.74477	8.64201	8.43379
ABI2	7.06045	7.33696	7.20948	7.27897	6.74147	6.40177	7.08047	7.2473	7.22237	6.73651	7.02074	6.79182	6.99309	6.98598	7.32808	6.96623	7.20275	6.68845	6.90341	6.79604	6.9282	7.07918	6.89646	7.25012	6.5203	6.76919	6.8332	6.40664	7.41333	6.87419	7.02233	6.91779	6.9701	7.08077	6.76688	6.88751	6.66375	6.83396	7.03708	6.96003	6.88377	6.98642	7.19025	7.13356	6.95405	6.91295	6.7028	6.88084	6.82026
ABI3	9.93699	9.45009	9.53999	9.60826	9.82179	10.0543	9.80485	10.0103	9.50238	9.85804	10.1771	9.56477	10.2994	10.1569	9.97941	10.2706	9.66883	10.5048	9.85025	9.6369	9.67764	9.90307	10.5311	10.1266	10.3642	10.1821	9.67705	10.0031	9.67009	10.5393	10.2701	9.82551	10.0841	10.2916	10.4314	10.0664	9.91383	9.69302	10.2701	9.73471	10.2057	10.1477	9.36007	9.66606	10.1662	10.3318	10.334	10.4713	10.2645
ABI3BP	2.50303	2.51679	2.51486	2.51741	2.69564	2.58352	2.64826	2.54694	2.50375	2.50869	2.53177	2.51663	2.97235	2.52179	2.5428	2.55313	2.47321	2.5028	2.50722	2.50448	2.56153	2.54516	2.5456	2.59216	3.6791	2.53527	3.8369	2.59141	2.73674	3.0853	2.78695	2.51872	2.52542	2.53361	2.52578	3.31238	2.52717	2.78763	2.53654	2.72392	2.75391	3.11569	2.68125	2.79217	2.54715	2.92046	2.76021	2.90547	2.60375
ABL1	8.56301	8.72203	8.66126	8.69571	8.54071	8.3325	8.3256	8.49838	8.30294	8.02735	8.02337	7.8534	7.81214	7.72411	7.92467	7.64858	7.63704	7.33774	7.45097	7.29986	8.05597	7.75439	7.923	7.90827	7.54477	7.90957	7.70994	7.39374	7.61642	7.56424	7.35917	7.35556	7.65523	7.47147	7.43467	7.47834	7.04973	7.35657	7.10769	6.94285	7.79732	7.8439	7.88904	7.56426	7.65448	7.87556	8.05083	7.85218	7.71681
ABL2	5.43975	6.05529	5.0393	5.4345	6.32734	6.73524	5.69172	5.74308	5.71704	5.4282	5.74529	5.55104	5.8621	5.54621	5.83813	5.63187	5.6386	5.40466	5.40899	5.37104	5.25131	5.25998	5.39316	5.24606	5.67022	5.82245	5.47602	5.31192	5.56162	5.46689	5.32342	5.56532	5.36462	5.4432	5.27014	5.2438	5.25279	5.23686	5.50683	5.41833	5.60268	5.53745	5.81607	5.48612	5.49156	5.68766	5.46657	5.49726	5.06144
ABLIM1	8.77172	9.0147	9.07023	9.04431	9.63938	9.79356	9.91368	9.67567	9.30395	9.69604	9.74291	9.59824	9.33904	9.10472	9.50727	9.46752	9.11235	8.90872	9.27532	9.5884	9.28795	9.23906	8.75677	9.06774	9.43706	9.93463	9.30974	9.61022	9.5057	9.09086	9.28917	9.66929	9.34359	9.15899	9.53373	9.51003	8.80898	9.23159	9.23974	9.90575	9.5473	9.40296	9.97985	9.76175	9.15331	9.58093	9.3559	9.18075	9.03158
ABLIM2	4.4726	4.13936	5.08078	5.01989	4.92237	4.80754	5.43271	4.38814	4.70348	4.46988	4.25527	4.46333	4.51441	4.87825	4.64498	4.3317	4.4572	4.59504	4.98325	4.66815	3.43136	5.19066	4.50264	4.91046	4.12533	4.2551	4.56086	3.55506	4.95599	4.04432	4.62249	4.02812	3.99352	4.65	4.78847	4.35829	3.93381	4.81607	4.34575	4.96196	4.25486	4.46181	4.0711	4.4521	4.56311	4.36609	4.44772	4.47461	4.28557
ABLIM3	5.37077	6.26553	5.59506	6.27849	6.90534	5.44499	6.33205	6.48537	6.65469	5.44189	4.75693	6.08857	6.28476	6.28587	5.13063	5.74891	6.13758	6.42429	7.8385	5.45928	5.29146	4.91549	4.86224	5.50329	4.77353	5.98594	5.58648	5.13354	4.93825	5.37733	4.91092	4.87771	4.58711	5.93169	5.74	7.13445	6.22108	5.49636	7.04596	5.83053	6.53194	5.54321	4.72479	4.73321	6.07514	6.6165	5.59512	5.64535	6.49004
ABO	5.1629	5.4149	4.92452	4.89458	4.65833	4.56929	5.0584	4.81011	5.1684	4.90031	4.97878	5.21173	4.98711	5.1086	5.26052	4.8591	4.73742	5.05081	5.04093	4.96496	4.92092	4.97351	4.89744	5.19764	4.86274	5.02383	4.84613	5.24324	4.68965	4.94096	5.45361	5.31921	5.32788	5.58175	4.99889	4.86065	4.55451	5.25103	4.87018	4.96044	5.04168	5.16739	4.3336	4.88906	5.2568	4.84996	4.98034	4.77926	5.02619
ABR	8.36255	8.63078	8.08328	8.5276	8.75653	8.51583	8.62575	9.09827	8.78905	8.37096	8.39575	8.7328	8.74864	8.73495	8.8335	9.01757	8.189	8.54878	8.46371	8.24378	8.70433	8.0305	8.67875	8.22244	8.92155	8.76861	8.78148	8.66652	8.73118	8.98789	8.92668	8.82298	8.63975	8.64864	8.5014	8.43863	8.50853	8.21965	8.59229	8.44412	8.64821	8.81068	8.28689	8.16555	8.52976	8.47585	8.48107	8.40406	8.39833
ABRA	2.70628	2.69568	2.67763	2.68208	2.73196	3.15601	2.69783	2.7131	2.7255	2.69272	2.7676	2.72236	2.73355	2.76738	2.69555	2.6714	2.69389	2.73766	2.67989	2.67973	2.70994	2.6805	2.63999	2.6063	2.68318	2.71156	2.66239	2.70253	2.66292	2.65235	2.72995	2.67109	2.64561	2.61797	2.61587	2.68165	2.69954	2.74479	2.6359	2.66683	2.72564	2.79979	2.64694	2.70669	2.54777	2.61834	2.70228	2.62356	2.76488
ABRACL	11.7673	11.2512	11.4398	11.6062	11.8676	11.6667	11.597	11.8726	11.9969	12.0375	12.3628	12.1785	12.1689	12.4388	12.1453	12.1513	12.1513	12.1463	12.2988	12.3026	11.5417	12.2254	11.9364	11.8443	12.1706	12.1975	12.0134	11.8771	11.9626	12.1142	12.2382	11.9977	12.0082	12.1865	12.2882	12.286	12.3805	12.1046	12.1822	12.2749	11.6123	12.2484	12.0052	12.2546	12.0508	12.1903	12.2646	11.859	12.0455
ABT1	8.34337	8.30793	8.89619	8.7451	8.21889	8.36656	8.3149	8.27077	8.34764	7.87563	7.9406	7.65895	8.02815	8.07376	7.95665	7.80141	8.02152	8.10023	8.13332	8.03447	8.59594	8.45608	8.81264	7.98717	7.83978	8.10792	8.14117	7.73444	7.90528	8.09939	7.88826	7.21722	7.96718	7.88769	7.47718	7.85749	7.7564	7.83031	7.7901	8.27278	8.36988	8.09659	8.56135	8.31708	7.78598	7.96695	8.40849	7.88515	8.16036
ABTB1	9.73355	10.3312	9.96723	9.79956	10.2764	10.3436	10.1625	10.2102	10.1883	10.0267	9.81837	10.0004	10.0855	9.9342	9.9292	10.0661	9.95561	9.84588	10.1748	9.93714	9.82329	9.84547	9.95634	9.81864	10.2848	10.4234	10.1144	10.1615	10.0377	9.8545	9.94152	10.2032	10.2116	9.84438	9.85529	10.0154	10.4068	9.79488	9.89861	9.77225	10.0087	9.87237	9.86518	9.84921	10.1765	9.87681	10.0441	9.95239	10.1118
ABTB2	6.90256	6.46658	6.44057	7.1238	6.1582	6.72514	5.81923	6.12953	6.15728	5.30462	5.11843	5.37495	5.42493	5.80704	5.78386	5.91239	5.48504	5.70421	5.52935	6.17152	5.24659	5.73392	6.26835	5.42249	6.04651	6.06632	5.884	5.32889	5.73087	5.4361	5.43519	5.6508	6.06551	6.22576	6.11341	5.35423	4.94036	5.75053	5.15742	5.87658	5.73307	5.15844	5.33746	5.52866	6.5027	5.57942	5.34225	5.55388	6.43437
ACAA1	9.02072	8.94048	8.88494	8.84481	9.12132	8.8682	8.57424	8.99373	8.96283	8.71451	8.63546	8.73291	8.05969	8.2368	8.67361	8.45798	8.54444	8.70588	8.58372	8.29301	8.91075	8.32865	8.86297	7.82599	9.03411	9.02441	8.98478	8.95425	8.44913	8.59375	8.98602	8.46672	8.84812	8.42479	8.62346	8.61892	8.4823	9.03597	8.36394	8.42496	8.71492	8.61575	8.29013	8.46554	8.77716	8.64946	8.86201	8.96683	8.78888
ACAA2	9.66257	9.42112	9.6184	9.9195	8.94114	9.17813	8.7875	8.92929	9.04359	9.20983	9.33398	8.93561	9.15255	9.28865	9.21345	9.16626	9.29111	9.55025	9.23616	8.97343	9.5187	9.88943	10.0347	9.81007	9.00169	9.18516	9.36419	9.20571	9.45437	9.22	9.07654	9.16783	9.17388	9.39611	8.97499	8.95113	9.15556	9.2859	9.3733	9.2951	9.48935	9.35107	9.11015	9.27945	9.49685	9.54763	9.77368	9.80631	9.54457
ACACA	6.64256	6.17499	6.31907	6.3962	6.60208	5.79609	6.80693	6.59622	6.79884	6.57991	6.98075	6.96267	7.11355	7.05934	6.96502	6.86491	6.80945	6.64585	6.7044	7.04116	6.63386	5.88222	6.78785	6.60878	6.88313	6.99366	7.0788	6.94027	6.9403	6.95675	7.29651	7.23347	6.85158	6.99725	7.00883	7.03392	6.73239	6.96752	7.27607	7.20225	6.70683	6.79535	7.01047	6.95997	6.6798	7.25526	6.8595	7.25829	7.08016
ACACB	5.11397	5.37383	5.06048	4.84974	5.14813	4.89333	5.66997	4.88544	5.43258	5.6368	5.11771	5.58268	5.30661	5.49472	5.54315	5.4614	5.60559	5.06106	5.41556	5.97449	5.4166	5.80098	5.06975	5.22652	5.52249	5.27506	5.73144	6.1285	6.20646	5.47098	5.3644	5.41907	5.50301	5.2545	5.34686	5.39614	5.87912	5.65073	5.15324	4.98199	5.02006	5.44278	5.63526	5.70984	5.60456	5.57494	4.90523	5.23385	5.39647
ACAD10	6.06013	5.81789	5.58399	5.8077	6.46473	6.60528	6.51536	6.72701	6.10939	6.47779	6.34942	6.57873	6.75896	6.45167	6.62235	6.69571	6.33876	6.32642	6.328	6.46504	5.95354	5.95701	6.08711	5.89446	7.01656	6.95705	6.69147	6.54622	6.63264	6.56873	6.62588	6.65184	6.65653	6.34088	6.31441	6.39324	6.59086	6.31105	6.53763	6.00779	6.60888	6.32169	6.60998	6.50069	6.51402	6.43998	6.31283	6.15494	6.60795
ACAD8	6.815	7.17557	7.14629	6.93091	7.04062	6.75937	7.17792	7.04663	6.74463	7.02603	6.54889	7.06068	6.77466	7.06753	7.21869	7.28777	6.97208	7.1035	7.0108	7.12345	6.70999	6.89469	6.98727	7.46397	7.16804	7.11937	6.97998	6.49762	7.07953	7.68776	6.9998	7.2224	7.42138	7.1707	7.21392	7.36615	6.88365	7.1006	6.73465	6.76524	7.23624	7.39275	7.10957	6.83089	6.90795	6.89655	7.12418	7.0153	6.81595
ACAD9	8.63286	8.24346	9.19025	8.46306	8.64228	8.9012	8.38356	8.66612	8.43046	9.05452	8.88287	9.06431	9.22649	9.20298	9.24991	9.04379	8.83125	8.93222	8.85355	9.04242	8.28583	8.56456	8.99067	8.72058	9.19717	9.27608	9.27172	9.15738	9.05502	9.1273	9.11348	9.01738	9.01661	9.00017	9.10436	9.00438	10.0885	9.05647	9.16778	8.82932	9.70744	8.8583	8.73265	8.77085	8.68775	8.69278	8.93867	8.99253	8.80974
ACADL	2.44917	2.44531	2.44193	2.43017	2.49681	2.53533	2.46427	2.44928	2.45423	2.43182	2.46975	2.45541	2.44191	2.44084	2.45955	2.43224	2.45066	2.46653	2.46375	2.46597	2.48121	2.48131	2.46947	2.44323	3.24349	5.52419	4.07764	2.49362	2.46893	2.46985	2.47575	2.46775	2.41649	2.41394	2.41069	2.44229	6.54405	2.44382	2.42986	2.4573	2.71498	3.1448	2.96896	3.11431	3.21259	3.12397	3.24148	3.3609	2.85947
ACADM	8.8216	8.22052	8.82069	8.51617	7.73416	7.95374	7.66432	7.9017	8.50024	8.92512	8.70711	8.59439	8.59793	8.62375	8.666	8.6289	8.65576	8.8597	8.67241	8.52432	8.95104	8.97113	8.98671	9.42149	8.40884	8.06301	8.73047	8.35665	8.95024	8.69812	8.68344	8.54943	8.77821	8.9025	8.79769	8.90338	8.70678	8.75787	8.67712	8.84028	8.53284	8.86842	8.8061	8.78532	8.50592	8.53574	8.82245	8.38137	8.8347
ACADS	6.17352	6.42402	6.58032	6.18975	6.82769	6.61837	6.60654	7.07158	6.64624	6.70777	6.8514	6.78056	7.19989	6.84607	6.77208	6.74683	6.51498	7.00998	6.74444	6.68347	6.05137	6.42923	6.41832	6.39422	6.60275	6.96301	6.72587	6.35154	6.94028	6.91487	6.83844	6.96808	6.92826	6.80876	6.94028	6.61127	6.53277	6.63184	6.97687	6.62177	6.57883	6.92439	6.84045	6.71491	6.69608	6.94268	7.04685	6.75298	6.64972
ACADSB	7.24388	7.1912	7.65081	7.3539	8.52997	7.37258	7.82491	7.7516	7.51994	7.52389	8.03448	7.57726	7.59914	7.71312	7.70017	7.63944	7.41243	7.44012	7.65186	7.77617	7.30984	7.21531	7.09437	7.47908	7.35877	7.71414	7.38209	7.13871	7.67271	7.13317	7.52195	7.29253	7.4486	7.32269	7.61233	7.57595	7.44706	7.6726	7.41512	7.40809	7.44774	7.74283	7.7983	7.52416	7.55251	7.38605	7.56763	7.34379	7.38395
ACADVL	12.0388	12.2575	11.875	12.1416	12.5673	12.4361	12.4796	12.5581	11.9537	12.3771	11.8875	12.0495	12.1801	12.2215	12.3771	12.328	12.2495	12.2897	12.4243	12.1675	12.1943	12.1755	12.5119	12.0335	12.3715	12.686	12.9907	12.6231	12.3797	12.4573	12.0567	12.7091	12.5885	12.3689	12.3634	12.4778	12.5584	12.2506	12.377	12.0995	12.7045	12.4887	12.2322	12.2844	12.5385	12.3514	11.9161	12.4036	12.3609
ACAN	4.41504	3.44664	3.09783	4.57288	4.16165	3.13062	3.09535	4.50978	4.1242	5.02752	3.12856	4.16859	3.12062	3.15392	3.56972	3.29142	4.99255	3.9142	3.52388	4.36214	3.78898	4.55568	3.10432	4.28074	4.6619	3.58896	3.06994	3.64905	3.85172	3.46595	3.95864	3.35723	3.32811	3.19002	3.26587	3.34435	3.28008	3.41581	3.4983	3.96381	3.51467	3.30329	3.55901	3.58774	3.97846	3.90071	3.18004	4.02086	3.73502
ACAP1	9.14379	9.04994	9.14276	9.17643	9.95221	9.79482	10.1228	10.2116	9.3906	9.64945	9.55691	9.70544	9.74741	9.51554	9.83029	9.63545	9.14324	9.22226	9.41183	9.39857	9.26107	9.21997	9.34242	8.96466	10.1636	10.3308	10.1702	9.88259	9.7529	9.76993	9.67423	10.1707	9.46224	9.32004	9.26616	9.47867	9.25419	9.217	9.30943	9.04824	9.432	9.26487	9.88734	9.78843	9.56859	9.40324	9.49303	10.1047	9.66815
ACAP2	9.27173	9.49133	9.16957	9.27956	8.61134	8.36742	8.36364	8.86118	8.95901	8.59598	8.67369	8.74028	8.52874	8.52369	8.66251	8.82863	8.7627	8.53602	8.59486	8.55248	8.63508	8.95631	8.98273	9.57531	8.36675	8.42188	8.3137	8.04936	8.72664	8.55582	8.62844	8.74842	8.89088	8.74304	8.73614	8.57518	8.64518	8.73703	8.57151	8.72512	8.59035	8.59299	8.68476	8.58491	8.59377	8.45356	9.29044	8.19779	8.18034
ACAP3	9.71455	9.91471	9.81422	9.73247	10.4231	10.2923	10.4006	10.3068	10.0043	10.0897	10.0093	9.89736	10.0954	9.95879	9.97571	9.9582	10.2035	9.85681	9.98484	10.1898	10.081	9.75257	9.64737	9.58139	10.2508	10.2374	10.1709	10.4228	9.81317	9.92262	9.96542	9.98326	10.0553	10.0278	9.83051	10.2038	10.045	9.86394	9.89728	9.90844	10.0359	9.75399	9.84033	9.97777	9.85012	9.62035	9.91637	9.88542	10.1624
ACAT1	7.46831	7.22225	7.6386	7.43079	7.15916	6.92222	7.37925	7.03684	7.35885	7.35978	7.27984	7.36138	7.44332	7.44184	7.61884	7.90837	7.3298	7.60013	7.31296	7.33017	6.73054	7.21883	7.38297	7.94568	7.0676	7.14137	7.79071	6.74894	7.5161	7.72083	7.46001	7.64002	7.39608	7.77781	7.71409	7.4239	7.25652	7.50467	7.47192	7.60009	7.33447	7.4658	7.36195	7.30592	7.30187	7.34753	8.06709	7.29177	7.54267
ACAT2	9.52148	9.31462	9.9231	9.55096	9.46971	9.55909	9.67325	9.31493	9.5552	9.73615	9.95277	9.71622	9.6027	9.78145	9.75925	9.69153	9.74927	9.97605	9.70069	9.98766	9.46063	9.52184	9.83992	9.60609	9.50983	9.61908	9.59649	9.39854	9.77905	9.50561	9.81996	9.60029	9.70636	9.45865	9.74573	9.68607	9.51133	9.78883	9.72726	9.73035	9.5867	9.71671	9.7452	9.68411	9.32046	9.857	10.2069	9.57744	9.78577
ACBD3	8.47334	8.61399	8.37978	8.44111	7.77732	7.02546	6.89513	7.21728	7.49041	7.91126	7.6934	7.70939	7.30951	7.76597	7.5739	7.65474	7.64141	7.72894	7.73123	7.62333	7.80931	7.97618	7.79103	8.94169	7.19495	7.0606	7.28739	7.05483	7.70719	7.51456	7.7958	7.63426	7.70661	7.63209	7.71764	7.80908	7.56464	8.00579	7.35545	8.21556	8.39634	8.32303	7.81334	8.09572	7.52908	7.70908	7.8529	7.40703	7.66415
ACBD4	6.43926	6.40035	6.26605	6.37914	6.6516	6.91772	6.86517	6.71186	6.76327	6.82326	6.67014	6.71201	6.94682	6.74729	6.8709	6.68096	6.63771	6.71444	6.73906	7.01633	6.14845	6.56062	6.56736	6.35044	6.96881	7.06441	7.11656	6.64849	6.97937	6.71788	6.86531	6.80799	6.63478	6.68134	6.54811	6.46707	6.40807	6.57487	6.46534	6.59693	6.52998	6.60007	6.66102	6.60389	6.75558	6.65233	6.30299	6.29694	6.81969
ACBD5	6.55809	6.0762	6.50716	6.89846	6.51036	6.00899	6.06625	5.92729	6.11261	5.73215	5.86072	5.73335	5.98594	7.16631	6.05242	5.9662	6.0948	6.67458	5.99058	5.94143	5.88321	5.66178	6.37597	6.03934	5.98028	6.05755	5.96532	7.05634	6.68261	6.79565	5.86473	6.02607	5.75514	6.49858	5.72112	5.85889	6.30468	6.31858	6.17811	6.37686	6.16793	6.44832	6.25311	6.20514	6.08811	5.97538	7.0807	6.25834	5.64357
ACBD6	10.6665	10.4708	11.1333	10.6785	10.7391	10.7013	10.8753	10.5658	10.4366	10.0519	10.1871	9.93781	9.94844	10.1345	10.1803	10.1333	10.2588	10.167	9.9147	10.1128	10.2004	9.96503	10.1013	10.0493	9.93964	10.2173	10.1552	9.85505	9.97055	9.75061	9.82749	9.5744	10.0094	10.0634	9.91779	9.88697	9.85735	10.1167	9.93518	10.0292	10.2136	10.0122	10.504	10.3868	10.1024	10.2841	10.6944	9.98964	10.2001
ACCS	8.38387	7.96264	8.05132	9.6387	8.02218	8.24016	8.0908	8.83173	7.92204	8.0627	7.95305	8.11575	7.96079	8.36336	8.08432	8.34676	10.1905	8.11369	8.96777	9.90951	8.92377	8.29244	8.25129	8.12518	8.77137	8.79326	8.29244	8.53604	8.71836	8.45916	8.51418	8.72808	8.44353	8.2751	8.60279	8.79127	9.3317	10.4628	9.08473	8.1249	8.42203	10.0269	8.38224	8.09715	8.13683	9.1171	8.17518	8.07809	7.11887
ACD	10.0877	9.86326	10.2169	10.1351	10.6784	10.8167	10.7703	10.6363	10.3414	10.6512	10.9462	10.61	10.8667	10.8991	10.766	10.5359	10.4615	10.6168	10.6479	10.7516	10.7544	10.5258	10.4079	10.4802	10.7188	10.7682	11.0734	11.194	10.8246	10.6217	10.8098	10.5614	10.6138	10.5697	10.7321	10.723	10.7813	10.681	10.5664	10.6389	10.6341	10.6424	10.6746	10.5016	10.7546	10.5153	10.7039	10.662	10.7129
ACE	5.88931	6.00803	5.94398	5.85137	5.86543	5.75256	8.19374	5.74754	6.21954	5.81304	5.81614	5.75815	5.64666	5.85012	5.92531	5.43978	5.39924	5.7315	5.54725	5.78012	5.88553	5.40576	5.41756	5.91192	6.11561	5.95435	5.99223	5.40778	5.38801	5.96233	5.84505	6.05245	5.66475	5.75514	5.15906	5.42359	5.69611	5.8791	5.81015	5.42241	5.75574	5.74879	5.68138	5.6015	6.28053	5.75541	5.53478	6.03501	5.90337
ACE2	2.44526	5.01486	2.4406	2.44275	3.86489	2.49719	2.49619	2.54316	2.43842	2.43907	2.44106	2.44109	2.45279	3.44258	2.46708	2.47091	2.41527	2.47529	2.44301	2.44577	2.48053	2.47107	2.47226	3.5478	2.96863	2.49891	2.50904	2.52158	2.45829	3.71983	2.47729	3.08808	5.27687	2.50441	3.91419	2.50637	5.47379	3.70534	2.45271	2.45613	3.44319	2.59039	2.62675	3.15787	3.46397	3.04561	3.01085	3.95503	3.29066
ACER1	4.47614	4.63426	4.42438	3.45503	3.03112	2.79288	4.2994	4.4277	2.73828	3.25296	2.78864	4.2608	3.55838	3.6587	3.10622	3.66617	3.67534	4.04275	3.95127	3.99434	4.85548	2.82699	3.64685	3.80737	2.8207	2.89911	3.82858	4.47334	4.17673	3.13556	4.31053	3.80295	4.22883	3.97963	3.89227	3.88598	4.03183	4.21547	3.36767	3.42717	3.36665	3.28757	3.34181	3.5456	3.63915	3.65118	3.65118	4.46505	4.68459
ACER3	5.32271	5.89868	4.41809	5.26784	5.42023	5.00425	4.83697	6.1084	6.08228	5.96303	5.80739	6.7272	6.39044	6.47864	6.54567	6.74712	5.66152	6.15299	5.68493	5.29295	3.88131	5.38968	5.52551	5.08858	5.09844	5.74598	5.65579	5.34225	5.82374	6.21187	5.18941	6.01142	5.62392	5.98316	5.87427	5.45223	5.78438	5.79136	6.10302	6.31003	5.75633	6.17227	5.48418	5.52521	5.34918	5.14075	5.56863	5.25689	5.03363
ACHE	4.80799	4.8766	4.74877	4.21742	3.86392	4.29608	4.3406	5.2091	6.67064	4.3538	4.35502	5.03474	4.46596	4.42928	5.34328	4.67216	5.04137	5.06194	5.01744	4.73838	5.15727	4.27831	4.33103	4.43144	5.24127	4.60262	5.31763	4.92169	4.3031	5.80334	6.57383	4.96218	4.21421	4.68333	4.73366	4.97855	4.72611	4.93039	4.69819	4.76017	4.8158	4.57184	4.7624	4.65144	5.24492	4.88668	4.57741	4.95089	5.59212
ACIN1	8.02661	8.08121	7.81114	7.70918	8.53882	8.34384	8.36703	8.76742	8.47669	8.48168	8.30464	8.45432	8.89111	8.56153	9.01697	8.87394	8.37362	8.24142	8.32626	8.15972	8.26547	8.22827	8.45616	7.99433	8.84628	8.83496	8.76361	8.94159	8.62282	8.76361	8.53354	8.60122	8.73923	8.50708	8.61427	8.584	8.35923	8.28679	8.48784	8.18607	8.48188	8.33581	8.58822	8.43929	8.24301	8.49328	8.04295	8.39197	8.84136
ACKR1	2.90462	2.77803	2.77154	2.77063	2.82141	2.83224	2.80058	2.79729	3.22899	2.76827	2.78462	3.72908	2.77511	4.79304	2.79225	2.78402	2.76901	2.78254	2.77766	2.78331	2.75597	2.75015	2.75039	2.73905	2.76406	2.7705	2.76877	2.77756	2.75077	2.75081	2.74969	2.75747	2.73905	2.81495	2.73337	2.74629	2.76142	2.7322	2.72552	2.73034	2.48327	2.42185	2.66778	2.83324	2.58454	2.82928	3.13647	3.14085	3.20951
ACKR2	2.88317	2.89222	3.33739	2.90095	3.01917	2.99588	2.99423	2.94832	2.87914	2.90684	2.92762	2.91558	2.91056	2.91193	2.92726	2.92866	2.79354	2.84279	2.84158	2.84719	2.92106	2.90509	2.90494	2.86568	2.93777	2.92909	2.95925	2.95602	2.85902	5.76333	2.91532	2.90288	2.91563	2.91693	3.39827	2.94009	2.80671	2.83064	2.80357	2.83734	3.44382	3.00677	2.69921	2.83041	2.95997	3.10988	2.9038	2.62188	3.14692
ACKR3	6.01315	5.39943	6.16069	5.90497	6.23033	5.73812	6.2626	5.80957	6.26315	7.39519	8.04261	7.48778	7.63127	8.11261	7.09738	6.66043	7.17183	8.05843	7.78718	7.93116	7.88165	8.07035	7.01457	7.33906	7.36975	7.51776	7.28367	7.4573	7.84158	7.87541	7.71396	7.48986	7.82276	8.4595	7.86496	7.5597	8.1321	7.85534	7.83347	8.36817	7.90801	7.76115	7.34566	7.27844	7.31923	7.72141	6.69673	8.32938	7.34943
ACKR4	2.62935	2.60409	2.58808	2.58541	2.61838	2.74809	2.60127	2.57784	2.59439	2.58473	2.62185	2.59634	2.63087	2.64523	2.60616	2.55798	2.60242	2.65899	2.85124	3.01196	2.66872	2.66618	2.61827	2.82019	2.60278	4.06954	2.60098	2.64588	3.08865	2.5887	2.61949	2.70036	6.59	2.54649	4.30526	3.64453	2.69457	2.63265	2.99093	2.64954	3.38735	3.00441	3.10324	2.92263	2.70188	3.32275	3.75052	3.51383	3.0341
ACLY	9.61411	9.75021	9.80054	9.70983	9.40087	9.32325	9.18584	9.47967	9.53068	9.41116	9.49508	9.46069	9.51634	9.79717	9.71789	9.67895	9.47257	9.60187	9.66267	9.3697	9.34869	9.49301	9.77565	9.62673	9.23277	9.34224	9.36286	8.9823	9.3662	9.6477	9.57258	9.48379	9.61671	9.6836	9.63864	9.67451	9.57501	9.53526	9.38866	9.28839	9.59298	9.69941	9.42174	9.26699	9.50294	9.33579	9.87466	9.74394	9.60976
ACMSD	3.26673	2.73564	2.77785	2.74676	2.7549	2.78893	2.68055	2.63266	2.73396	2.71013	2.95747	2.76854	2.91229	2.86331	2.69437	2.65948	2.64632	2.58241	2.54091	2.55189	3.28909	3.08196	2.92325	2.67362	2.76088	2.6976	2.67007	2.71667	2.66461	2.67299	2.70792	2.66414	2.62718	2.63616	2.67824	2.63798	2.5959	2.63671	2.56819	2.67034	2.94871	3.0364	2.69336	2.74617	2.95838	2.97002	2.53218	2.48495	2.52446
ACN9	8.63599	8.45496	8.8162	9.01716	8.52945	8.81398	8.99497	8.43567	9.01262	9.32094	9.29875	9.41128	8.98694	9.30631	9.28843	9.16479	9.43836	9.25608	9.38328	9.59835	8.72228	9.11707	8.6137	8.91161	9.2369	8.83266	8.99784	8.95143	9.1918	8.83091	9.12592	8.75284	9.04597	9.42978	9.23424	9.07248	8.80138	9.17905	9.14116	9.28387	8.88075	9.07001	9.65467	9.2483	8.73754	8.94108	9.40686	8.76281	8.67667
ACO1	6.76759	6.71086	6.46744	6.62136	6.13698	6.21141	5.87531	6.34877	6.54465	6.3482	6.22817	6.47898	6.76202	6.6711	6.56744	6.72846	6.09335	6.52303	6.49487	6.5173	6.12317	6.41365	6.49263	7.11243	6.35153	6.23856	6.5545	6.13282	6.4984	6.46003	6.53584	6.44982	6.58849	6.47214	6.39962	6.04714	6.65532	6.64587	6.42208	6.88128	6.34142	6.6259	6.19591	6.49296	6.63419	6.56856	6.0634	6.66418	6.35302
ACO2	10.3271	10.0325	10.1533	10.2967	10.166	10.212	10.1734	10.2283	10.0947	10.1779	10.0575	10.1604	10.2255	10.2442	10.2796	10.2083	10.0209	10.0846	10.0443	10.1515	10.201	10.1114	10.3066	10.4451	10.4072	10.5706	10.575	10.3162	10.1807	10.3088	10.2974	10.3757	10.1447	10.1121	10.1313	10.1541	10.0897	10.181	10.2313	10.2584	10.1924	10.1897	10.0254	10.2696	10.2148	10.1327	10.3643	10.2013	10.2727
ACOT11	5.09102	5.4136	4.45139	4.53541	5.63287	5.81079	5.09066	4.78613	5.46511	5.25486	5.56402	5.66159	5.90818	5.59236	5.30178	5.6726	5.0695	4.83589	4.54318	5.16206	5.74029	5.70751	5.57747	4.61521	4.99275	5.10177	5.2953	5.41951	5.29828	5.11474	5.58536	5.84964	5.54139	5.03897	4.9413	5.19262	5.15505	4.55305	4.67138	5.0898	5.01195	5.12899	4.9298	5.3049	5.33979	5.07521	5.13056	5.43524	5.41751
ACOT12	2.498	2.52113	2.51236	3.08448	2.54149	2.53475	2.5398	2.5283	2.52066	2.52466	2.53203	2.52375	2.53856	2.57159	2.55395	2.55666	2.54314	2.56152	2.58366	2.78572	2.55705	5.25079	2.57444	2.57901	2.56501	2.57135	2.56155	2.55513	2.53751	2.56663	3.08161	2.92295	2.55455	2.5717	2.58105	2.57643	2.61197	2.61979	2.57399	2.62738	3.03565	2.35683	2.27755	2.81058	2.91044	2.75974	3.25205	2.99469	2.34365
ACOT13	8.61087	8.01914	8.24311	8.35636	8.40682	8.54245	8.80134	8.52637	8.73752	9.17169	9.0622	9.2422	9.13569	9.43145	9.35004	9.49662	9.09703	9.42593	9.16706	9.35497	9.11537	9.11425	9.02412	8.80773	9.23256	8.99323	9.18504	9.24195	9.13527	9.271	9.30472	8.88775	9.14491	9.33749	9.4754	9.35703	9.37827	9.19577	9.47303	9.25691	8.97783	9.11555	9.32453	8.869	9.17405	9.51291	9.52042	8.53662	9.527
ACOT4	6.52762	6.2451	7.21191	6.74242	6.55013	6.80718	7.23176	7.31304	6.56419	6.40087	7.14893	6.46498	7.10489	6.49604	6.42312	6.65842	6.4947	6.96079	6.75177	6.47575	5.90158	4.32426	6.00133	6.00894	5.63512	6.92768	5.89013	6.28128	6.20033	6.07039	6.37864	5.6232	6.36118	6.17643	6.78772	6.67512	6.65363	6.33958	6.63688	6.28621	6.78181	6.80512	6.19925	6.52697	6.38766	6.15694	6.63188	7.37974	6.66103
ACOT6	2.66321	2.67728	2.67166	2.69174	2.72361	2.72123	2.75757	2.73995	2.65881	2.68947	2.72151	2.69776	2.70039	2.72855	2.70952	2.7393	2.85731	2.76579	2.76929	2.78121	2.68212	2.71906	4.72994	2.71682	2.81716	3.32129	2.75077	2.76155	2.67461	2.7172	2.7601	3.45919	2.71166	2.72527	2.72888	2.71298	2.80148	2.76822	2.7784	2.89018	2.96999	3.0577	2.54113	3.09453	2.61938	2.71817	3.48913	2.82612	3.21821
ACOT7	7.64369	7.57557	8.18576	7.78733	8.14181	8.35073	8.41272	8.24417	7.68323	7.58259	7.81345	7.36263	7.73357	7.68159	7.70481	7.81863	7.64215	7.81765	7.88689	6.96596	7.48621	6.90923	7.77111	7.67771	7.99675	8.40629	8.21763	7.55984	7.54396	8.50713	8.0499	7.61953	7.45593	7.86802	8.44173	7.89817	7.39619	7.47656	8.02569	7.56667	8.048	7.75542	7.5594	7.79693	7.72168	8.13991	9.27839	7.87901	8.00548
ACOT8	8.00168	7.71092	7.61581	7.91546	8.07395	8.19189	7.93943	8.0383	7.91141	8.10835	7.96468	8.13648	8.2741	8.174	8.04528	8.12254	7.88385	8.18353	7.9428	7.88993	7.63964	7.94523	8.07993	7.93927	8.45105	8.45339	8.57487	8.3641	7.99344	8.18316	8.33164	8.18526	8.11208	8.03091	8.06854	7.99605	7.96476	8.00709	8.02854	7.98805	8.10733	7.97644	8.15447	8.11643	7.91723	7.92937	8.57048	8.03658	8.09029
ACOT9	9.68421	9.98577	9.89946	9.83858	9.57419	9.45719	9.22894	9.55034	9.21418	9.37094	9.22326	9.49233	9.4327	9.31161	9.42127	9.43284	9.22499	9.72263	9.29481	9.24236	9.28901	9.24746	9.62075	9.60759	9.52144	9.38294	9.62143	9.39027	9.41063	9.67274	9.35344	9.37035	9.54649	9.34808	9.50984	9.35103	9.7642	9.4642	9.65415	9.35749	9.55468	9.55006	9.07181	9.38384	9.39657	9.22909	9.77946	9.47452	9.46483
ACOX1	8.12875	8.32533	8.18708	8.42971	8.46562	8.14997	8.1804	8.42184	8.77782	8.77782	8.88507	9.19855	9.00508	8.99161	9.03112	9.18112	8.7093	8.78823	8.63382	8.97081	8.59358	9.07231	8.77428	8.6977	8.91705	8.39697	8.72096	8.98132	8.91256	8.86138	8.76995	8.98326	8.88817	8.94971	8.80619	8.81596	9.03523	8.96725	8.97815	8.80048	8.80893	8.97341	8.63187	8.48998	8.61981	8.71795	8.82109	8.60078	8.57978
ACOX2	5.09524	5.40203	4.97704	5.02992	4.50002	5.22797	2.39604	5.00922	4.56377	5.12936	4.77626	4.95023	5.02898	4.84254	4.86924	5.29688	5.07346	5.2607	4.40603	5.29931	3.76186	3.85311	4.6478	4.69326	5.16739	5.66376	4.29951	5.47174	4.40447	4.68847	4.80505	4.63576	4.68131	4.9718	4.21035	4.37717	4.84421	5.33738	5.31912	5.09889	4.68749	4.41998	4.50339	4.41514	5.10899	4.99471	4.36452	3.9834	4.92359
ACOX3	7.24953	7.24926	7.29397	7.22934	7.36057	7.13978	7.13113	7.15011	7.23693	6.94292	6.9506	6.67286	7.00956	7.04511	7.13552	7.37784	6.91582	7.16225	6.76411	7.16287	6.2103	6.94472	6.91912	7.5919	6.83807	7.20158	6.88857	7.00098	6.82463	7.11246	7.35437	6.87472	6.89524	6.89678	7.27633	6.70024	6.96978	6.94608	7.05974	6.95438	6.82861	7.42139	6.92879	6.89347	7.31398	7.04094	7.18221	6.81909	6.96853
ACOXL	2.5851	3.38902	3.01526	3.37261	3.62405	3.15865	3.67227	3.00843	2.87698	3.41711	2.77105	2.84664	2.85613	3.95008	3.05348	3.29909	2.99096	2.87559	3.09056	2.98203	3.64185	3.36362	3.12878	3.2051	3.87662	3.45269	5.09896	3.5818	2.91275	3.23685	3.11266	3.58994	3.62124	3.12744	3.5818	3.32192	2.94613	3.00413	3.30305	3.13412	3.49269	2.97082	3.44282	3.57172	3.74193	3.07469	3.48366	3.49964	3.98274
ACP1	8.08815	8.53725	8.50857	8.38165	8.03537	7.89215	8.00165	8.23595	8.03461	8.22897	8.02297	7.99283	7.81878	8.52851	7.95627	7.83268	8.19902	7.90623	8.00589	8.1494	8.22491	8.19403	8.418	8.12723	7.69965	8.44772	8.23983	7.69543	8.46402	8.27158	7.95437	8.15649	7.90536	7.89099	8.13929	8.89897	8.13674	8.2864	8.16861	7.92978	8.06343	8.2365	8.09428	8.18468	8.25702	8.30845	8.27019	8.02063	8.41241
ACP2	6.49507	6.26545	5.67903	6.3723	6.59945	6.24025	6.40124	6.47175	5.92753	6.37893	6.55241	6.96327	6.8999	6.47348	6.73954	6.94771	6.51254	6.94795	6.85879	6.74025	6.43534	6.13712	7.19544	6.1631	6.5341	7.29407	6.8747	6.5148	6.68378	7.43726	6.73887	7.23575	6.91531	6.88393	6.79996	6.63352	6.5866	6.48228	6.58734	6.11221	6.2962	7.06109	6.09319	6.54865	6.85347	6.79235	7.52433	6.27469	6.86648
ACP5	10.3767	10.5829	10.2981	11.167	10.1454	10.9142	10.8423	10.7408	10.7488	11.4225	11.0136	11.1061	11.2032	10.7072	11.0166	10.6478	10.8347	11.2793	10.6638	10.9439	11.5845	10.6166	10.8374	10.6357	10.6597	10.6756	10.7392	11.3566	11.5436	11.3461	10.6719	11.0939	10.8107	10.5881	11.7418	10.9222	10.3097	10.8041	11.2755	11.0378	10.4445	10.891	11.1614	11.0061	10.7453	10.6798	12.1193	11.2624	10.3729
ACP6	5.4643	5.42917	6.38235	5.71372	5.92192	5.30394	6.27513	6.08825	6.14137	5.76281	6.16199	6.09301	6.23622	5.92022	6.3275	6.00218	5.6787	5.77712	6.00098	6.05507	2.92207	6.0152	5.93758	5.89665	5.63561	6.30691	6.53944	5.47794	6.32193	5.60782	6.45629	6.57893	5.75182	6.18161	5.46644	5.97702	5.37733	5.83565	5.59708	5.83731	5.38085	5.90602	6.09939	5.38695	5.48523	5.60247	5.26914	5.28846	5.72993
ACPP	6.56403	7.01982	5.87181	6.63889	6.01118	5.72023	5.72462	6.04321	5.81809	5.67953	5.19589	6.68651	6.11459	5.96388	5.69074	6.27399	6.29434	6.27213	5.8361	5.78304	5.73466	6.29035	6.60951	6.58959	6.00046	6.28062	5.78228	6.15174	6.18526	6.31763	6.13246	6.19779	6.07368	6.12835	5.67649	5.49686	6.29554	6.16193	5.9749	5.64388	5.70442	5.96078	5.90494	5.64948	5.77019	5.89635	6.37173	6.10333	6.10171
ACPT	4.52788	4.87982	4.98338	5.08126	3.7597	3.55182	3.70739	4.57471	3.98717	4.56475	4.58945	4.49395	4.7059	4.05289	4.88755	4.68727	4.17727	3.0106	4.17562	3.9541	5.51611	4.78443	5.09205	5.0103	3.8833	3.6586	4.65849	4.95121	4.47869	5.18987	4.92814	4.7075	4.18606	4.21159	5.73071	4.87143	4.54352	4.25711	4.26625	4.55735	4.24551	4.80655	3.56949	4.63034	4.5212	5.02881	4.53819	4.26689	4.89442
ACR	3.99731	4.21352	3.34662	3.98786	3.66896	4.06065	3.41969	4.21576	3.47976	3.73189	3.18826	3.62268	3.39656	3.60427	3.5281	3.79658	3.35116	4.26006	3.47548	3.85383	3.88502	3.46987	4.02886	3.99344	3.83503	3.69967	4.03007	4.33827	3.10784	3.62702	4.1627	3.59309	3.8265	4.11856	3.75845	3.53225	3.88104	3.21746	3.99711	3.66094	3.98347	3.73092	3.87919	3.68368	4.09111	4.07435	3.58606	4.14256	3.98152
ACRBP	10.5649	10.4398	10.6008	10.6968	10.9222	11.106	9.53304	11.0002	10.6493	10.6454	9.43891	10.64	10.9078	10.0223	10.1275	9.57989	11.0778	10.854	12.1249	10.384	10.4358	10.7097	10.6242	10.5046	9.37504	9.42385	10.3859	10.1638	9.75418	9.51908	9.19296	9.84639	9.14011	10.0306	10.2773	11.6151	11.2905	9.61415	11.022	10.5574	10.6388	10.4573	9.9522	9.23569	11.3013	11.3836	9.68366	10.2601	10.2875
ACRC	7.46163	7.55827	7.61743	7.61903	7.79819	7.64382	8.47149	7.74776	7.94691	8.48699	8.58961	8.44358	8.1836	8.20385	8.4223	8.4593	8.19414	7.76093	8.49627	8.21768	7.74578	8.4687	7.94394	8.00182	8.47688	8.01324	8.35664	8.20842	8.94449	8.11059	8.05688	8.2806	8.21818	8.45774	8.68443	8.54418	8.40537	8.40752	8.23016	8.42896	8.43308	8.62278	8.4632	8.05909	8.3515	8.55891	8.06863	8.37539	8.14723
ACRV1	2.59019	2.60244	2.59705	2.60807	2.59285	2.59104	2.61926	3.77304	2.58496	2.59633	2.59432	2.58981	2.62179	2.64217	2.60717	2.61021	2.62699	2.62369	2.63267	2.62456	2.62917	2.64028	2.63969	2.63058	2.62004	2.60928	2.6157	2.62116	2.59134	2.60363	2.62673	2.60521	2.64899	2.67046	2.67784	2.66443	2.64815	2.66291	2.66524	2.68906	2.51351	2.45591	2.36393	2.64497	2.69823	2.64549	2.63057	2.58139	2.60557
ACSBG1	3.68866	3.73334	3.67476	4.14833	4.04084	5.17839	3.58225	3.83433	4.01848	3.55055	2.44332	3.88817	4.09172	3.67376	3.54362	3.43511	3.90013	4.19776	6.10537	3.887	3.24718	3.9394	3.29243	3.71221	3.30221	2.85261	2.99671	3.52874	3.19998	3.77719	3.26549	3.3753	3.1692	3.90357	3.58118	5.6311	3.89854	3.54027	4.29387	3.83622	4.38155	3.65523	3.29688	3.56996	4.05847	4.01612	3.15078	3.53454	3.50627
ACSBG2	2.65248	3.3527	2.64719	2.64082	2.75195	2.73376	2.7252	2.69083	2.63258	2.90088	2.65582	2.64652	6.11958	2.64367	4.35935	2.67496	3.02718	2.62473	2.64891	2.61986	2.6348	2.61697	2.81756	3.22115	2.65626	2.64602	2.66081	2.66901	3.33958	3.60582	3.53459	2.6205	2.99462	2.63593	2.68301	2.65105	3.0281	2.56576	2.86306	2.5636	2.49803	2.59646	2.48439	3.37241	2.849	3.46837	3.17481	3.0769	2.62587
ACSF2	7.71711	7.76222	7.81823	8.11796	7.65973	7.6242	7.15038	7.69374	7.38874	7.61919	6.73713	7.30513	7.50872	7.87072	7.5448	7.46143	7.76641	7.68428	7.29331	7.14289	7.39112	7.11312	7.89216	7.65888	7.66419	7.32895	7.56583	7.11283	7.37898	7.56716	7.45404	7.62169	7.60663	7.25579	7.34559	7.53802	7.07004	7.0915	7.55513	7.30616	7.60695	7.46912	7.37859	7.7466	7.16104	7.23402	7.54699	7.23974	7.73572
ACSF3	8.00438	7.86105	7.6852	7.77474	7.87448	7.94285	8.04978	8.10776	7.34924	7.84067	7.7776	8.03159	8.25806	8.0632	8.14923	7.9963	7.84999	7.96444	7.98233	7.97245	7.58385	7.74903	7.21207	8.01449	8.12299	8.33389	8.28835	7.99943	8.07766	8.19188	8.1789	8.4145	8.06949	7.92491	8.08437	7.88876	7.8955	7.91537	7.95387	7.82213	7.8533	7.63735	8.15981	7.92866	7.76289	8.23009	7.73943	8.57391	8.00026
ACSL1	10.1872	11.1299	9.48925	9.8382	9.18592	9.12191	8.88151	9.67828	9.28235	9.52795	8.96171	9.7849	9.6984	9.41021	9.14393	9.51676	9.10814	9.29784	9.69586	8.77747	9.21446	9.85131	9.80173	9.63418	9.6408	9.51638	9.84712	9.23639	9.25718	10.2768	9.1769	9.8105	10.2482	9.16148	9.48441	8.84957	9.47983	9.24531	9.12087	8.79535	8.93208	9.378	9.31725	9.31767	9.45359	8.72991	9.19851	9.20486	8.6686
ACSL3	7.12736	6.74987	6.64054	7.02054	5.76605	5.78013	6.03227	6.60461	7.36146	7.44457	7.50167	7.57768	7.50561	7.60082	7.77791	7.52141	7.69996	7.62503	7.52217	7.55953	7.30286	7.61377	7.748	7.69008	7.16291	7.0698	7.39936	7.31971	8.00281	8.02069	7.76839	7.86563	7.55917	7.82567	7.41647	7.68144	7.7364	7.63443	7.52698	7.8366	7.46834	7.91602	7.78874	7.54534	7.29174	7.50157	7.34224	7.27838	7.05787
ACSL4	5.78541	6.10774	5.65826	5.76404	5.49793	5.44326	5.46683	5.47533	5.44484	5.33003	5.30122	5.50633	5.43053	5.55793	5.3007	5.42015	5.25149	5.44428	5.31546	5.26046	5.62936	5.77622	5.64981	5.69898	5.5993	6.01217	5.46199	5.13784	5.32165	5.5712	5.6802	5.57917	5.4416	5.45494	6.08264	5.30611	5.33882	5.40308	5.34183	5.41233	5.25357	5.80508	5.50328	5.5064	5.40299	5.16723	5.62492	5.17532	5.04805
ACSL5	10.3761	9.92698	10.4934	10.3184	10.5173	10.3567	10.4555	10.6805	10.8192	10.616	10.7247	10.5373	10.8162	10.7117	10.7835	10.732	10.5212	10.8577	10.701	10.6483	10.5637	10.5949	10.6391	10.936	10.912	10.8038	10.78	10.7602	10.7884	11.0627	10.9116	10.6427	10.6651	10.9208	10.8464	10.3565	10.5769	10.7733	10.8327	10.5778	10.8807	10.8349	10.5812	10.7889	10.6226	10.6691	11.131	11.0203	10.8378
ACSL6	6.72308	6.33397	7.0055	6.58889	6.6738	6.75783	6.85035	6.50817	6.92587	6.60614	6.71396	6.68719	6.70365	7.09681	6.70969	6.50139	6.02661	6.3819	6.80783	7.13695	5.93651	6.51095	5.7496	5.93181	5.87138	6.74446	6.7438	5.37339	6.98042	6.39359	6.74065	6.46702	6.84604	6.63362	6.65596	6.23606	6.20331	6.58949	6.30745	6.65508	6.03483	6.651	6.75606	6.78101	6.44138	6.64939	6.25895	6.1824	6.12514
ACSM1	3.54818	3.51314	2.85711	4.67357	3.07491	3.42466	5.00709	3.78333	4.42864	3.8259	3.10985	3.79442	4.24107	3.00232	5.13269	4.32804	3.80407	3.8931	5.14814	3.45295	3.37154	4.43505	3.25744	4.51424	2.8839	2.88346	3.76404	3.01537	5.04516	4.62994	2.90595	4.54883	3.25383	2.91354	4.47968	3.49251	3.38712	4.74449	4.3391	2.94713	4.26897	3.22365	3.74159	3.48664	3.39575	3.78934	3.74372	3.83793	3.59405
ACSM2A	2.62221	2.76956	2.68515	2.74654	3.3989	4.13954	3.17153	2.84142	2.56481	2.64622	3.2423	2.70361	2.88689	2.77791	2.78682	2.73338	2.47073	2.5584	2.56221	2.56254	2.99742	2.83518	2.75325	2.57252	2.66435	2.72027	3.29731	3.13927	2.52315	3.20312	2.74277	2.69581	2.61973	2.62153	2.62045	2.76756	2.45966	2.6738	2.45856	2.4968	2.89003	2.49152	2.74441	2.60119	2.75949	2.72171	2.72928	2.8432	2.97403
ACSM2B	2.40789	2.52559	2.41207	2.41635	2.39493	2.39967	2.39765	2.39511	2.42428	2.41776	2.42309	2.41752	2.41144	2.42256	2.46291	2.40319	2.49995	2.40289	3.03931	2.40364	2.43115	2.43458	2.44401	2.44064	2.40645	2.40959	2.40713	2.39579	2.42769	2.42848	2.43072	2.41026	2.42038	2.92574	2.44388	3.01237	2.42033	2.43597	2.43341	2.4466	2.48198	2.47389	2.15475	2.47039	2.4916	2.42369	2.55759	2.59582	2.62475
ACSM3	5.30126	5.46446	5.60011	5.36639	5.41311	4.35789	5.45293	5.13877	4.79496	5.47986	4.94471	5.83629	5.74379	5.61814	5.72236	5.53003	5.13086	5.33476	5.52649	5.67233	5.1311	5.02176	4.79422	5.84182	4.78919	5.3726	5.70711	4.34501	5.79547	5.43349	5.6605	5.32729	5.63371	5.70326	5.43444	5.23372	5.36224	5.37807	4.79216	5.24133	4.99369	5.22487	6.17454	5.25919	5.24602	5.26058	5.04444	5.31415	5.27156
ACSM5	3.80089	3.81243	3.34361	3.68456	3.4471	3.73925	3.27484	4.05317	4.62239	3.75031	3.75754	3.7392	3.73564	4.18199	3.71727	3.61541	3.71058	4.39861	3.76554	3.81371	4.71623	3.69285	3.35474	3.61415	3.43975	3.18674	3.62281	3.59456	3.77173	4.15693	3.84648	3.83239	4.15241	3.73932	4.06244	3.62125	3.97553	4.08915	3.76456	3.86338	3.69998	3.5797	3.44052	3.70885	3.96985	4.1391	3.81018	4.23957	3.91606
ACSS1	8.84923	8.83902	9.15166	9.1818	8.87309	8.8915	9.04521	8.98599	9.05442	9.11737	9.03909	8.91772	8.72311	8.85462	8.90127	9.11016	8.99678	8.71154	9.03755	8.98918	9.00705	8.91944	9.1504	9.34936	9.03743	8.93265	9.3299	8.90043	9.12529	9.10779	9.09662	8.91484	9.10616	8.9531	9.29737	9.30592	8.86301	9.11548	9.05337	9.37418	9.21212	9.03015	9.0988	9.07797	9.1803	9.14933	8.93175	9.02673	9.04671
ACSS2	8.73587	9.00955	8.48063	8.82256	8.56372	8.47747	8.15067	8.72365	8.42154	8.14631	7.85553	8.72286	8.498	8.33593	8.41268	8.40533	8.39122	8.27205	8.41777	8.42294	7.92083	8.32071	8.63708	8.5095	8.6627	8.59945	8.14779	8.03196	8.37641	8.45635	8.29104	8.74782	8.57001	8.1441	8.06627	7.88961	8.45466	8.28212	8.33542	8.06627	8.61444	8.16279	8.17304	8.22421	8.27613	8.03017	8.15373	8.22267	8.45766
ACSS3	2.85422	2.83498	2.81608	2.81986	2.86859	3.29788	2.8282	2.84377	2.86371	2.83636	2.9168	2.86343	2.86723	2.90212	2.83106	2.80639	2.83104	3.07203	2.8255	2.82426	2.84811	2.82104	2.77638	2.74073	2.8124	2.84772	2.79912	2.83745	2.80212	2.7905	2.87067	2.81008	2.78369	2.75526	2.75024	2.82184	2.84885	2.88995	2.77523	2.80639	2.74081	2.64617	2.89146	2.85896	2.97485	2.90475	2.96199	2.74369	2.83389
ACTA1	2.46294	3.3048	3.273	3.11424	2.52762	2.54552	2.49461	2.4885	2.47394	3.29306	2.48086	3.15388	2.45686	2.45911	2.50126	2.46798	2.83334	3.19455	3.68724	3.74463	2.49503	3.35495	2.48873	3.80702	2.64954	3.15533	4.51248	2.51522	3.50542	2.48544	2.49204	2.94419	5.4939	2.87848	3.88261	3.56708	3.00639	3.78978	3.65167	2.67947	3.15609	2.83919	3.54057	2.87602	3.81424	3.27137	3.8788	3.12608	3.30649
ACTA2	6.97579	6.47437	6.30447	6.21374	5.12916	5.21759	6.0395	5.46085	5.84711	6.72807	5.98987	6.91004	7.12398	6.80289	6.72919	7.41198	6.57245	6.68535	6.7698	5.4094	6.07884	6.70875	6.62467	5.96533	7.15908	6.75984	5.9372	5.77286	6.8562	7.68721	7.45317	7.3407	6.90384	6.27358	6.618	5.78433	6.79798	6.45645	5.88464	6.66303	6.01442	6.86614	5.89852	6.7044	7.12641	5.9838	7.06763	7.43623	6.30951
ACTA2-AS1	2.9546	3.2376	2.93293	2.8862	3.78477	3.70877	4.26779	3.42951	4.07998	3.93196	4.20903	4.1834	5.07352	4.03198	3.8808	3.91002	4.15959	4.85602	3.98657	4.20062	6.60905	3.6602	3.87412	3.40468	3.61013	3.35943	3.70566	5.02536	3.96879	3.89972	5.6195	4.03414	3.98446	3.87872	4.06428	3.77512	4.53817	4.06023	4.72351	4.67459	4.28897	4.19642	4.31811	4.34334	4.19777	4.42781	4.35873	4.24024	4.79806
ACTB	15.5525	15.5826	16.0194	15.4577	15.1113	15.0906	15.034	15.0507	15.1342	15.1777	15.1061	15.1839	15.0211	14.8614	14.9233	14.9283	14.9288	14.9038	15.042	14.951	15.1859	15.2124	15.2675	15.9823	14.9463	14.96	14.8355	14.9882	15.1681	15.1667	15.1599	15.2748	14.9193	14.964	14.8151	14.9048	14.831	14.794	14.8669	14.7457	15.1808	15.3027	14.9084	14.8865	14.8614	14.7774	15.0869	14.9121	14.9065
ACTC1	3.87962	3.32099	3.31398	3.32808	3.34501	3.33171	3.33138	4.55403	4.00369	3.32406	3.3312	3.32144	3.34379	3.37702	3.35166	3.34596	3.35167	3.35822	3.37661	3.35498	4.48282	3.36812	3.37244	3.36575	3.34337	3.35072	3.33708	3.325	3.3217	3.34764	3.39131	3.32926	3.34022	3.36004	3.37361	3.36548	3.39295	3.37455	3.35807	3.40593	3.24417	3.02114	3.96449	3.42826	3.35243	3.53775	3.39202	3.24608	3.39599
ACTG2	4.05348	4.30995	4.13438	4.62121	4.04664	4.72375	3.82697	4.63312	4.45181	3.4746	4.74381	4.79602	4.52546	3.1059	3.76219	4.01086	3.3587	3.77328	3.14173	3.77239	5.00026	3.60251	3.20705	4.18889	3.1224	3.35535	4.07005	3.7413	4.13179	2.77925	3.75794	3.64478	3.90761	3.7125	3.44137	3.9587	3.01355	3.29795	4.06898	3.75631	3.38231	3.10718	3.18792	3.5564	4.26078	4.13491	3.80591	3.74976	3.89852
ACTL10	6.27741	6.45005	7.08662	7.41425	6.94667	7.18552	6.86967	7.19075	6.64865	7.49638	7.65853	7.61373	7.6667	7.6904	7.15834	7.47213	6.58665	7.85343	7.49423	7.38744	6.02383	7.29363	7.15114	7.63886	7.48817	7.12181	7.49716	7.59753	7.38487	7.56554	7.7775	7.69391	7.6605	7.81549	7.75696	7.50872	7.25966	7.25539	7.2043	7.50659	6.7699	7.29755	7.30932	7.00423	7.7071	6.72189	7.49063	7.4335	7.46078
ACTL6A	9.02824	8.69909	9.18327	9.0489	8.77247	8.77551	8.99798	8.70223	9.19684	9.64863	9.67872	9.54975	9.61793	9.87463	9.69315	9.73565	9.58004	9.66775	9.68984	9.80086	9.11128	9.70131	9.19566	10.0439	9.3739	9.30743	9.39528	9.46088	9.71692	9.59315	9.73206	9.70131	9.78923	9.8567	9.95818	9.88613	9.70461	9.70241	9.67664	9.9139	9.09502	9.73969	9.05849	9.31128	9.62325	9.61213	9.74962	9.32481	9.79704
ACTL6B	3.37775	3.07874	2.60839	2.57405	4.88743	2.67808	2.6131	4.50457	2.90367	3.95108	2.60863	3.87238	3.87357	2.58172	2.60226	3.60649	2.88929	4.2263	3.14926	3.39834	4.1874	3.6999	3.83932	3.09672	3.91771	4.84161	4.19061	2.80298	4.18208	3.7836	4.40986	3.82561	4.504	4.39606	3.85464	3.38836	5.03145	5.54905	3.94108	4.44418	3.821	3.63239	3.49606	3.71873	4.3751	3.5372	3.82255	4.73793	3.96323
ACTL7A	3.12322	3.73405	2.93853	4.30353	2.92865	4.30849	2.95173	3.14685	2.93993	2.94345	3.42143	2.93583	2.97413	3.00502	2.96323	3.64537	3.32834	2.98596	2.9992	3.38779	3.01037	4.25159	3.02041	4.10206	2.9825	3.63735	2.97367	2.96517	3.78314	3.38943	4.56893	3.37299	3.44833	3.01379	3.92543	3.07804	3.43966	3.02929	3.0115	3.0539	3.022	2.64062	3.38588	3.27529	3.83597	3.7089	3.21488	3.39752	3.01687
ACTL7B	2.91891	2.99439	2.99357	3.01105	3.11432	3.50634	2.88411	2.9521	6.16075	2.99547	3.13341	3.10467	2.95915	3.00583	2.98321	3.01394	7.59457	2.84792	2.80617	2.83462	3.07782	2.93209	2.96589	2.94109	3.07641	3.00274	2.96327	3.07903	2.93769	2.94484	3.06365	2.99648	2.86728	2.89935	3.00781	2.93269	2.841	2.83875	2.77953	2.84064	2.75074	2.53546	2.37156	3.16944	3.30314	3.1317	2.61126	3.35811	3.1585
ACTL8	3.28507	4.116	4.30779	4.32212	3.2457	3.26952	3.26759	4.3325	3.98513	3.8963	4.05616	3.61998	3.78124	3.46512	3.79432	3.93343	3.98422	4.31756	3.78836	3.40824	4.03762	3.2964	4.38804	4.02548	3.94377	5.79796	3.96747	3.27323	3.65975	3.44424	4.09833	3.79123	4.01556	3.65304	3.85666	4.02195	4.09425	3.81027	3.90691	3.79697	4.01583	3.39728	3.58745	3.73973	4.52935	3.74567	3.75363	4.75062	4.44274
ACTL9	3.08399	4.79254	2.69649	2.71418	2.77369	2.75304	2.79718	3.54844	3.382	2.71982	2.77097	3.65581	3.9023	2.71373	2.70505	2.74896	2.71909	3.66061	3.31537	3.59675	2.63789	2.67536	2.65995	2.67666	2.71392	2.71641	3.976	2.74447	3.11064	2.93538	2.72838	3.03637	2.98433	2.84818	2.91068	2.65045	2.74973	2.73256	2.73375	2.82788	2.74667	2.51641	3.28381	2.98614	2.74368	3.46511	4.11515	2.78942	2.85476
ACTN1	9.81647	10.2617	9.65515	9.95113	9.90434	9.89279	10.1864	10.368	10.3945	10.0842	9.79766	10.3446	10.4299	10.2065	10.3012	10.1526	10.104	9.85106	10.8967	10.3361	9.91424	9.72022	9.95609	9.6751	9.88481	10.2965	9.97908	9.96782	10.0317	9.66361	9.81877	10.5395	10.1742	10.1013	9.86024	10.5133	9.94731	9.94329	10.3164	10.0081	10.052	9.98711	10.3025	9.83127	9.89178	10.0226	9.50873	9.84138	9.85864
ACTN2	2.73869	2.7386	2.74429	2.73095	2.68577	2.69706	2.67926	2.6627	2.772	2.74717	2.77714	2.75015	2.72386	2.71018	2.68176	2.66083	2.69866	2.63489	2.61741	2.63132	2.81242	2.78516	2.77799	3.09031	2.70069	2.70678	3.26683	2.69948	2.75883	2.74852	2.73347	2.70982	2.69102	2.68977	2.71734	2.67878	2.84397	2.70321	2.67218	2.70357	2.74393	2.6782	2.56863	2.82249	2.83704	2.82835	2.76605	2.74918	2.85033
ACTN3	4.32006	5.06999	4.13728	4.30295	5.36572	4.8889	6.01114	5.84442	4.44029	4.91376	4.65252	4.82241	4.87623	4.65382	4.88423	4.98891	4.33302	4.98006	6.06272	5.49258	3.34638	4.5567	3.69795	5.00387	5.7135	5.33973	5.36011	5.23086	4.5567	4.46659	4.38136	5.21583	4.51304	4.93563	4.80959	4.63288	5.3337	5.0363	5.43505	5.01941	4.89436	4.66776	4.42966	4.69921	5.39364	4.88801	4.33962	5.04929	4.81397
ACTN4	9.29358	9.43881	9.28171	9.38133	9.85421	9.83576	9.87222	10.2454	9.51831	9.30123	9.33876	9.24709	9.56985	9.41072	9.3401	9.58673	9.16324	9.34983	9.25587	8.82677	9.49221	9.27707	9.52083	9.1488	9.84674	9.9719	9.77078	9.79961	9.40104	9.88311	9.81637	9.64819	9.3108	9.24864	9.20004	9.2382	9.2881	9.22411	9.27648	8.92676	9.80907	9.41102	9.24724	9.34014	9.65974	9.68401	9.89938	9.485	9.50675
ACTR10	8.73409	8.76294	8.94723	8.50911	8.6722	8.97429	8.67622	8.5572	8.74054	9.16062	9.38248	9.21998	9.05922	8.8938	9.11281	8.85028	9.05897	9.17256	9.11281	8.63823	8.7042	9.0974	8.98488	8.80535	8.51368	8.59938	8.7267	8.83434	8.90713	8.7279	8.92623	8.67493	8.90936	9.08738	9.25096	9.05528	9.01192	8.87317	8.85411	9.26761	8.94937	9.10919	8.7562	8.50221	8.82995	9.01645	8.9039	8.80489	8.88046
ACTR1A	9.17255	9.34776	9.18182	9.24853	9.55632	9.60317	9.32936	9.6764	9.44625	9.60221	9.5384	9.72696	9.85059	9.72053	9.50704	9.74839	9.29675	9.64519	9.60635	9.59677	9.40007	9.35017	9.46056	9.36686	9.78394	9.64556	9.71527	9.58942	9.57946	9.72397	9.72299	9.83626	9.62571	9.71566	9.66613	9.55463	9.64628	9.52037	9.61761	9.55529	9.66276	9.60485	9.43052	9.40229	9.39033	9.52403	9.82311	9.58148	9.58542
ACTR1B	9.64236	10.0192	9.99042	9.93687	10.104	10.0295	10.303	10.2719	9.78839	10.0078	9.8323	10.0384	10.0615	10.118	10.1217	10.1278	9.88016	9.93423	10.0625	9.95004	9.69974	9.83135	9.68368	9.90313	9.98263	10.1337	9.94808	9.78092	9.97443	10.0844	10.0486	10.0208	10.1193	10.011	10.0208	10.028	9.76865	10.0049	9.91748	9.89751	9.99268	9.96763	10.0301	9.9016	10.0197	10.1943	10.1073	10.1066	9.98596
ACTR2	10.435	10.4857	10.1598	10.1206	9.82653	9.75248	9.63225	9.75469	10.1123	10.1974	10.1998	10.2453	9.97668	9.91077	9.83998	10.0389	10.2998	10.1601	9.9337	10.1294	10.671	10.5287	10.531	10.1542	9.72331	9.38188	9.54233	9.95479	10.2812	9.99024	10.2757	10.1454	10.0123	10.0818	9.79869	9.70402	10.17	10.0582	10.4751	10.374	10.1845	10.282	10.3192	10.0024	9.85544	9.71361	10.3432	9.59043	9.76422
ACTR3	11.9561	11.4088	11.6372	11.642	11.2663	11.4431	11.5271	11.6438	12.109	12.3244	12.403	12.4201	12.3039	12.3174	12.3537	12.3654	12.2142	12.2922	12.2387	12.2507	12.0059	12.3222	12.1704	12.7074	12.0835	12.1106	12.0459	12.033	12.5424	12.3628	12.3496	12.3609	12.2697	12.4287	12.3928	12.3867	12.2413	12.4709	12.3726	12.4943	12.1498	12.528	12.3762	12.3298	11.9185	11.9528	12.6736	11.869	12.0415
ACTR3B	6.23397	6.52002	6.67322	6.29883	6.08984	6.55203	6.29796	6.48807	6.69896	6.71154	6.39245	6.74109	6.55193	6.69189	6.58492	6.55564	6.54942	6.67493	7.13873	6.72605	6.12314	6.44467	5.97162	6.84417	6.53143	6.43486	6.52011	6.34533	6.67939	6.24148	6.60772	6.31688	6.54843	6.6158	6.60023	6.68756	6.49149	6.61577	6.59666	6.78928	6.7423	6.68961	6.96457	6.46316	6.397	6.90924	6.48575	6.21185	6.25554
ACTR3BP2	2.78998	2.8399	2.82459	2.83885	3.42115	3.16604	3.29478	2.95015	3.42669	2.79801	2.96186	2.79913	2.90142	2.83905	2.93093	3.21286	2.83983	2.98241	2.92065	2.82805	2.97954	3.61034	2.84879	2.9718	2.87789	2.8611	2.88106	3.78474	2.73772	3.01097	2.82887	3.61972	2.85372	2.87104	2.82858	3.08828	4.10342	3.09515	2.9707	3.1125	3.07017	3.39201	2.40467	3.18406	2.93188	3.53151	3.13404	3.06791	2.58026
ACTR3C	3.84634	3.94208	3.94871	3.79562	2.95663	3.43268	3.55659	5.80654	3.51084	3.38908	3.24131	3.34745	3.18383	3.54938	3.2872	3.24585	3.3558	3.30808	3.90426	3.5188	2.6383	3.82015	4.50606	4.15072	5.31116	3.69027	3.50381	2.55842	4.09557	3.7783	3.98067	3.58034	4.31065	3.44393	4.11396	3.36993	3.56045	3.8097	4.09901	3.53791	4.0695	3.52289	3.92975	3.39517	3.32829	4.23527	5.12622	3.35826	4.11928
ACTR5	7.22421	7.58277	6.8737	7.00535	7.2941	7.1266	7.02215	7.45128	7.2567	7.07545	6.73194	7.06121	7.03897	7.01068	7.23673	7.24892	7.01441	6.95048	7.13927	7.11811	6.8593	7.12194	7.10006	7.22446	7.52707	7.60755	7.41823	6.41476	7.47217	7.0908	7.12145	7.14021	7.03993	7.05087	7.02623	7.24627	6.87877	7.15289	7.23626	6.8676	7.30978	7.40428	7.22465	7.04065	7.10275	7.14317	7.17008	7.10768	7.01379
ACTR6	8.72426	8.50302	8.98956	8.64509	8.37122	8.32386	8.56182	8.00162	8.64724	8.92096	9.10458	8.95251	8.66444	9.3047	8.93285	9.01566	9.03855	9.36955	9.14575	9.31435	8.65989	9.03322	8.71814	9.04372	8.03564	8.19262	8.41261	8.45229	9.15182	8.69468	8.94117	8.62782	8.98839	9.41445	9.33	9.16354	8.89328	9.24427	8.65797	9.20601	8.78064	9.11272	9.27388	8.92881	8.68297	8.76216	9.37067	8.69176	8.59521
ACTR8	6.68482	6.91272	6.79735	6.3312	6.40184	6.20038	6.35192	6.34807	6.41566	6.82812	6.72053	6.52066	6.51663	6.86487	6.91482	6.9774	6.28932	7.02559	6.75841	6.81189	6.76345	7.11645	6.78927	7.30114	6.39725	6.59087	6.56854	6.54184	6.60049	6.55475	6.83785	6.66024	6.90821	6.93808	6.95241	6.67374	6.60664	7.08228	6.68175	6.91818	6.91513	7.01272	6.35371	6.55407	6.84415	7.06315	6.76672	6.80476	6.98436
ACTRT2	3.57629	2.92427	3.25775	3.70499	2.67562	4.31779	4.86192	2.58617	2.96913	2.57446	4.14618	3.80322	3.0395	3.5223	2.57858	2.91693	2.95763	4.27668	3.34053	4.99299	4.25558	2.54494	2.54608	3.39334	4.15549	2.60788	3.69121	2.55302	3.05367	3.17525	4.20865	3.5377	3.12971	3.17631	2.79962	2.55769	3.32073	3.10171	2.94306	2.55397	3.42376	3.0334	2.91358	3.79125	3.36535	3.72773	2.67996	2.88513	3.26831
ACTRT3	2.68221	2.6479	2.64684	2.65342	2.62219	2.64481	2.63405	2.61738	2.66353	2.65495	3.52096	2.65077	2.65167	2.67937	3.2035	3.11945	2.66678	2.64145	2.65583	2.94526	2.70971	2.70865	2.72103	2.71128	4.59838	4.05623	2.66392	2.63584	2.67378	3.05386	2.70976	2.65822	2.67066	2.69199	2.75899	3.29171	2.70396	2.70078	2.68624	2.7143	3.45042	2.57343	3.08221	2.81724	2.95271	3.31158	2.66892	3.01447	2.97913
ACVR1	8.29577	8.60123	8.67027	8.41638	7.4254	7.67211	7.53594	7.73382	8.28175	7.75572	7.32455	7.91233	7.84084	8.09867	7.6828	7.74565	7.64009	7.75407	8.33402	7.84456	7.24514	7.83571	7.5689	8.30853	7.30516	7.6073	7.68967	7.10202	7.82162	7.70751	7.80254	7.92152	7.96231	7.93227	7.92545	7.95428	7.90101	7.96134	7.73025	7.8882	7.601	8.01598	8.25759	8.02892	7.63209	7.84194	7.89124	7.07175	7.70764
ACVR1B	5.49936	4.77724	3.81227	4.60107	7.27372	3.06465	2.96816	4.82551	3.68416	3.77134	4.04428	3.68509	4.94936	4.91498	5.23088	4.21414	3.01632	3.33672	3.27989	3.83538	4.53706	2.9675	4.64021	3.40947	4.96661	3.51784	4.53378	4.96324	3.17854	4.58444	3.49294	4.6215	3.94314	4.32966	3.5413	3.03457	3.47993	3.60451	5.08878	6.41518	4.37614	4.10347	3.79734	4.30166	4.35277	4.41844	3.75956	4.36267	4.0918
ACVR1C	4.49671	4.02368	4.85756	3.72389	3.52836	3.55549	4.77029	4.54772	4.3534	4.4036	4.4135	4.04903	4.4518	5.01959	4.54992	4.86795	4.3518	4.56358	5.62314	5.29219	4.26693	4.76096	3.62638	4.41186	3.55437	4.98335	4.57135	3.01885	4.87364	4.69045	4.43619	4.58164	4.80715	4.77292	4.64302	3.86178	5.88487	4.71056	4.30218	4.37475	4.17072	4.86803	5.55043	5.14113	4.25552	4.29048	4.16975	3.92261	4.52075
ACVR2A	6.6398	6.52312	6.96973	6.08196	5.68033	5.55703	5.55762	5.48151	5.74045	5.29492	5.3503	5.68387	5.39266	5.52997	5.63288	5.71361	5.98872	5.95677	6.27244	7.11978	4.33334	6.29872	6.27905	6.18012	5.90829	5.7439	5.88632	5.32577	6.29872	5.815	5.85436	6.18064	6.59391	5.93964	5.70579	6.05449	6.30727	5.96345	5.9357	5.86936	5.76024	6.12902	6.38871	5.71947	6.4106	6.20102	5.58498	5.46619	5.55282
ACVR2B	4.98479	5.88124	6.08081	5.66887	5.59245	4.63862	6.04188	5.22383	5.82902	5.96774	6.28057	6.06941	5.30404	6.15537	5.86226	5.63414	5.40525	4.53963	5.88124	6.62202	5.31852	6.54788	5.78372	5.38049	6.17288	5.74044	5.62995	4.98281	5.89394	5.75543	5.79256	6.64368	6.23227	5.9364	6.91504	6.01429	6.18185	6.04575	5.64088	5.9366	5.98193	5.80911	5.9292	6.33485	5.81212	6.43747	5.88884	5.82369	6.48621
ACVR2B-AS1	3.32616	3.38617	3.39315	3.37733	3.4723	3.68622	4.31756	3.20103	3.31941	3.28045	4.49541	3.41147	3.86632	3.50523	3.29375	3.90809	3.99757	3.11055	3.079	3.84811	3.99485	3.74248	3.64499	3.60921	3.37345	3.39627	3.26022	3.39363	3.20501	3.57334	3.3134	3.22382	3.3544	3.22804	4.68952	3.96297	3.17066	3.16567	3.0871	3.19262	3.71857	4.05391	3.12641	3.48465	4.17322	4.04666	3.04987	3.7508	3.67048
ACVRL1	6.32105	6.11411	4.77916	5.67173	4.80765	6.58921	5.51407	5.01221	6.33279	5.62985	5.42356	6.03561	6.35576	5.68206	6.2539	6.92846	5.49032	6.13451	5.31445	5.60924	4.47574	5.05977	5.56552	5.20189	5.99091	5.78075	5.9072	5.0941	5.52118	4.68738	5.24029	6.06562	5.83493	6.41449	4.69157	5.63984	6.6069	5.5114	6.23083	5.40392	5.46721	5.20269	5.51792	4.99113	5.78293	5.74854	5.76986	5.85548	6.07127
ACY1	7.15485	7.16978	7.26238	7.28339	7.4513	7.30279	7.41702	7.38519	7.41759	7.40223	7.22354	7.26472	7.37795	7.51567	7.6066	7.51998	7.14934	7.51195	6.98526	7.22914	7.02618	7.16533	7.44347	6.94256	7.44369	7.56965	7.34194	7.27289	7.21559	7.52528	7.60516	7.50506	7.55835	7.41701	7.34335	7.26637	7.16775	7.15527	7.14283	6.86211	7.57765	7.06554	7.16233	7.45675	7.48522	7.28339	7.2998	7.39964	7.70128
ACY3	5.37237	4.49672	4.80406	5.01066	5.80259	4.5524	3.62783	4.88778	4.33397	4.74771	4.91178	3.54596	4.71385	5.17805	4.81811	4.7695	4.14329	4.15312	4.50794	4.24269	3.86557	4.02107	4.93837	4.42755	5.11693	5.11061	5.53055	2.7118	4.17556	3.48117	2.72744	4.18993	4.46859	3.26807	3.60994	4.68632	4.50547	4.01445	4.33592	5.36632	4.33793	3.87598	3.95265	3.90251	4.71264	4.2374	3.60734	4.40364	4.86102
ACYP1	9.20152	8.71371	9.01174	9.0243	8.87189	9.07828	9.18951	8.97328	9.42282	9.99586	10.005	9.85515	9.82981	9.84632	9.75978	9.74366	9.85068	9.71893	9.7013	9.70101	9.67494	9.75152	9.47979	9.31105	9.2803	9.18534	9.46433	9.56237	9.76824	9.42436	9.4179	9.32633	9.6019	9.57636	9.70585	9.9024	9.91547	9.93901	9.59057	9.45125	9.3953	9.7467	9.7178	9.2584	9.90441	9.80343	9.75623	9.87155	9.82824
ADA	11.6998	10.9859	11.8242	11.501	11.4335	11.751	11.9914	11.7532	11.0938	11.713	12.037	11.2483	11.6932	11.7597	11.7932	12.0682	11.4265	11.8839	11.3541	11.4317	11.6839	11.7166	12.1681	11.378	12.1884	12.0553	11.9161	11.725	11.5671	12.1028	11.6805	11.6164	11.9075	11.6527	12.2133	12.2007	11.6506	11.6485	11.9626	11.7741	11.8755	11.4881	11.633	11.8352	11.3554	12.1707	12.8049	11.736	11.8113
ADAD1	2.59808	2.59486	2.5994	3.33079	2.61315	5.34443	2.59184	2.57776	2.59866	2.61132	2.64063	2.63416	2.56851	5.18645	2.56348	4.52855	2.57623	2.6191	2.62696	2.63779	2.57635	2.60333	2.56838	3.05725	2.53797	2.55855	7.2886	2.60377	2.60564	2.60694	3.24675	4.89833	2.52584	5.46811	2.50142	2.54965	2.67957	2.59008	3.72847	2.61865	2.89676	3.40284	2.68004	3.3498	3.32728	3.83229	3.01214	3.24294	3.03352
ADAD2	5.80452	5.72221	6.11251	5.71133	5.34667	4.99805	4.47187	6.24706	6.01575	4.85859	4.69156	4.73553	5.27808	5.17994	5.30808	5.27808	5.7268	5.5985	5.67426	5.54532	6.07499	5.37908	5.20728	5.5886	5.79566	5.28366	5.27262	5.31613	4.69038	5.61192	4.48836	5.77481	4.75885	5.49363	5.38797	5.65396	5.26271	5.48206	5.60295	5.25105	5.53935	5.15779	5.1888	5.21884	6.08597	6.01698	5.5551	5.33487	5.57056
ADAL	5.0277	4.86474	4.70544	5.08571	4.48045	4.88864	4.73619	4.48519	4.54929	5.0947	4.1869	4.6411	4.75957	4.84288	4.81431	5.50386	4.66875	4.94611	4.85856	5.41217	5.21321	4.44219	4.54388	5.21092	4.41978	5.33214	4.868	5.33211	5.09235	5.06159	4.72193	5.30137	5.39114	5.34895	4.77398	4.65811	4.27781	5.30504	4.89958	5.3627	5.1198	5.32278	4.74058	4.69891	4.97917	5.04584	4.88009	4.92572	5.17637
ADAM10	9.22035	8.89145	8.98072	8.84769	8.81409	8.57751	8.57165	8.77783	8.78748	8.27824	8.19603	8.612	8.44894	8.401	8.25585	8.53318	8.53975	8.63595	8.51613	8.38131	8.52177	8.47707	8.92171	8.95613	8.56276	8.4855	8.74356	8.63174	8.27921	8.25543	8.26507	8.28997	8.52535	8.49514	8.64825	8.51706	8.61684	8.45357	8.52953	8.42312	8.78765	8.83761	8.71731	8.42397	8.46837	8.48597	8.8185	8.50383	8.40067
ADAM11	5.64544	5.65267	6.50498	7.91296	3.70163	3.60666	3.41694	3.3829	5.14801	5.56449	6.17435	4.46387	3.13273	3.67308	3.7221	3.80536	3.84201	4.50467	4.44924	4.39676	4.36976	4.97241	4.10338	5.52467	3.84467	3.58713	3.33912	3.77572	4.38469	4.45662	3.97182	4.69728	3.91041	4.05838	4.27007	3.79998	3.50749	4.39513	3.45407	4.12177	4.0388	3.04659	4.24443	4.21612	4.41555	4.0276	4.23118	4.57253	4.42792
ADAM12	3.50469	4.16348	4.54171	4.24904	4.54284	3.89838	3.62476	3.89034	4.34603	4.67506	4.11806	4.84706	4.24845	4.52565	4.36375	3.91085	4.54719	4.36283	4.50679	4.35707	4.22431	4.40704	5.26943	4.36066	4.32913	3.91426	4.06729	5.13219	3.86421	3.79474	3.87091	3.65557	4.49555	4.31786	5.27606	4.18752	5.0382	4.35658	4.48255	3.85186	4.23894	4.55	4.42992	4.6063	3.79111	4.32517	3.88551	4.38581	4.17498
ADAM15	9.01127	9.18342	8.45777	9.31372	10.0824	9.64187	9.21169	9.90128	9.63609	9.44706	9.03708	9.8061	9.68173	9.33482	9.50162	9.76483	9.54951	9.7917	8.5792	9.60878	8.95413	8.72183	8.99263	8.33962	9.84372	9.95335	9.76339	9.7584	9.2483	9.09376	9.43296	9.70202	9.39417	9.12307	8.81194	9.25289	9.37498	9.29433	9.15962	8.51553	9.38326	8.99095	8.72614	9.07602	9.5062	9.22665	9.13249	9.40798	9.64561
ADAM17	8.92862	9.40439	8.80022	8.7447	8.39858	8.28611	8.17997	8.51024	7.93372	8.32878	7.78968	8.19651	8.37002	8.37908	8.17029	8.50156	8.53263	8.54955	8.44802	8.19147	8.11045	8.59071	8.63905	8.98152	8.34001	8.69666	8.5716	8.4608	8.14136	8.26231	8.31705	8.67599	8.70208	8.41719	8.39288	8.45427	8.41662	8.41128	8.34099	8.22385	8.35795	8.69221	8.5247	8.30856	8.48358	8.09905	8.27781	8.28136	8.17386
ADAM18	2.59045	2.60475	2.59997	2.60114	2.64045	2.63485	2.63562	2.60213	2.60474	3.44586	2.62312	2.61076	2.60551	2.59722	2.61771	2.60441	2.53315	2.53613	2.54047	2.53693	2.66437	3.67121	3.32471	2.61051	2.91935	2.93832	2.65193	2.62304	2.86269	2.60185	2.63069	2.60007	2.60673	2.61837	2.62144	2.62169	2.54373	2.56393	2.64112	2.55737	3.07389	2.60272	2.48153	2.72829	2.72912	3.16347	2.6657	2.77432	2.80164
ADAM19	7.13805	7.19572	6.4192	6.95981	6.57878	7.09908	7.166	7.46245	7.1286	7.86965	7.27039	7.63631	7.27747	7.14313	7.40167	7.77721	6.95927	6.28078	6.47322	7.23386	6.64513	7.0567	6.58937	7.67287	7.99113	7.34728	8.34836	8.18759	7.58328	7.27658	6.69783	7.84523	7.58481	6.96484	7.63883	7.7852	8.59934	7.02123	7.17988	7.78833	7.35157	7.12552	8.11018	7.03766	7.26337	6.92624	6.6724	7.05302	8.20915
ADAM2	3.53261	2.38553	2.379	2.37861	2.4218	2.43351	2.40221	3.86974	3.00885	2.37604	2.39344	2.82796	3.49472	2.37734	2.52655	2.38775	2.37942	2.38977	2.38414	2.39071	2.38234	2.37787	3.31623	2.36706	2.3872	2.39433	2.39157	2.40135	2.37976	2.37913	2.37568	2.38314	2.36223	4.35317	2.3572	5.56743	2.38964	2.36094	2.35514	2.36071	3.04726	2.65113	2.993	2.71279	2.6876	3.08988	2.70263	3.00214	2.82361
ADAM20	2.89155	3.49213	2.90072	3.19049	2.85166	2.86624	2.8449	2.82678	2.93263	2.90632	2.93307	4.00119	2.88112	2.88196	2.8569	2.93455	3.32962	2.99772	3.19744	3.66906	2.98063	5.02613	2.96174	3.29142	2.87506	2.89093	2.87415	3.75855	2.92158	3.1486	2.91523	2.8786	2.86079	2.86759	3.71326	3.07574	2.85389	2.87052	3.08176	3.30917	3.30844	2.92366	3.001	2.96413	3.2486	3.23404	3.09488	3.65557	3.57077
ADAM21	2.5266	2.52516	2.82493	3.43527	2.54175	2.85952	3.40521	2.52545	2.52424	2.62542	2.53551	2.52981	2.57651	3.28643	2.52448	2.51565	2.52364	2.74269	2.67644	2.99789	2.52619	2.5295	2.83205	2.88767	3.06304	2.51649	2.94867	3.8928	2.51237	2.51521	2.52029	2.67046	2.50982	2.80814	2.51162	2.51715	3.07256	2.51972	2.61796	2.53387	2.67467	2.51628	2.988	2.98974	2.22069	3.2051	3.02032	2.9281	2.63946
ADAM22	4.37421	4.10158	4.17538	3.35276	3.30201	3.20475	3.1338	3.52326	3.51842	4.11093	3.94356	3.28254	3.65998	3.10793	5.23101	3.9872	3.90533	4.49641	3.73484	4.07186	2.75991	2.68682	3.2238	3.90168	2.64237	3.14798	3.16172	2.9002	4.37576	2.72138	3.95136	3.90129	3.5712	4.09542	3.6686	3.77805	4.51965	4.06579	4.52635	4.15782	3.59276	3.59943	3.611	3.44847	3.8428	3.56875	3.26387	3.62041	3.61973
ADAM23	3.78333	4.47997	4.01701	3.78645	2.57797	4.08014	3.25428	2.85829	3.58391	3.29477	3.59887	3.2398	2.60126	3.74631	3.2849	3.5824	3.51954	3.59384	3.78305	4.3232	2.68473	3.27093	3.33369	5.38091	5.27037	2.96432	3.6196	3.53523	3.86924	4.33568	3.36384	3.42627	3.75409	3.88061	5.19315	3.87132	4.40722	4.21993	3.95224	5.05188	3.67069	3.92531	3.91223	4.18984	4.52609	3.96825	3.7828	3.82107	3.50672
ADAM28	6.8277	6.51551	5.99937	6.37931	5.93743	5.49944	5.24961	5.91262	6.10978	7.0163	6.44119	6.32578	6.34973	5.67429	6.22212	5.83181	6.38346	5.46902	5.99275	6.52209	7.04735	7.143	6.25955	7.71995	6.49059	5.85135	6.38816	6.75557	7.19108	5.34024	5.87218	6.00322	6.50173	6.09331	6.02184	7.04468	6.48334	6.87194	6.05851	6.29763	6.81064	6.4798	6.93116	6.64612	5.99237	6.27448	5.58611	5.85929	5.83471
ADAM30	2.74504	2.75732	2.74778	2.7559	2.74663	2.78248	2.76399	2.75005	5.65004	2.76566	2.79226	2.81424	2.71347	2.72437	2.74566	2.75461	2.6963	2.64629	2.65691	2.8593	2.79083	2.76556	2.7878	2.8132	2.76005	2.82086	2.78903	2.75067	2.772	2.79443	3.84514	2.76659	2.71519	2.72031	2.72761	2.72534	2.68863	2.71139	2.65994	3.0838	2.87324	2.78611	2.86254	3.02901	2.83789	3.45775	2.74841	3.16533	2.70679
ADAM32	2.41125	2.41747	2.41219	2.41453	2.44216	3.23199	2.44118	2.4227	2.81199	2.40718	2.42434	2.4119	2.9867	2.44319	2.43133	2.42111	2.44375	2.45367	2.45487	2.44401	2.43462	2.43792	2.43097	2.4123	3.21487	2.42067	2.42403	2.43188	2.39629	2.40589	2.42466	2.40792	2.40799	2.42075	2.42185	2.43182	3.57137	2.42546	2.41782	2.4484	2.6303	2.61527	2.36479	2.28431	2.02614	2.81462	2.54769	2.33775	2.64949
ADAM33	5.38075	5.52241	5.6895	5.43478	4.94569	5.19479	4.88451	4.88273	5.40101	5.53493	4.80257	5.42853	5.17135	5.18843	5.2582	5.10381	5.86134	5.72751	5.62792	5.8471	4.93755	4.79257	4.80717	5.409	4.97838	4.98954	5.42067	5.58265	5.34236	5.38459	4.88438	5.08738	5.26355	5.26161	5.30927	5.30381	5.66712	5.76891	5.46458	5.54738	5.25555	5.02196	5.2464	5.42022	5.70609	5.41607	5.05964	5.43445	5.24671
ADAM3A	2.65175	2.66367	2.66812	2.66975	3.84425	2.76289	2.7701	2.71681	2.64159	2.67309	2.69246	2.67437	2.68766	2.68202	2.70543	2.70216	2.55812	2.61044	2.61013	2.61047	2.67677	2.65332	2.65298	2.60622	2.68554	2.6724	2.7003	2.7017	2.59227	2.61078	2.6527	2.6412	2.66584	2.66941	2.65221	2.68837	2.54353	2.56879	2.5426	2.57294	2.93253	2.64882	2.37278	2.54023	2.58008	2.80838	2.82259	2.40056	2.87928
ADAM5	2.55552	2.56341	2.56066	2.56209	2.57202	2.68338	3.82717	2.71568	2.57975	2.56319	2.59825	2.5788	2.579	2.6026	2.56633	2.54893	2.58891	2.56698	2.55912	2.55606	3.02685	2.80178	3.24999	2.55189	2.9807	2.61207	2.55448	2.69109	2.557	2.61236	2.59363	2.54936	2.5342	2.53643	2.54657	2.55645	2.65997	2.57838	2.54556	2.57886	2.50708	2.4556	2.55514	2.81738	2.79368	3.02419	2.69477	2.8057	2.80068
ADAM6	2.80531	2.83554	2.8125	2.84077	2.88238	2.86813	2.99583	3.75885	2.78461	2.80912	2.85962	2.82673	2.86696	2.91645	2.86022	2.8711	2.86915	2.93029	2.92739	2.94235	2.87201	2.9006	2.89902	2.85813	2.88061	2.87577	2.88964	2.90292	2.77187	2.89004	2.86344	2.84269	2.84458	2.88189	2.88906	2.87495	2.93933	2.94146	2.89366	3.11071	2.78851	2.90243	2.90883	2.81385	2.92819	3.34474	2.90272	2.95006	3.14374
ADAM7	2.41771	2.99451	2.56522	2.60278	2.46305	5.47363	2.43293	3.43538	2.4255	2.39904	2.43048	2.41671	2.4076	2.40866	2.42853	2.94585	3.80528	4.04029	2.86323	4.4039	2.41807	2.41468	3.33377	2.99395	2.41388	2.42708	2.4238	2.4357	2.40603	2.40618	4.02771	2.82199	2.36927	3.009	3.1576	3.2076	3.76007	4.2331	3.43862	5.22716	2.72421	2.88479	2.82103	3.77022	3.44815	3.23108	3.08806	2.95931	2.97565
ADAM8	8.67762	8.56807	8.51137	8.47398	9.36227	8.89623	8.82775	9.48999	8.81949	8.77907	8.8994	9.14761	8.87474	8.49932	8.74191	8.76566	8.67158	8.88582	8.3048	8.57485	8.78024	8.37812	8.67572	8.42737	9.56153	9.42985	8.86183	8.98331	8.72821	8.98976	8.98269	8.93648	8.40997	8.94078	8.57267	8.60882	8.90598	8.7271	8.67085	8.17696	8.71141	8.92218	8.33907	8.37492	8.66094	8.61863	8.95603	9.0373	8.86786
ADAM9	3.30502	3.34498	4.35168	3.34199	3.42471	3.35394	4.45481	3.82676	3.27892	3.30486	5.46983	3.33061	3.35853	3.33868	3.35035	3.63947	6.55586	3.59068	3.86168	3.36096	3.36154	3.3468	3.33607	3.28919	5.98447	3.83468	3.37568	3.50163	3.68619	3.27556	3.32097	3.51403	3.35636	3.37889	3.35881	3.39689	3.30095	3.34503	3.32544	3.39847	3.39591	3.30945	3.78963	3.41884	3.33206	2.8438	3.88134	3.57084	3.20228
ADAMDEC1	2.88347	3.88091	4.2413	3.71482	2.95094	2.9775	2.89801	2.78834	2.84985	2.79496	2.95336	2.9435	3.55512	2.80708	2.80072	3.98148	3.1313	3.06344	2.62637	3.50045	3.36472	3.13807	3.0501	4.91059	2.95198	3.07986	3.52236	2.9652	3.88392	2.82477	3.94036	2.83411	3.42209	2.80001	2.79864	3.10086	2.69846	3.04387	2.88502	2.72616	2.68878	3.22873	2.96904	3.39527	2.85832	3.11723	4.13257	2.97998	2.84068
ADAMTS1	2.88163	2.99538	4.18802	3.02457	2.74684	3.5797	3.44312	3.7513	4.04376	2.9777	4.00232	3.70634	3.67573	4.08131	4.16537	2.69221	4.87572	5.22249	4.60199	4.43432	3.65652	3.97688	6.51158	3.52873	3.3218	3.71913	3.59169	3.94458	5.11369	3.2643	3.69074	4.22689	3.95764	4.79573	3.07997	4.44031	4.60714	3.47594	4.77198	3.69984	4.42544	4.68174	3.59815	4.30355	4.95437	4.65249	3.28873	4.85668	5.02191
ADAMTS10	8.50849	9.43943	9.16401	9.30275	9.20264	9.27475	9.53485	9.70148	8.60331	8.39245	8.57135	8.29808	8.59892	8.62697	8.80307	8.30995	8.58999	8.28789	8.69808	8.88837	8.57124	8.9537	8.66345	8.59488	8.4125	9.23995	8.60521	8.58297	8.6457	7.44829	8.01196	8.42872	8.30717	8.68162	7.99659	8.76172	8.18891	8.41496	8.2457	7.92669	8.59021	8.26174	8.63451	8.78039	9.12626	8.83948	8.59915	8.80879	8.49492
ADAMTS12	3.03093	3.02784	3.03461	3.02182	3.00126	4.18036	3.00509	2.99883	3.98645	3.03235	3.06176	3.04255	3.0376	3.02424	2.98932	2.95746	3.85063	2.97057	2.93487	2.947	3.07566	3.05874	3.02907	3.22096	2.99584	3.77687	2.99023	3.02964	3.04808	3.00586	3.00735	2.99052	3.07157	2.94562	2.96448	2.94961	3.2182	2.98776	2.94379	2.99784	3.30225	2.64987	2.76068	3.12411	2.87886	3.27665	3.19254	3.05631	3.20443
ADAMTS13	4.90726	5.66071	5.61412	5.03933	5.10718	5.03384	5.18248	5.03747	4.97501	5.60142	5.13932	5.0203	4.84693	5.61593	5.31182	5.05822	5.71343	4.9561	5.45038	5.49583	5.14183	4.93437	5.78662	4.93096	5.18788	5.2146	5.01639	5.06455	5.06022	4.83845	4.92306	5.42223	4.80114	5.19429	5.40339	5.77915	5.07526	5.31213	5.38737	4.98064	4.84707	4.97778	4.84553	5.06297	5.26573	5.48652	5.43892	5.36577	5.80666
ADAMTS14	4.83046	3.30095	4.19106	4.48442	5.62205	4.77849	2.89659	4.97939	4.01439	3.21149	4.23003	2.9125	3.73657	2.89342	2.89682	4.92827	2.89854	2.89636	3.76166	3.64172	4.58138	2.89497	5.0088	4.70727	2.88349	4.13162	2.88881	2.89757	3.33396	4.54454	2.88954	3.07644	2.87298	3.36734	4.57471	3.62777	3.61858	3.69682	3.45672	5.55991	3.71227	3.04592	3.5696	3.56449	3.81951	3.26594	3.47104	4.69366	3.58092
ADAMTS15	2.66378	2.66482	3.43144	4.63466	5.04716	2.69391	2.71636	4.32077	2.64898	2.65863	3.0052	4.25832	2.70032	2.66638	2.6782	3.50431	2.64114	4.70158	3.10902	2.67074	2.61059	2.60691	2.60402	2.59834	2.63981	2.62502	2.63966	2.65898	2.58755	2.59539	2.61091	2.81179	3.43274	2.65686	2.801	2.65365	2.60002	2.61245	2.61113	2.61708	2.63371	2.65005	2.39237	2.44211	3.55982	2.73074	2.82812	2.63863	3.02591
ADAMTS16	3.1594	3.20126	3.17623	3.19825	3.2715	6.59287	3.54234	3.24618	3.13255	3.15648	3.18653	3.18636	3.21539	3.87881	3.20457	3.73873	3.1639	3.21073	3.21904	3.22399	3.2301	3.21746	3.20957	3.15747	3.19254	3.19633	3.24282	4.02021	3.10365	3.1389	3.1859	3.1756	3.21988	3.2461	3.2273	3.26629	3.18003	3.22321	3.19407	3.27726	2.98896	2.42309	3.52459	3.15255	3.58084	3.36181	3.54202	3.71015	3.38184
ADAMTS17	3.85355	3.68389	3.79761	3.00648	3.58279	3.78024	3.82314	3.45435	3.92231	3.41209	3.86415	4.12445	3.72214	4.18084	4.51368	3.03074	3.62287	3.32497	3.84123	4.07495	3.87652	4.13899	3.62	4.80792	3.33698	3.43293	3.80766	3.58271	3.9396	2.97085	3.76081	3.99644	3.66599	4.49423	3.81034	3.9391	3.3603	4.11889	3.29484	3.80163	3.53219	3.46184	4.4495	3.38079	3.53342	3.66179	3.81514	3.63648	3.87095
ADAMTS18	2.71991	2.71296	2.72551	2.71429	2.75844	2.80618	2.73288	2.71545	2.87488	2.72988	2.76846	2.76031	2.7006	2.72125	2.70805	2.69132	2.70926	2.74087	2.75108	2.97743	2.68952	2.71272	2.68431	2.66043	2.65881	3.36686	2.70731	2.71804	2.71022	2.71369	2.71993	2.69677	3.58641	2.62626	2.61845	2.65798	2.76598	2.96609	2.67351	2.71378	2.74963	2.88038	2.83035	2.61745	2.69201	2.94514	2.71243	2.83299	2.85676
ADAMTS19	3.98624	4.10552	4.30011	4.17551	3.84183	2.52384	2.4412	2.54481	3.82784	4.0838	2.46968	3.34842	2.44447	2.45497	3.36528	3.08875	3.83999	4.52953	4.16825	4.16809	3.19058	3.88532	2.42593	4.17711	4.16654	2.42046	3.17025	2.44642	3.30544	4.06981	2.41908	3.23036	3.68445	3.18421	3.16919	4.0519	4.40889	4.23485	4.30488	4.37777	3.6252	3.78903	3.32702	3.24953	3.49553	3.78934	3.5208	3.35219	3.25074
ADAMTS2	3.54786	3.96137	3.78012	3.53623	3.63388	2.67547	2.65514	2.65027	3.12238	3.14663	3.62981	3.17297	2.66186	2.67262	3.20827	2.93936	3.20021	3.81126	3.29699	3.37864	2.68611	3.53981	2.68606	3.62841	2.64281	2.66077	2.64893	2.63495	3.26289	3.16694	3.28065	3.0985	3.29125	2.63886	2.9313	3.22497	2.65219	3.25889	3.17345	3.23848	3.12498	3.02187	2.31303	3.21169	3.3144	3.07069	3.24108	3.06944	3.2418
ADAMTS20	2.53432	2.52996	2.518	2.51216	2.58948	2.61834	2.56454	2.53926	2.53477	2.51092	2.54964	2.52815	2.54098	2.53442	2.54497	2.50967	2.50777	2.53446	2.51898	2.52695	2.55182	2.53594	2.50799	2.46344	2.52316	2.5295	2.52627	2.56389	2.48854	2.48789	2.50434	2.50241	2.47331	2.46498	2.45075	2.48823	2.53145	2.47745	2.43896	2.48234	2.54984	2.48596	2.50167	2.44721	2.46598	2.53501	2.57998	2.54666	2.50163
ADAMTS3	2.64078	2.69866	2.66313	2.69553	4.63482	2.70773	3.21882	2.78089	2.63005	2.63973	2.68911	2.68731	3.13605	2.69534	2.68997	2.69494	2.66501	2.7131	2.72367	2.73515	2.78721	2.77153	2.72636	2.66192	2.68354	2.72608	2.77171	2.94971	2.60257	2.64731	2.69206	2.68085	2.68874	2.71588	2.72348	2.78126	2.68498	2.75609	2.67517	2.79516	2.67869	2.70837	3.09022	2.86628	2.44616	2.44616	2.56555	3.62381	2.64798
ADAMTS4	4.19057	3.75533	4.07708	4.00848	4.06305	3.87261	4.12963	3.95756	3.82721	4.29241	4.43768	4.5075	4.18895	4.43125	4.56538	4.51132	4.23172	4.34096	4.28125	4.58277	3.98462	4.53729	4.57795	4.80129	4.53295	6.79815	4.32269	4.20129	4.42147	4.14345	4.15864	4.28514	4.51136	4.81102	4.34192	4.4823	3.67157	4.54981	4.10207	4.79379	4.1769	3.87612	3.41118	3.98546	4.68945	5.24374	4.29426	4.56593	4.4678
ADAMTS5	2.54062	4.33808	2.5534	3.61934	3.50399	2.54703	2.51012	3.656	3.85022	4.10578	3.33755	5.8169	5.38696	5.48078	5.20208	5.10269	4.21506	4.448	4.83596	5.15944	2.87086	6.05328	2.72296	4.32692	5.06664	3.16256	4.30605	4.93069	5.28272	3.98253	4.8125	4.99128	5.80731	5.72975	3.94359	5.14126	4.92192	4.85082	5.63352	4.96045	4.26525	4.6354	4.25211	4.20153	5.36788	3.91063	3.64529	4.5432	5.7485
ADAMTS6	3.83963	2.81474	3.42167	3.56287	2.98811	3.19808	2.97795	4.70249	2.72244	3.51943	2.61051	2.59832	3.17415	2.5815	3.0486	4.06394	2.80039	2.96009	3.36176	2.7972	2.57558	2.9986	3.07993	2.67147	2.54788	2.76645	2.70061	3.00212	3.20392	2.67566	2.68239	3.42908	3.59374	2.85541	3.18816	3.17208	2.86662	2.53298	3.02553	3.21659	2.67509	3.11186	3.2923	3.09104	3.10461	3.18845	3.00782	3.08696	2.51017
ADAMTS7	6.32243	6.43904	6.15257	6.20969	7.2351	7.29253	6.62658	6.6913	6.63315	6.91116	6.81094	6.46692	6.52989	6.38025	6.40071	6.39431	6.62245	6.91111	6.47453	6.53677	6.66872	6.62363	6.34506	5.91199	6.56727	6.62678	6.42376	6.74822	6.29318	6.6178	6.72895	6.66075	6.51284	6.51258	6.28261	6.59135	6.52965	6.41631	6.47598	6.77615	6.42985	6.38917	6.30097	6.30455	6.84942	6.49317	6.58048	6.77926	7.09316
ADAMTS8	2.99637	3.05268	3.0242	3.04738	3.68282	3.56856	3.5622	3.16482	3.35245	3.00646	3.1566	3.00895	3.18175	3.08929	4.12778	3.10395	2.86296	2.94921	2.9519	2.95042	3.27717	5.3375	3.10409	3.02419	3.11609	7.02391	3.45858	3.38855	5.69545	3.01724	3.06723	3.03525	3.33366	3.09987	3.14291	3.19127	2.91125	2.95258	2.91154	3.88419	3.78019	3.49661	3.47512	3.63732	3.91941	3.75459	3.29447	4.12153	3.06191
ADAMTS9	2.86092	2.9263	2.9928	2.96277	2.99015	3.24812	2.86876	2.89739	3.05721	3.18764	3.19595	3.04898	3.09772	3.07717	2.93485	2.90813	2.90622	2.83754	2.78419	2.79619	3.23177	3.05469	2.98154	2.87859	2.99398	2.89647	2.90272	2.94587	2.90819	2.90817	3.06203	2.90753	2.85328	2.8478	2.93381	2.89156	2.8253	2.88753	2.81408	2.88674	2.77506	2.87633	2.78657	3.02649	3.08911	2.96057	3.06753	3.12344	2.94713
ADAMTS9-AS2	2.56987	2.94338	2.57431	2.82819	3.30205	2.62784	2.60014	3.12117	2.58092	2.78379	2.5931	2.58089	2.6887	2.60771	2.79033	2.59032	2.74492	2.99014	3.10303	2.8366	2.60911	2.61304	2.6095	3.18772	2.97706	3.34385	3.08437	3.31138	2.57931	2.82175	2.61897	2.85718	2.57179	2.80609	2.82072	2.61211	4.26459	3.46441	3.00777	2.6221	2.95729	2.76524	3.16151	3.15566	3.20495	2.90748	2.82681	2.7074	3.27168
ADAMTSL1	3.03613	2.88039	3.1907	3.09921	3.19928	3.02193	3.35454	3.17919	3.18161	3.21708	2.72897	3.09069	3.27616	2.99152	2.6663	2.96874	2.90429	2.7703	2.89864	2.75596	3.05683	3.18903	3.19604	3.03795	3.07455	2.88553	2.84488	2.6674	3.0147	3.03668	3.09732	3.43401	2.95627	2.94818	2.6861	2.67612	2.66569	2.7985	2.79117	3.22594	2.91963	2.82846	2.75626	2.95431	3.11856	3.12331	2.89321	3.05545	3.02363
ADAMTSL2	3.85597	3.56762	5.2301	4.121	4.73551	3.6802	4.17419	4.06352	3.82112	3.82763	4.18988	4.18631	4.77747	4.50761	4.42919	4.66167	4.34414	3.86005	3.89288	3.77161	4.99081	3.62372	3.86772	3.95662	4.27632	4.07963	3.6285	3.7221	4.56177	4.203	4.28067	4.66504	3.53445	4.07302	3.74237	4.23575	4.03348	3.91016	4.13809	4.62005	4.44332	3.6776	4.07739	3.92479	4.50547	4.25629	4.31842	4.78933	4.92603
ADAMTSL3	2.91907	2.91751	3.09645	2.91331	2.86933	2.88485	2.86275	2.84856	2.95416	2.92884	2.9591	2.93634	2.89874	2.8976	2.86974	2.84971	2.88015	3.27311	2.81398	2.82367	3.01825	2.96005	3.12662	2.93661	2.88176	2.89565	2.8857	2.87715	2.94493	2.93627	2.92434	2.89441	2.87228	2.87364	2.90215	2.86619	2.87106	2.89146	2.86066	3.07178	2.95347	2.73474	2.97128	2.99411	2.96301	2.89784	2.84048	2.99614	2.9199
ADAMTSL4	6.77886	6.8277	6.46341	6.98617	6.78799	6.55807	6.31674	6.43019	6.33449	5.37714	5.59189	6.26332	5.62943	5.86548	5.76859	6.1632	6.19367	6.37464	5.83782	5.47686	5.9871	5.68297	6.82494	6.19363	6.42773	6.30689	6.09941	6.11335	5.79484	6.41232	5.79065	6.4097	6.36425	5.78243	6.09609	5.95062	6.30011	5.76376	6.05304	5.56727	5.89834	6.06652	5.40832	5.97782	6.25965	6.16373	6.17653	6.05139	5.96513
ADAMTSL5	8.64875	8.90222	8.72037	8.58994	8.94932	8.99095	8.89937	8.60632	8.51147	8.47995	8.4785	8.15218	8.63067	8.2808	8.36115	8.45389	8.61685	8.73835	8.57409	8.78907	8.06142	8.42722	8.49594	8.39117	8.61598	8.64155	8.67203	8.53542	8.2726	8.93162	8.44251	8.49773	8.55916	8.84901	8.50212	8.65619	8.49996	8.60591	8.31442	8.65016	8.5497	8.41859	8.53179	8.60836	8.84518	8.37899	8.56442	8.8259	9.04469
ADAP1	9.77469	10.0316	9.45301	9.77697	10.0457	10.4348	9.81981	10.4569	10.3721	10.0549	9.78161	9.98743	10.2894	9.81236	9.93768	10.1527	10.107	10.2544	9.67602	9.52084	10.1695	9.51179	9.88293	9.37229	10.1981	10.2012	9.96491	10.1961	9.7624	10.181	10.0579	10.0947	10.0933	9.84	9.87369	9.60223	10.2735	9.67529	10.2147	9.55375	10.1371	9.8528	9.45156	9.90111	10.2573	9.9631	10.3833	10.2471	9.94625
ADAP2	9.98712	9.97173	9.26354	10.055	9.91217	10.0358	9.53382	9.91508	9.95392	10.0313	9.5157	10.2534	10.5002	9.93492	10.0558	10.2006	9.90265	10.3037	9.78855	9.88136	10.225	10.0922	10.6658	9.73006	10.4812	10.3451	10.1371	10.5542	10.0113	10.4488	9.79645	10.1435	10.4699	10.0804	9.74756	10.0518	10.5601	9.88123	10.4244	9.69329	10.0097	9.99497	9.71187	9.69642	9.79446	9.7126	10.3969	10.051	9.75427
ADAR	12.3834	11.9344	11.8618	12.2335	12.2229	12.2252	12.2213	12.5033	12.1974	12.1835	12.2114	12.1359	12.3764	12.1344	12.5218	12.3339	12.0651	11.914	12.1582	12.098	12.1106	11.9678	12.4766	12.1171	12.6852	12.7541	12.5203	12.3437	12.6447	12.7159	12.4162	12.5607	12.4052	12.362	12.4832	12.2432	12.1773	12.3233	12.4498	12.1628	12.2816	12.39	12.2479	12.2116	11.812	12.2247	12.3231	12.1435	12.1264
ADARB1	6.4654	6.21811	6.57432	6.09779	6.49855	6.77612	6.41653	6.39677	6.78251	6.84871	6.80955	6.69918	6.82314	6.94818	7.09234	6.94638	6.39106	6.38818	6.66439	6.92453	6.63701	6.53131	6.43842	7.03054	6.78951	6.79358	6.85189	7.09453	7.18831	6.66524	6.31231	6.69804	6.74781	6.74061	6.80879	7.3949	6.15877	6.8609	6.76345	7.08763	6.85609	6.48232	6.90083	6.80718	7.05504	6.74257	6.4748	6.93221	7.25908
ADARB2	3.07875	4.7957	3.6746	3.11266	3.33709	4.9763	4.97855	4.19981	4.86985	4.01714	3.77023	2.97777	3.07027	3.25624	4.07773	4.27886	4.60413	3.00555	3.83082	3.73048	3.24466	3.6835	3.93666	3.81191	3.53083	4.38163	3.57929	2.82061	4.83932	3.82259	3.46815	2.76191	3.1006	2.89853	4.70583	2.79075	4.32954	3.96798	4.27857	2.97025	3.50444	3.63134	3.69385	3.8337	3.78765	3.95713	3.25942	3.46492	4.06709
ADARB2-AS1	7.96874	8.22185	7.8081	8.0243	8.99932	9.2183	9.1117	8.89676	8.23163	8.24178	8.34633	7.99013	8.54453	7.967	8.06744	8.32269	8.58558	8.56078	8.33993	8.59108	8.71126	7.7754	8.0688	7.73532	9.09228	9.01548	9.09679	9.45327	7.80553	8.58081	8.44266	8.65508	8.21934	8.28162	7.85033	8.33542	8.3975	8.18304	8.27508	8.4062	8.39326	8.01815	7.8735	8.52432	8.51134	8.01192	8.50232	8.48709	8.46225
ADAT1	6.98485	7.35132	7.41654	7.12905	6.82607	6.7019	7.00858	7.34721	7.04751	6.9517	6.76585	7.10435	7.29775	7.11106	7.53327	7.29514	6.47496	6.85391	7.07824	6.73792	7.90033	7.14799	7.33809	7.54134	7.35203	7.70361	7.26985	6.46494	7.21504	7.41076	7.78688	7.32514	7.34709	7.23761	7.42142	7.23888	6.82232	7.15403	7.39667	7.71074	7.13323	7.45349	7.42186	7.30762	6.94555	7.14719	7.40774	6.80987	6.30474
ADAT2	8.35234	8.50671	8.42932	8.62936	8.55609	7.62258	8.0709	8.1357	8.62113	8.61419	9.12418	8.7913	8.34832	8.81419	8.56359	8.68015	8.75871	8.61567	8.92986	8.93665	9.28598	8.91244	8.87901	9.07401	8.71683	8.53837	8.52862	8.83041	8.95265	8.75369	8.84696	8.95886	8.88149	8.89077	9.04217	8.86652	9.04212	8.78494	8.93858	8.88346	8.74352	8.92543	9.12167	8.82765	8.48369	8.57698	9.08765	8.63617	8.45168
ADAT3	8.68303	8.93348	8.79491	8.73374	8.9971	9.07517	8.88512	9.16399	8.55578	8.70541	8.58788	8.61803	8.83932	8.97182	8.96312	9.17594	8.61833	8.91132	8.63886	8.55431	9.09509	8.65839	8.61957	8.97605	9.33871	9.182	9.03835	9.43843	8.55671	8.94465	8.88293	8.86944	8.93108	8.92678	8.98823	9.00561	9.04284	8.82812	8.97104	9.03466	8.8297	8.49741	8.74871	8.71927	8.98023	8.89449	8.7375	9.23844	8.88789
ADCK1	5.93731	5.84059	5.78783	6.14363	6.12376	6.07546	5.95486	6.49609	5.97386	6.54749	6.49635	6.62697	6.42364	6.06953	6.39796	6.67531	6.00365	6.89773	6.11144	6.06762	5.90612	6.03851	6.70167	6.28651	6.56671	6.90537	7.04868	6.76759	7.011	6.15966	5.8418	6.40411	6.56348	6.05803	6.55649	6.29393	6.92562	6.04111	6.41801	6.47011	6.54503	6.59075	6.75398	6.01585	6.33252	6.50602	6.74509	6.5385	6.04052
ADCK2	6.46225	6.25394	6.42619	6.44746	6.96567	6.83124	6.67413	6.50507	6.46634	6.97161	6.71937	6.89566	6.78778	6.8105	6.95619	6.80488	6.26963	7.01979	6.3643	6.4767	6.06205	6.02042	5.78789	6.32749	6.72059	6.98975	6.78728	5.85725	6.80355	6.71433	6.91466	6.75715	6.73579	6.55424	6.3839	6.2397	5.98002	6.69344	6.40143	6.33764	6.48489	6.58926	6.60565	6.45185	5.72553	6.7003	6.72348	6.4273	6.46549
ADCK3	6.99535	7.0278	6.78209	7.16683	5.89892	6.6487	5.75628	6.95803	6.7012	6.7474	6.48526	7.08239	6.93123	6.572	6.92218	7.01334	6.97479	6.66131	6.78413	7.21522	5.37347	6.41341	6.26414	6.93376	6.46307	7.3405	6.58967	6.98811	6.86988	7.03903	7.00967	6.6488	7.05603	6.79635	6.59444	7.61191	6.93648	7.26703	6.7496	7.33684	6.74117	7.00112	7.10508	6.36358	6.83568	6.78156	6.58283	6.61166	6.54471
ADCK4	6.09913	5.85423	5.76831	5.81939	6.47835	6.47701	6.24224	6.62427	6.32324	6.72997	6.42642	6.83042	6.90191	6.58062	6.65252	6.68417	6.13902	6.67375	6.30466	6.09376	6.19661	5.97115	6.56889	6.21776	7.00784	6.9206	6.84705	6.76333	6.65569	6.65244	7.02436	6.81742	6.58898	6.52393	6.4155	6.37426	6.30047	6.21552	6.47436	6.06242	6.5414	6.38859	6.67775	6.32946	6.65046	6.42249	6.48982	6.48019	6.95494
ADCK5	7.96565	7.87047	7.7605	8.02208	8.29295	8.39226	8.40137	8.40368	7.85914	8.12686	8.04574	8.12358	8.26199	8.12191	8.25507	8.25536	8.1064	7.90492	8.2353	8.14845	8.16836	8.11974	7.9748	8.13713	8.49295	8.61682	8.48907	8.61734	8.22068	8.23506	8.10129	8.28902	8.26402	8.22029	8.20596	8.44095	8.31854	8.07886	8.20859	8.14318	7.97102	8.01611	8.27666	8.26997	8.05922	8.31905	8.07568	8.18732	8.5231
ADCY1	2.7612	2.77986	3.38768	5.14768	2.76097	2.78932	2.77352	2.76277	7.64745	2.98002	2.79877	2.79373	2.77668	2.8057	2.79297	2.78754	3.05874	2.77419	2.79293	3.1168	2.78903	2.78339	2.7996	2.79341	2.75199	2.77367	3.54308	2.72488	2.7613	2.77906	2.81269	2.74826	2.74821	3.09552	2.77961	2.76625	2.78043	2.77123	2.75427	2.78538	2.48106	2.20495	2.41393	3.00354	3.13142	2.76	2.87642	3.08854	3.13657
ADCY10	2.99078	2.45943	2.45888	2.45733	4.31996	2.47149	2.46089	2.46506	4.70712	3.89013	3.76825	2.46408	2.74278	2.45506	2.4589	2.45751	5.08831	3.22935	2.45683	2.45858	2.39975	2.3998	2.40043	2.40017	2.39851	2.40048	2.39956	2.40388	2.40628	2.40312	2.39837	2.39962	2.39674	2.39808	2.39854	2.39747	2.39918	2.39846	2.39876	2.40034	2.81787	2.2887	2.28503	2.40637	2.48274	2.4231	2.4233	2.98929	2.44647
ADCY10P1	6.86837	6.97233	6.89698	6.76389	6.24769	5.55841	5.71982	5.86833	6.41146	6.33822	6.65538	6.19359	5.81617	6.43732	6.60952	6.34173	6.57735	6.13948	7.11803	6.58462	6.25956	6.70885	6.70068	7.16003	5.84799	5.99623	6.19975	6.31096	7.06151	5.61047	5.70091	6.45421	6.43244	6.73982	6.67393	6.76277	6.39883	6.73205	6.27372	6.43287	6.38059	6.27135	7.20905	6.34364	6.12133	6.57348	5.99402	6.13415	6.17575
ADCY2	2.77311	2.78765	2.79034	2.79288	3.10442	2.98399	3.00456	2.84954	2.76492	2.77824	2.82139	2.79255	2.80837	2.80239	2.82971	2.80022	2.70871	2.78301	2.76435	2.87802	2.82833	3.59706	2.8011	2.76485	2.80647	2.80566	2.82177	2.89368	2.7517	4.47098	2.79866	3.63066	2.77876	2.77762	2.75852	2.81197	4.19534	2.72915	2.70463	2.73963	2.71783	2.99293	2.7211	3.00321	3.32303	3.35895	2.79682	2.92594	3.33758
ADCY3	8.68082	8.67227	9.04079	8.79291	8.49124	8.29853	8.66392	8.62836	8.92144	8.60368	8.55013	8.68232	8.44436	8.54178	8.7095	8.45731	8.67547	8.40807	8.78529	8.83514	8.49267	8.49797	8.50927	8.73152	8.29952	8.47229	8.85927	8.40793	8.51773	8.63304	8.20582	8.84617	8.51035	8.60567	8.70248	8.86674	8.5037	9.00123	8.85376	8.66168	8.68786	8.64718	8.77617	8.68907	8.14096	8.55126	8.77154	8.21335	8.63434
ADCY4	6.83472	6.87798	6.97823	6.89647	6.68969	6.86166	6.68805	7.03455	6.65609	6.48966	6.47533	6.53395	6.41823	6.46629	6.54708	6.77951	6.84751	6.70449	6.85309	6.85568	6.876	6.58886	6.47663	6.49342	7.13835	6.48684	7.02836	6.55831	6.55124	6.84127	6.58515	6.73051	6.78317	6.64754	6.84904	6.80549	7.0388	6.73059	6.85888	6.33746	6.53914	6.53059	6.54638	6.5808	6.43937	6.49277	6.80726	6.78388	6.84314
ADCY5	3.0421	3.12611	3.07653	3.10601	3.72923	3.64172	3.68128	3.23158	3.00335	3.05691	3.23591	3.07288	3.2317	3.84101	3.20846	3.15805	2.91923	3.01076	3.01435	3.01094	3.3694	4.22692	3.14328	3.04379	3.13143	3.15436	3.19711	3.50282	2.99429	3.04528	3.11408	3.74983	3.09575	3.12364	3.09261	3.22933	5.91754	2.98774	2.94965	2.9817	3.15231	3.063	2.84845	3.00475	3.56717	3.74326	3.10964	3.46642	3.65892
ADCY6	3.00242	3.02331	3.02157	3.02767	3.40058	3.12071	3.27885	3.08252	2.97881	3.02268	3.03765	3.01149	3.05791	3.03352	3.07837	3.07583	2.89039	3.18383	3.68729	2.96044	3.07194	3.0416	3.04268	2.99604	3.75518	3.05019	3.07529	3.0945	4.7388	2.98141	3.02833	3.00915	3.07415	3.06611	3.04428	3.07969	2.90732	2.94177	3.88043	3.60319	3.2942	3.0504	2.83585	3.55302	3.22069	3.26645	2.85855	2.92123	3.26282
ADCY7	10.147	9.76439	10.0737	10.0887	9.29921	8.94741	8.89268	9.41135	10.0568	9.62549	10.0899	9.76165	9.65192	9.62117	9.45324	9.58584	9.94282	9.68711	9.77925	9.58481	10.2601	10.3258	10.2501	10.4032	9.38012	9.27418	9.20403	9.40491	9.87284	9.82954	9.86315	9.82229	9.76408	9.62262	9.74164	9.68449	10.1722	9.80405	10.1062	9.81642	9.53397	9.79045	9.56049	10.0129	9.68949	10.0838	10.5859	9.36663	9.70195
ADCY8	2.90797	2.86646	2.88498	2.87376	6.36849	2.91518	3.94145	2.85681	2.91615	2.94681	2.95097	2.94133	2.84659	2.85465	4.18587	2.82803	2.8594	2.90197	2.89073	2.89486	2.81641	2.82615	2.77865	2.78588	2.79348	2.80928	2.82418	2.8333	6.56561	2.86501	2.91221	2.85946	2.83543	2.80636	2.79281	2.84894	2.90175	2.90625	2.84675	2.8454	3.10064	2.25126	3.15462	2.56021	3.31668	2.82424	2.98742	2.8941	4.58424
ADCY9	7.53651	7.2175	7.75192	7.64313	7.80485	7.34493	7.53336	8.05405	7.77132	6.55855	6.9309	6.94617	7.42592	7.5647	7.5186	7.48458	7.18357	7.29782	7.35369	7.24769	7.68483	7.46641	7.48252	7.95207	7.58351	7.21413	7.57026	7.38488	7.77701	7.55376	7.76929	7.38891	7.49291	7.55028	7.02209	7.02893	7.8073	7.15179	7.15266	7.07567	7.52852	7.01235	7.19974	7.4528	7.99507	7.66063	7.13803	8.02185	7.73186
ADCYAP1	2.66175	2.67718	2.66616	2.67342	2.66154	2.70693	2.67598	2.65233	2.73974	2.68373	2.71901	2.73829	2.62647	2.63883	2.66	2.66022	2.59785	2.53069	2.5392	2.55649	2.7469	2.70974	2.7393	2.76293	2.68868	2.75975	2.7188	2.67267	2.70127	2.72551	2.77366	2.6909	2.62844	2.64	2.65533	2.6445	2.59512	2.62384	2.55774	2.60313	2.56196	2.58389	2.61522	2.7703	2.65059	2.73501	2.78168	2.82961	2.62231
ADCYAP1R1	4.25011	3.72996	3.57097	2.77579	2.55829	2.62468	2.55208	3.59263	2.55009	2.85201	4.72743	2.54592	2.54325	3.60287	2.5471	3.47885	2.54228	5.12423	3.01105	3.55274	5.31378	3.75084	2.5222	3.27836	2.52622	2.52562	2.5265	2.53115	2.65265	3.06004	2.52169	2.52354	2.52627	3.12993	4.34155	3.82764	2.52217	3.06717	2.94718	2.63498	2.79507	2.87387	2.66333	2.83331	2.87933	2.85567	3.20418	3.63125	3.49255
ADD1	7.60036	7.91347	7.38272	7.63076	8.00094	7.95972	8.03578	8.35914	8.11687	8.11941	7.9771	8.21717	8.12755	7.78463	8.26006	8.12519	7.47522	7.71899	7.39387	7.46037	7.02417	7.33903	7.69805	7.3401	8.3895	8.30715	8.14738	8.00333	8.23544	8.20088	8.3117	8.17292	7.86285	7.54186	7.4843	7.45906	7.06971	7.32313	7.42096	7.23979	8.06477	7.69628	7.86351	7.75547	7.77062	7.76452	7.84202	8.16067	7.43976
ADD2	4.39837	4.18595	4.31322	4.42639	4.2699	4.39171	4.54054	4.5978	4.1936	4.59466	4.6164	4.71048	4.54034	3.7028	4.86392	4.47009	4.39794	3.99904	4.33718	4.61054	4.35155	4.02794	4.36546	4.65965	4.68792	4.12967	5.46901	5.05943	4.76235	4.67866	4.13244	4.73373	4.61731	4.11225	4.5525	5.01649	3.89075	4.38508	4.19856	4.10481	4.355	4.17018	4.64265	4.48958	4.45114	4.56509	4.55079	4.34213	4.52417
ADD3	12.0663	11.6458	11.8146	12.0017	11.8656	11.8799	12.0445	12.0009	12.2259	12.4465	12.7918	12.6769	12.3716	12.4548	12.5266	12.4784	12.3003	12.3726	12.504	12.532	12.182	12.4181	12.0316	12.27	12.074	12.3649	12.3345	12.2438	12.5353	12.3493	12.3181	12.2079	12.3944	12.4915	12.5961	12.5299	12.3666	12.5563	12.1835	12.617	12.7434	12.5336	12.6947	12.6345	12.3207	12.2322	12.3129	12.1401	12.0168
ADD3-AS1	4.45452	4.78836	4.88616	4.46101	5.3035	4.83084	5.00318	5.45941	5.1409	4.75411	5.08276	4.4804	4.6123	4.88959	4.42016	4.93963	4.60423	5.13618	4.79484	4.55281	3.90755	4.14942	4.29482	4.03677	4.62144	4.87803	5.1066	4.93963	4.93316	3.79324	4.52814	6.6009	4.25494	4.57732	4.63281	4.41925	4.62044	4.68825	4.58054	4.26029	4.93977	4.42308	4.64697	4.60947	4.7023	4.83992	4.66218	4.63848	4.37401
ADGB	2.51998	2.55666	2.53801	2.54574	3.81044	2.62781	2.86148	2.6225	2.52019	3.36844	2.56378	2.54961	2.54442	2.99263	2.57397	2.55427	2.69088	2.68536	2.53797	2.54673	2.61128	2.54914	2.97499	2.49996	2.53165	2.55739	2.59929	2.84262	2.487	3.01674	2.53818	2.8571	2.51521	2.52208	2.51902	2.57779	2.50005	2.50042	2.48154	2.49968	2.37639	2.51257	2.66604	3.08859	2.24531	3.06864	2.71056	2.59581	2.92566
ADH1A	2.64556	2.72082	2.81023	2.76737	2.82307	3.14144	2.6231	2.62723	2.78696	2.73198	3.03663	2.82648	2.96762	2.92075	2.70989	2.65053	2.63442	2.55357	2.50837	2.52066	3.23907	3.00727	2.90409	2.63648	2.7701	2.69091	3.43091	2.77113	2.64181	2.66036	2.80177	2.64994	2.59774	2.61259	2.71423	2.64043	2.57177	2.61101	2.53806	2.64073	2.70372	2.60475	2.88053	2.57848	2.72956	2.60672	2.70896	2.89212	3.01838
ADH1B	2.79791	2.84199	2.87985	2.848	2.90345	3.05029	2.76149	2.6861	2.80463	2.77408	3.09046	2.87093	3.03858	2.98276	2.77248	2.71707	2.69779	2.61657	2.58058	2.59237	3.44314	3.20806	3.09164	2.74179	2.85351	2.83199	2.741	2.85208	2.71405	2.80721	2.7985	2.72367	2.6847	2.71379	2.7789	2.71031	2.64816	2.68073	2.6077	2.71584	2.87465	2.60936	2.89846	2.72721	2.78391	2.79246	2.78167	2.85093	2.88818
ADH1C	2.90574	2.55315	3.51726	3.35823	2.54886	2.57903	2.53433	2.52749	4.5878	3.97974	4.25029	3.62584	2.55138	3.09749	3.37891	2.49957	4.83271	3.45661	4.40792	2.8756	3.76408	2.51622	3.38338	2.46167	2.47914	2.48824	2.47928	2.55746	2.48812	3.6679	2.47668	3.13986	2.92103	3.05469	2.42148	3.16713	3.77308	3.15399	3.86102	3.20675	3.0628	3.07234	2.95825	3.18362	3.21019	3.4482	3.31033	2.5066	3.11208
ADH4	2.79834	2.82477	2.80179	2.82298	2.80895	2.79759	2.85722	2.81077	2.76512	2.78919	2.79652	2.78072	2.86727	2.89726	2.83305	2.82585	3.0821	2.87682	2.89712	2.86939	2.87555	2.88482	2.86648	2.82946	2.84327	2.81957	2.82578	2.85753	2.76234	2.78849	2.82737	2.80671	2.85797	2.89728	2.90562	2.89912	2.90144	2.89643	2.88547	2.94868	2.8605	2.78598	2.96293	2.93526	2.94223	2.77321	2.8393	2.97865	2.82756
ADH5	8.44406	8.56387	8.96052	8.63375	8.60226	8.48557	8.59647	8.54018	8.74374	8.83706	9.17638	8.91934	8.80602	9.09854	9.03409	8.76749	8.74914	8.94666	8.88223	9.22013	8.40145	8.90248	8.51712	9.2455	8.51064	8.57234	8.48445	8.48761	8.99179	8.823	8.91865	8.71539	8.76495	9.13323	9.10366	8.82463	8.73638	9.36626	8.53538	9.38465	8.83496	9.03616	8.97843	8.59094	8.63806	8.94077	9.30086	9.0227	9.04076
ADH6	2.6077	2.61939	2.61848	2.61872	2.58682	2.6029	3.12672	2.83481	2.64456	2.6251	2.63913	2.62865	2.60789	2.62104	2.60567	2.59362	2.60384	2.56848	2.57493	2.57161	2.67641	2.66398	2.67895	2.95775	2.89062	2.62825	2.6145	3.47197	2.6446	2.64803	2.65769	2.61552	2.61379	2.62588	2.6486	2.62496	2.61696	2.63057	2.60883	2.6747	2.66346	2.34527	2.59721	2.53945	2.80559	2.65312	2.70621	2.74957	2.75323
ADH7	2.81589	2.85134	2.84397	2.87216	3.17362	3.16872	3.0375	2.87485	2.79409	2.82425	3.04383	2.8545	3.30222	2.95687	2.85961	2.82966	2.71004	2.71301	2.69905	2.70799	5.21198	3.00751	2.92327	2.81514	2.84287	2.84911	4.48327	3.02482	2.77638	3.04937	2.85763	2.8015	2.80055	2.80377	2.80357	2.86325	3.17615	2.87332	2.79104	2.75466	3.35907	3.05273	3.35367	2.88225	2.77506	3.49142	2.95023	3.12916	2.86103
ADHFE1	6.52265	7.81095	7.34943	7.63332	6.80981	5.55724	7.39051	6.97649	7.73103	6.66968	7.14102	6.99089	7.35469	7.80016	7.11108	6.98247	7.55255	7.29874	7.70502	7.16959	6.56585	7.05817	6.52611	7.39296	7.66066	7.06728	6.64968	6.83286	7.13135	7.07649	7.11255	6.08253	7.4032	7.1038	7.20016	7.37601	7.66887	7.35294	7.06557	6.67408	7.63478	7.81287	6.791	7.57412	6.76092	6.70203	7.06226	6.74349	6.73706
ADI1	9.60486	9.90309	9.83741	9.77636	9.43516	9.25862	9.29536	9.26608	9.57238	9.24273	8.7183	9.32528	9.33943	9.26573	9.2913	9.36113	9.52498	9.25459	9.42269	9.23002	9.14339	9.16725	9.15138	9.74545	9.07516	9.33783	9.30901	9.04432	9.20867	9.1633	9.24587	9.38033	9.18549	9.20009	9.04811	9.1974	9.29611	8.77334	9.16194	9.23741	9.00939	9.52379	9.25757	9.21031	9.05767	9.06208	8.99793	8.99987	9.20369
ADIG	3.06884	3.06839	3.07533	3.0676	3.16385	3.17342	3.13163	3.10818	3.07914	3.0715	3.09535	3.08914	3.06972	4.68517	3.09836	3.09079	3.03051	3.06667	3.06087	3.0702	3.05908	3.05409	3.05559	3.03245	3.07492	3.08039	3.09475	3.0911	3.04643	3.05258	3.0713	3.0616	3.04069	3.04	3.03315	3.06281	4.24385	3.01029	2.9898	3.01521	3.36954	2.97452	2.70386	2.67181	3.48661	3.05751	3.13227	2.9647	3.25389
ADIPOQ	2.52197	2.51561	2.53896	2.52858	2.58596	2.6173	4.71044	3.91592	2.54045	2.54305	2.58074	2.58731	2.50032	2.52256	2.50633	3.586	2.50205	2.5268	2.53169	2.54927	2.45247	2.48566	2.4795	2.67083	2.4641	2.4879	2.52783	2.52087	2.51406	2.7167	2.53057	5.57967	2.44641	2.43898	2.42996	2.47332	2.64701	2.82655	2.73324	2.54742	2.37354	2.0983	2.3825	2.90105	3.37267	3.35191	2.70587	2.69417	2.95557
ADIPOR1	9.68162	10.1796	9.95302	9.872	9.3095	9.13824	8.92546	9.53212	9.42357	9.08818	8.66436	9.09981	9.24572	9.11171	8.90027	9.08147	9.19044	9.16253	9.56235	9.16915	9.17887	9.12733	9.3643	9.76341	8.98728	9.08234	9.18822	8.75108	8.97583	9.12244	9.10981	9.35231	9.05295	9.11657	8.90072	9.20236	9.14928	8.90067	8.93029	8.86946	9.25791	9.141	9.28684	9.13706	9.22456	8.58063	8.76261	8.92121	9.15373
ADIPOR2	10.2261	10.6201	10.5563	10.454	10.2281	10.0334	10.1031	10.345	9.99814	9.692	9.6811	9.50922	9.62954	9.62437	9.62619	9.69892	9.7765	9.74311	9.69282	9.57143	9.78283	9.79373	10.0456	10.3906	9.97293	9.91753	9.84309	9.5732	9.75981	9.91148	9.85206	9.80506	9.689	9.85691	9.65201	9.68134	9.74246	9.72846	9.73224	9.69652	10.3033	9.87177	9.62339	9.60609	9.94827	10.1805	10.442	10.0962	9.7083
ADIRF	4.54845	4.34228	4.78143	3.3658	2.33263	2.41327	4.07164	3.21971	3.3981	2.33635	4.68914	2.329	4.04785	4.47133	4.24751	3.36461	2.61694	4.26594	4.763	3.89141	3.60531	2.39042	4.07771	3.28867	2.3637	4.12731	5.11531	2.61054	4.31174	5.16249	4.61219	4.69176	3.94871	3.551	3.68395	4.04502	3.91587	3.13108	2.72483	3.60951	3.25629	3.62111	4.45516	4.07186	3.97622	3.77809	3.63643	3.40351	4.71228
ADIRF-AS1	4.18568	5.12841	5.06055	4.61193	4.05821	2.80327	5.11791	5.59424	3.66387	3.22799	4.03338	2.85535	3.99919	4.36906	4.99253	5.14425	4.22699	3.6031	5.03176	4.79608	5.44424	4.48543	3.3284	3.96471	5.09108	5.01233	5.44261	4.05848	5.41963	4.80844	4.70466	5.11414	4.47018	4.22115	3.9343	4.51231	5.39137	4.68853	3.97239	2.83028	3.97609	3.23855	4.02988	5.04725	4.64797	4.01991	4.20644	5.43909	5.48225
ADK	9.23315	8.67851	9.44354	9.37065	8.57316	9.4293	8.54733	8.43421	9.14597	8.65569	8.49541	8.49084	8.19745	8.65532	8.33111	8.27285	8.37795	9.00865	7.96581	8.42267	8.55425	8.3184	9.01113	9.14455	8.04583	8.35689	8.68082	8.34157	8.76309	7.78381	8.14849	8.10393	8.36632	8.51582	8.14897	8.49637	8.50335	8.5186	8.44214	8.30048	8.2404	8.30435	9.11604	8.94943	8.14322	8.43267	8.26258	8.05298	8.7757
ADM	10.1337	10.4803	9.59183	10.1227	9.9158	9.49677	9.5217	9.81628	9.74992	8.40956	7.88182	9.17841	9.3075	7.57662	7.95685	8.9218	9.13795	8.37822	8.45855	7.72843	10.072	10.3597	10.3491	8.5777	8.35721	9.46441	9.26157	8.80041	8.72276	9.71697	7.17739	8.02854	8.38447	7.79539	8.59063	7.81838	8.05532	7.86964	7.2313	7.36137	8.15684	8.31778	8.77956	7.78342	8.06275	8.11064	9.14066	8.15699	7.77988
ADM2	5.94583	6.04264	5.20766	5.93528	6.37441	6.66176	6.44805	6.06903	6.28056	6.4397	6.37347	6.10697	6.54397	6.13191	6.30842	6.31143	6.49585	6.36156	6.14827	6.27093	6.65602	6.13539	6.35723	5.97517	6.54653	6.55843	6.80544	6.76312	5.95444	6.63072	6.44594	6.36137	6.04979	6.22491	6.10731	6.23583	5.97297	6.23681	6.20964	6.4742	6.39265	5.59434	5.8928	6.54157	6.55848	6.54104	6.30581	6.6637	6.66608
ADM5	3.46938	3.58359	3.51435	3.56446	4.21793	4.48494	4.09854	3.67563	3.42039	3.48482	3.77109	3.51935	3.71125	4.47405	3.63806	3.58559	3.32995	3.42028	3.42359	3.42221	3.82957	3.66414	3.58596	3.44315	3.77235	3.57624	3.62758	3.96321	3.39342	3.4457	7.10729	3.46515	3.49427	3.58612	3.49335	3.63946	3.33755	3.3767	3.33703	3.37296	3.2905	3.65319	3.15092	3.35375	3.89806	3.98914	3.77522	4.38649	4.25819
ADNP	9.90659	10.0684	10.2035	10.0374	10.0125	9.6503	9.9095	9.916	10.0983	10.0882	10.2671	10.048	10.0829	10.1451	10.2152	10.1947	10.06	9.87532	10.0906	10.1526	10.0009	10.3147	9.9438	10.4631	10.0425	9.89773	9.77168	9.93345	10.1913	10.0867	10.1412	10.1575	10.1665	10.2755	10.2422	10.1951	10.1245	10.3024	10.2683	10.4661	10.1466	10.2285	10.1104	10.0119	10.258	10.384	9.98693	10.3792	10.0985
ADNP2	8.6118	9.01227	9.25193	8.7221	7.89788	7.69219	7.84908	7.60603	7.57646	7.67777	7.54786	7.49317	7.47019	7.70584	7.57471	7.88334	7.51035	7.7673	7.68493	7.63174	7.76341	8.16392	7.84962	8.67428	6.80232	7.16086	7.16921	6.57777	7.72713	7.22222	7.42118	7.14008	7.64604	7.70455	7.68121	7.41236	7.13302	7.77467	7.28875	7.71541	7.58683	7.86618	8.42716	8.21156	7.39523	7.75786	8.26591	7.33253	7.22563
ADO	7.41514	7.51964	7.58304	7.61854	6.80349	6.80349	6.68357	6.65874	6.99845	7.11699	7.443	7.29912	7.37498	7.19424	7.03637	7.09906	6.79453	7.48327	7.40478	7.33239	6.96046	7.46212	6.87103	7.72895	6.84716	6.31432	6.4536	6.51429	7.28619	7.22965	7.39723	7.33804	7.15132	7.40446	7.04296	7.12522	7.51321	7.42977	7.6596	7.85943	7.04284	7.33854	7.42656	7.01207	6.92617	6.83634	7.08435	6.95589	6.85094
ADORA1	3.5316	3.65824	3.08407	3.089	3.06806	3.09992	3.07436	4.0433	3.1398	3.15657	3.12502	3.1332	3.05886	3.07243	3.74587	4.68544	4.28734	3.82291	3.42285	3.30324	3.15095	3.1251	5.73821	3.15405	3.09585	4.59695	3.11729	3.07624	3.49448	3.35268	3.51143	3.10097	4.31509	3.07293	3.08963	4.71127	3.05385	3.52652	3.02375	3.16751	3.90164	3.10023	3.21507	3.52489	4.22456	3.71519	3.46272	4.08156	4.35956
ADORA2A-AS1	3.72657	3.72881	3.67474	3.2869	3.3085	4.0442	3.04781	3.84817	3.1605	3.57508	3.03592	3.59212	3.48507	2.89094	3.07611	3.10031	3.13204	2.87364	2.81785	3.14295	4.05567	2.95288	3.19739	3.51399	3.64171	3.2208	2.90265	4.07693	3.32489	3.06555	2.95234	2.78343	2.99841	2.99531	3.23204	2.88292	3.14943	2.92515	3.00958	2.82121	2.74198	3.41539	2.93009	3.26425	3.74526	3.16545	3.01272	3.54758	3.07014
ADORA2B	6.0522	6.65363	5.56511	6.42571	5.25634	6.11976	5.20087	6.07756	6.05431	6.25983	5.34669	6.85147	7.3825	7.14376	6.62333	6.95029	6.23869	6.97748	6.89378	6.64698	5.88829	6.02864	6.16772	6.14562	6.67725	6.14272	6.75132	6.83123	5.85346	6.55734	6.87968	6.77236	6.30814	6.56519	5.97587	6.22669	7.26779	6.77892	6.61641	6.23282	6.55814	7.19314	5.69493	6.34802	6.71805	6.17299	6.57508	6.41933	5.97582
ADORA3	3.67773	2.69848	3.1408	2.70514	2.67265	2.69501	2.6669	2.63746	3.04532	4.46176	2.74255	4.94322	4.82234	6.43201	5.07506	5.40526	4.21011	5.0762	5.28175	5.33998	2.96023	3.48328	4.83588	4.80978	5.11283	2.72391	5.19721	4.14997	4.82896	5.33273	4.51472	5.38352	4.67545	5.14851	4.44408	4.3823	5.32679	4.90814	5.09856	5.0611	5.24203	4.17514	4.21974	4.15854	5.75555	5.57714	3.91323	4.91183	4.50554
ADPGK	9.83582	10.1363	9.75753	9.78327	9.8496	9.65862	9.79554	9.95478	9.64303	9.2906	9.22228	9.35187	9.28108	9.43647	9.4905	9.61757	9.49127	9.42818	9.48521	9.40876	9.18963	9.51355	9.56878	9.72074	9.90875	9.76954	9.57478	9.42121	9.58648	9.78902	9.70324	9.72586	9.62844	9.28554	9.62932	9.37235	9.60909	9.61135	9.32141	9.25163	9.66775	9.70896	9.6606	9.41749	9.33272	9.23714	9.29886	9.2614	9.38032
ADPRH	7.9295	7.82829	7.66688	7.87621	6.45645	6.5508	5.9231	6.4587	7.46186	7.23573	6.67766	7.61741	6.90809	7.24105	6.81487	7.51656	7.74263	7.45833	7.5812	7.3781	7.58893	7.98776	8.47592	8.1504	6.74152	6.53746	6.50839	7.38513	7.45462	7.10501	7.00916	7.4373	7.78693	7.63104	7.55949	7.47193	7.94036	7.71451	7.7469	7.64248	7.49697	7.62964	7.23573	7.30214	7.46524	7.29212	7.36402	7.22987	6.57738
ADPRHL1	3.05383	4.89019	5.13413	3.0681	3.14141	4.12907	3.16912	5.27584	3.00886	3.05506	4.43265	3.82481	3.97988	4.60076	3.0922	3.91221	3.89038	7.16807	3.69156	4.71896	3.04291	3.01705	2.98967	3.26713	4.20248	3.01196	3.04783	3.08266	3.69736	3.52143	2.99449	3.0001	3.05388	3.07894	4.65463	3.06999	4.06297	4.02631	3.34968	3.57312	3.29732	2.73002	3.30776	3.32202	4.08251	3.16822	3.26397	3.59194	3.5151
ADPRHL2	8.65138	8.6432	8.50238	8.65138	9.04002	9.21474	9.03072	8.95846	8.6698	8.74835	8.59221	8.93649	9.0258	9.1433	9.06421	9.07562	8.38756	9.04197	8.79774	9.05384	8.23096	8.49266	8.68771	8.42037	9.15238	8.95198	8.81047	8.89513	8.79594	9.15131	9.07848	9.08434	9.04647	9.07304	9.06518	8.95295	8.90068	8.79698	8.9943	8.84758	8.45157	9.04154	8.81132	8.74429	8.4383	9.02138	8.90622	9.23661	8.65607
ADPRM	10.0047	9.56199	9.54651	9.49836	9.62891	9.69092	10.2959	9.80114	9.30393	8.9881	8.9881	9.13303	8.95159	9.46682	9.20427	8.9937	9.25746	8.95838	9.64064	9.74563	8.54681	9.07925	8.91981	8.91923	8.98705	9.39111	9.40495	8.8711	9.5225	8.83234	8.94809	8.97241	9.10189	9.06331	9.13442	9.10615	8.74403	9.11957	8.78246	9.43534	9.17367	9.21684	9.8779	9.74778	9.15409	9.61666	9.27743	9.04236	9.00589
ADRA1A	4.1493	4.1548	4.59402	4.08938	4.25036	4.66772	4.30884	4.20104	4.00853	3.98513	4.02261	3.90768	4.54067	3.931	4.16895	4.18627	5.20749	4.16877	4.14623	4.15946	4.38226	4.16388	4.38826	4.00321	4.13805	4.15599	4.13027	4.37917	4.93795	3.92587	3.90281	4.23706	4.04176	4.29538	4.0165	4.07617	4.24606	4.06586	4.77913	4.10006	4.58771	3.87033	4.06891	4.29933	4.4301	4.5103	4.37622	4.37682	4.5399
ADRA1B	2.76505	2.77306	2.76403	2.76815	2.81101	2.79646	2.7617	2.72574	2.80168	2.76693	2.80063	2.80742	2.73193	2.73729	2.7471	2.73607	2.75297	2.61199	2.60648	3.97673	2.92271	2.8239	3.56787	2.8232	2.78124	2.86255	2.7938	2.76165	2.76626	2.79754	2.82093	2.76409	2.70651	2.7324	2.74998	2.72668	2.66205	2.69475	2.61952	2.67567	2.71878	2.70357	2.38361	2.5935	3.2214	2.71475	2.99211	2.90153	3.11061
ADRA1D	2.83015	2.89979	2.859	2.91252	3.60463	3.56959	3.39288	3.01806	2.77264	2.84381	3.13754	2.87041	3.06357	3.05183	2.97155	2.93491	2.66619	2.74492	2.74884	2.75452	3.05573	2.98427	2.91766	2.79406	2.88942	3.42926	2.941	3.23615	2.73209	2.83571	2.87206	2.80767	2.84588	2.85033	3.52553	2.97403	2.84201	2.70156	2.88136	2.70986	2.94403	2.87163	2.67831	2.91285	2.793	3.28159	2.91347	3.22722	3.34699
ADRA2A	3.49995	4.84577	3.69553	4.86552	2.56305	3.44579	4.03854	4.10908	5.00831	4.12589	4.18595	3.3263	4.39103	4.66351	3.45819	3.61103	4.9938	4.11886	5.59191	4.45109	4.32101	3.54211	3.12865	4.01922	2.37967	4.33902	3.20651	3.82659	4.38873	3.87593	3.4778	3.37665	2.52127	4.88734	3.56648	5.04129	2.5861	3.91589	5.11268	4.25622	3.28619	4.57232	3.44631	3.71307	4.05448	4.00221	3.61203	3.68998	3.71307
ADRA2B	3.55121	4.15256	4.35424	4.17053	4.15168	4.03529	4.21408	3.73021	6.15101	3.53528	3.71212	3.58438	3.63478	3.53884	3.68635	4.45391	3.42899	3.74177	3.52754	3.52695	4.63885	4.28856	5.62431	3.54113	3.60024	3.65447	4.25335	4.49041	3.50024	3.93338	3.63932	3.57112	4.1096	3.60339	8.67867	3.7202	3.47294	3.51256	3.65623	3.50211	4.08719	3.62921	3.12149	4.17634	4.77646	4.25813	4.76008	4.91847	3.69475
ADRA2C	4.21053	4.36676	4.10262	2.82905	5.31606	2.81519	3.88239	3.86271	3.77505	4.20032	3.04948	4.21267	4.30602	3.0624	2.82112	3.85161	3.70606	3.70404	3.9171	3.93544	5.01102	3.0232	2.90748	3.95787	5.71415	5.35311	3.65803	3.12794	3.86044	4.68296	4.58869	4.47329	3.69062	3.90124	3.66574	4.45932	4.11104	4.25946	3.45898	4.14107	3.7788	3.57624	3.26293	3.37931	4.69629	4.399	4.07542	4.68599	5.2389
ADRB1	5.92187	4.99257	5.71212	5.22826	4.42283	5.51258	4.06021	4.50116	4.45433	5.04672	5.03868	5.58333	4.80826	5.29838	5.90876	4.76766	6.09389	6.44271	4.83288	4.5933	6.00506	5.33917	5.47446	5.43533	5.00685	4.29494	4.21679	4.77668	5.3867	4.84965	5.15689	5.39587	5.79085	5.23744	5.16406	5.00618	6.00857	5.60238	5.26014	4.8377	5.48131	4.85618	4.95602	4.48351	4.86573	5.03394	6.01692	4.80941	5.52565
ADRB2	9.08527	8.9964	9.77986	9.54808	10.2234	9.78974	10.7581	10.3868	9.8759	10.0914	10.7835	10.1063	10.588	10.9367	10.6426	10.6779	10.1936	11.225	10.8059	10.4031	10.6418	10.4938	9.82948	10.483	10.6629	9.95406	9.91979	10.5996	10.523	11.2999	11.0775	10.3413	10.4135	11.3421	10.696	10.8324	11.2236	10.4441	11.06	10.6169	11.2116	10.9094	9.51116	9.8563	10.9792	10.6016	10.6259	11.3202	10.3628
ADRB3	3.73376	3.50254	4.41698	4.04567	2.73126	2.78331	2.75188	2.96986	4.40377	4.53632	2.74344	3.19577	3.72426	4.03766	3.71526	3.68858	4.83537	5.16255	4.14632	4.7825	4.10613	3.99019	2.73501	3.64958	3.83668	4.45242	4.32201	2.77177	4.2605	4.23572	6.46208	4.28689	3.37486	3.777	3.91629	3.83508	4.50794	4.69699	4.18825	4.85114	4.5115	3.64762	3.95413	4.15655	4.58815	4.28011	4.12694	4.55687	3.89547
ADRBK1	11.4049	11.455	11.3745	11.5763	11.6291	11.531	11.4035	11.8215	11.4576	11.5213	11.3317	11.5004	11.409	11.3869	11.3626	11.3425	11.2637	11.1296	11.3302	11.3414	11.5597	11.4893	11.4996	11.5768	12.0921	12.0354	11.7084	11.7301	11.5298	11.6351	11.6393	11.7981	11.4205	11.245	11.2842	11.4056	11.493	11.3417	11.4604	11.3784	11.5741	11.2535	11.2874	11.3742	11.439	11.5402	11.5259	11.493	11.561
ADRBK2	10.2773	10.0005	9.89798	9.92599	10.3377	10.087	9.64587	10.3424	10.4889	10.3339	10.1123	10.5501	10.1942	10.0919	10.2768	10.3555	10.3482	10.1206	10.3884	10.4522	10.1908	10.7275	10.4489	10.6046	10.6321	10.0962	9.97616	10.6579	10.5487	10.2735	9.8912	10.501	10.563	10.3669	10.3347	10.6556	10.7333	10.4515	10.8543	10.7803	10.2137	10.3778	9.96381	10.044	10.4569	10.2602	10.4661	10.4023	10.1415
ADRM1	9.82048	10.0926	9.95578	9.88008	9.95255	9.93628	9.98354	10.1307	9.75198	9.87984	9.6038	9.66256	9.84562	9.56012	9.47406	9.6615	9.48169	9.58666	9.39423	9.34256	9.69337	9.39454	9.62789	9.76518	9.77494	9.94923	9.97548	9.76466	9.5448	9.91281	9.75718	9.86081	9.8068	9.69125	9.58147	9.52124	9.24858	9.34677	9.36737	9.34603	9.68308	9.58937	9.56531	9.49278	9.47692	9.64268	10.014	9.7817	10.0606
ADSL	10.0805	10.1628	10.2491	10.1819	10.1123	10.153	10.1913	10.1427	10.1236	10.3491	10.0717	10.2673	10.2233	10.1634	10.3334	10.1722	10.1135	10.1872	9.96956	10.1339	9.93011	10.1726	10.1808	10.3037	10.2112	10.3995	10.3829	9.93402	10.3396	10.1486	10.1308	10.2715	10.2316	9.90042	10.1929	10.0699	9.943	10.1917	10.0049	10.1949	10.0986	10.1939	10.349	10.2982	10.1337	10.2233	10.2937	10.0498	10.2591
ADSS	9.02598	9.14386	9.09096	8.87187	8.415	8.17535	8.40793	8.51753	8.26037	8.50417	8.41902	8.49016	8.5382	8.59734	8.67866	8.60666	8.56567	8.92469	8.70632	8.54497	8.47757	8.73784	8.68106	8.97308	8.18214	8.31415	8.0954	8.16256	8.56031	8.72985	8.72434	8.59562	8.76851	8.93649	8.75732	8.57794	8.47045	8.75732	8.49809	8.71069	8.65363	8.70463	8.63229	8.65644	8.31095	8.5233	8.77225	8.35772	8.33355
ADSSL1	6.7791	7.07359	6.84755	6.47623	6.23364	6.79182	6.2395	6.42106	6.35702	6.42032	6.08329	6.50364	6.67272	6.34087	6.83256	6.62269	6.38274	6.36785	6.29233	6.56924	4.73445	6.20103	6.37045	6.15218	6.25541	6.57402	6.22476	5.8707	6.10079	6.30245	6.42371	6.52319	6.53264	6.37191	6.30144	6.11543	6.21434	6.39495	6.30445	5.94868	6.75364	6.33523	5.9968	6.0646	6.18972	6.71328	6.51006	6.03819	5.84343
ADTRP	6.84028	6.03019	6.268	4.35242	5.54675	5.99478	5.53332	5.46273	5.15668	6.0221	6.23456	5.94274	5.69951	6.21119	5.49399	6.05162	6.12599	5.3536	6.6506	6.98739	4.35574	6.33009	6.09561	6.42066	5.26176	6.29734	7.17885	6.88115	6.83184	4.55274	5.78286	5.89454	5.72046	6.69733	7.01839	5.80634	5.35752	5.04224	5.65593	6.37928	5.65181	6.17385	7.11053	7.38182	6.09821	6.1718	6.64188	4.70129	6.43401
AEBP1	7.92204	7.0378	7.69667	7.57193	7.53119	7.60926	7.40203	7.69434	7.3149	7.87085	7.61676	7.65851	7.46436	7.43214	7.94308	8.01261	7.82698	6.27107	7.64767	7.74363	7.48133	7.57047	7.74478	8.48985	7.60562	7.87238	7.34748	7.65337	7.58883	6.65884	7.10836	7.77836	7.52587	7.4603	7.73927	8.20262	6.40375	7.57112	7.20667	8.46952	7.4747	7.3374	8.47168	7.51599	7.63131	8.05132	6.48488	7.43679	7.13747
AEBP2	8.50033	8.07631	8.36673	8.22731	8.3654	8.30388	8.42701	8.25692	8.5966	8.36984	8.75294	8.65687	8.29242	8.30009	8.4388	8.3711	8.49332	8.26627	8.34299	8.4233	8.54456	8.64972	8.39059	8.30749	8.12954	8.12954	8.14842	8.4125	8.66204	8.19349	8.42506	8.24929	8.37039	8.46776	8.54231	8.48856	8.4655	8.52146	8.22401	8.7065	8.33272	8.35375	8.64714	8.71765	8.55735	8.19602	8.60307	8.3548	8.41097
AEN	7.5816	7.26056	7.79116	7.36318	7.27994	7.54427	7.7285	7.84714	7.24041	7.25532	7.10264	7.4583	7.12822	7.48216	7.40791	7.21625	7.40193	7.30554	7.50395	7.5334	7.06446	7.19941	7.06228	7.30166	6.93054	7.47747	7.52929	7.0992	7.56449	6.88006	7.02459	7.06991	7.19402	7.31281	7.26633	7.28439	6.71665	7.70022	6.92034	7.47538	7.41169	7.1514	7.67449	7.6078	7.12389	7.32983	7.74646	7.30105	7.36696
AES	12.9642	12.8913	13.5696	13.0444	13.1445	13.1626	13.4345	13.1445	12.8938	12.8938	13.1509	12.7622	12.8522	13.0057	13.0906	13.0955	13.2204	13.0731	12.967	13.2248	12.735	13.048	12.6826	13.3198	12.8744	13.1797	13.0158	12.9731	13.1772	12.5237	13.0245	13.0333	13.0218	13.056	13.0506	13.0031	12.8859	13.0506	12.6992	13.1834	13.1931	13.1793	13.3525	13.2722	12.7406	12.6887	13.0862	12.8417	12.8634
AFAP1	3.64894	4.59182	5.10619	4.3531	5.13186	4.61476	4.40992	5.30873	5.0273	3.90843	4.46782	4.09188	4.65857	3.77985	3.86725	4.28531	4.28669	4.28764	4.83133	4.60489	4.1466	4.50272	3.57885	4.50833	4.77869	4.03719	4.36952	3.90179	4.49633	4.79957	4.22947	4.8554	4.35511	4.39865	3.92081	4.77734	4.59817	3.5906	4.56469	4.37009	4.63297	4.42518	4.64197	4.15568	3.86199	5.32248	4.32088	4.17536	4.18174
AFAP1-AS1	2.8057	2.80913	2.82548	2.81169	2.77858	2.79772	2.76795	2.73555	2.83038	2.81319	2.8486	2.82099	3.4972	2.80173	2.77442	2.73527	2.75757	2.69411	2.66491	2.67379	3.01319	3.88168	2.88301	2.83257	2.7903	2.78767	2.7814	2.78975	2.80727	2.8091	2.80385	2.77342	2.73759	2.75224	2.79049	2.74567	2.72462	3.15251	2.69839	2.7581	3.11726	2.6907	2.79604	2.86216	3.0352	3.03677	2.47008	2.99575	2.67115
AFAP1L1	2.79833	2.8099	3.34053	3.71467	4.16186	2.80365	2.77273	2.74243	3.54346	3.74975	2.84404	4.54922	2.78454	3.20303	4.31328	4.33913	3.82963	3.22292	4.0895	3.03273	2.91136	2.8752	2.90691	4.96486	4.51095	3.23601	3.34595	4.55487	2.93092	3.75303	2.85113	3.34739	3.91623	2.8762	4.24876	2.77804	2.74464	4.15273	3.30048	4.11143	4.25931	2.95607	3.27843	3.61636	3.32556	3.29981	3.73394	3.67783	3.09919
AFAP1L2	3.80392	4.38701	5.17955	4.54336	5.92496	5.4654	4.78535	5.07193	4.94022	5.62881	5.186	5.64712	5.47539	5.4855	5.55441	5.58953	5.37456	5.31265	5.8171	5.83653	5.13337	5.18902	4.91088	5.5336	4.78467	5.144	5.61235	5.2724	5.93551	5.59199	5.44075	4.91088	5.20055	5.30559	5.62645	6.22364	5.17808	5.2164	5.35566	5.7545	4.92827	5.54775	5.78779	5.21857	5.38887	4.95493	5.22716	6.11442	5.62629
AFF1	5.9577	5.84933	5.82097	5.854	5.86784	5.9021	5.91721	5.93517	6.17048	5.65309	5.95142	6.07923	5.78321	5.92392	6.11757	5.78726	5.83571	5.79336	6.20384	6.065	6.06716	6.30385	6.14282	5.63981	5.76804	5.74874	5.85896	6.15546	5.84991	5.6599	5.93785	5.91484	6.10209	5.7124	5.8536	5.99074	6.13712	5.86188	6.18218	5.94914	5.63481	6.02071	5.96606	6.06754	5.97308	6.00472	5.95645	5.8831	5.8459
AFF2	2.88446	3.01437	2.88114	2.6415	3.04617	3.084	3.38154	2.62979	2.9558	3.07145	3.07874	3.11262	3.11746	2.93698	3.06642	2.83798	2.82963	2.86235	2.9818	3.13005	2.67165	2.67765	3.03492	3.10743	2.7004	2.92245	2.87872	2.63884	2.63099	2.74574	3.22003	2.91545	3.0401	2.81478	3.12085	3.16206	2.89275	3.0055	3.03139	3.02962	2.83059	2.75416	3.01389	2.90069	2.91314	3.02409	2.95256	3.00015	2.98573
AFF3	3.86546	3.44435	3.98372	4.85286	4.99472	3.84515	3.27311	4.60014	4.61442	5.32082	4.90979	4.16823	3.62091	3.66924	4.32524	4.87726	4.37431	3.60472	4.2171	4.57966	4.94397	4.91755	4.10668	5.23782	3.95649	3.79203	3.7212	5.18102	4.93124	3.26873	3.97826	3.89436	4.29776	3.83521	4.55754	4.56867	3.23509	4.58044	4.57984	4.53318	4.45059	4.37574	4.96603	4.33901	4.27421	4.51014	3.63026	4.03646	3.85968
AFF4	7.29378	7.14362	6.79967	7.12241	7.16293	6.99355	6.92425	7.23059	7.28076	6.83064	7.2424	6.81752	6.73588	6.88842	7.01338	6.8666	6.64539	6.51609	6.57248	6.72186	7.08218	6.93185	6.99553	6.67912	6.81438	6.94766	6.55069	6.72877	7.06099	7.02208	7.03013	7.17211	6.7707	6.70629	6.62022	6.97949	6.7347	6.64475	6.80413	6.80072	6.74403	6.9732	7.26746	7.19509	6.69115	6.97548	6.73958	6.81235	6.6971
AFG3L1P	6.83348	6.88039	6.50266	6.49697	7.407	6.53234	6.64331	7.35534	6.62859	7.26805	6.57039	7.52653	6.68727	7.50784	7.58586	7.70492	7.24338	6.54953	7.47739	7.3921	6.77187	6.77763	6.58024	7.23688	7.97046	7.7847	7.63375	6.7652	7.98119	7.39591	7.5321	7.77385	7.60182	7.39894	7.61828	7.81139	7.51751	7.70779	7.42289	7.26285	7.37133	7.45342	7.41142	7.14857	7.34149	7.49002	7.48891	7.35997	7.11448
AFG3L2	8.3565	7.86291	7.80013	7.52413	8.65999	7.94765	8.03051	8.12036	7.87337	7.84669	7.69145	8.06087	7.90661	7.73087	7.80158	8.36744	8.04697	7.71531	7.63776	7.4951	7.43645	7.13477	7.44309	7.76565	7.94226	8.08885	8.02948	7.30129	7.83028	7.61244	7.94307	7.83253	7.79467	7.4861	7.75458	7.56639	7.45473	7.70185	7.72633	7.61448	7.77154	7.94794	8.14626	7.78466	7.7142	7.91574	7.98041	7.61694	7.5129
AFM	2.65329	2.65802	2.6671	2.65257	2.59714	2.60854	2.5868	2.56256	2.70183	2.67163	2.71006	2.67862	2.64126	2.63813	2.59812	2.56166	2.60292	2.53117	2.50102	2.51593	2.7614	2.72307	2.72729	2.68079	2.62026	2.62754	2.61461	2.6178	2.68003	2.67311	2.65768	2.62322	2.59518	2.60076	2.63843	2.58734	2.58066	2.60869	2.56797	2.6086	2.68736	2.66634	2.92725	2.56479	2.82033	2.75926	2.6533	2.6551	2.70405
AFMID	5.81915	5.75082	5.38929	5.6027	4.73457	5.10218	4.29264	5.79866	5.43616	4.71541	4.07524	4.66627	4.44251	4.81018	4.64829	5.22615	5.33669	4.8832	4.7259	4.94259	4.51221	4.77777	5.45724	5.05327	4.71963	5.18898	5.35753	4.57449	4.21769	4.60894	4.88226	4.86048	5.25196	4.89319	5.04646	5.03141	4.79957	4.92644	4.52846	4.58774	4.88138	4.72924	4.9173	4.33455	4.66092	5.07342	5.44008	5.23288	5.30568
AFP	2.95009	3.91457	2.93449	2.92699	2.92385	6.4713	2.92879	2.91382	2.96045	2.93107	2.96777	5.24504	2.95088	2.94132	2.91288	3.92433	2.93654	2.92665	4.69153	2.90641	2.94384	2.93055	2.88642	2.85257	5.63203	2.88049	2.87637	2.92815	2.89106	2.88085	2.87942	2.87841	4.99021	2.82492	2.82154	2.83521	2.90027	2.88019	2.84572	2.89256	2.94363	3.07553	3.12996	2.95715	3.30747	2.82544	3.19122	3.17966	4.15362
AFTPH	10.3045	10.1625	10.1474	10.2489	10.1356	10.1425	9.97721	10.2263	10.4286	10.492	10.4465	10.5311	10.5086	10.3394	10.4377	10.4653	10.2912	10.2243	10.1684	10.1486	10.0419	10.3623	10.3743	10.5865	10.4052	10.318	10.4632	10.4754	10.6659	10.3548	10.4945	10.5565	10.5188	10.2779	10.3355	10.3242	10.2132	10.382	10.3706	10.377	10.0892	10.374	10.2819	10.1341	10.577	10.5144	10.003	10.2624	10.3416
AGA	9.34789	9.13832	9.56398	9.33355	9.22624	9.25643	9.35149	9.09848	8.85091	9.38219	9.02087	9.25795	9.35536	9.11605	8.6569	9.1063	9.03457	9.13117	8.95348	9.03286	9.19142	9.10659	9.13578	9.46044	8.68888	8.82865	8.90453	8.74538	8.68072	8.82796	9.14014	8.94849	9.07468	9.10629	8.74167	8.42287	8.91908	8.86786	9.08912	9.04658	8.87403	9.27492	9.38715	9.14673	9.21351	9.21365	8.88202	8.97661	9.15945
AGAP1	4.06991	5.15598	6.02507	4.72217	5.76754	5.14878	6.67936	6.11327	4.95228	3.56483	4.92565	5.11856	5.12037	5.51842	5.38501	4.85469	4.99596	4.98803	4.76501	4.05294	5.13536	5.08103	4.83708	4.54747	4.82932	3.92901	5.02593	4.04288	4.84886	5.06128	4.59626	4.35167	4.09751	5.02845	4.9081	4.4409	5.22062	4.55515	4.63733	3.81307	5.50281	5.44166	4.60265	4.93476	5.02222	5.00839	5.62881	4.83397	4.43355
AGAP11	4.42343	4.75452	4.59361	4.07729	4.76242	4.51986	5.04263	4.86044	5.06309	4.88005	5.11475	4.62908	4.75944	4.77841	5.05583	4.28139	5.43621	4.5311	4.81816	5.04332	4.87588	5.50744	4.90854	4.20873	5.07059	5.38148	5.05342	5.27435	4.61838	5.00366	4.8761	5.11288	5.02457	5.17571	4.40057	4.82539	5.47157	4.9526	5.27526	4.94535	4.99494	5.10202	4.63889	4.82278	5.26998	5.04227	4.91004	4.28256	4.80108
AGAP2	7.16274	7.06895	7.56385	7.15452	7.75243	7.66324	7.88217	7.64539	7.52391	7.76084	8.22927	7.72972	7.66539	7.97554	7.7003	7.67626	7.71554	7.91043	8.05765	7.98559	7.73895	7.68435	7.3437	7.67181	7.71089	7.78507	7.87387	8.11172	7.79667	7.73895	8.10245	7.86329	7.88219	8.04425	8.05498	7.99933	7.95629	8.01096	7.69803	8.29265	7.82044	7.69697	7.89929	7.79561	7.78906	7.67896	7.95817	7.771	8.10211
AGAP2-AS1	4.38944	4.07232	3.83485	2.61441	4.05283	4.48135	4.49002	3.98549	3.276	4.44137	4.58966	2.97464	4.58041	4.48366	4.41412	4.14853	3.97716	4.79557	4.37125	4.40916	2.77895	4.91427	3.92168	4.17357	4.64921	4.6767	4.72494	5.03475	3.86727	4.22554	4.85418	4.34018	3.77467	4.06588	4.03286	4.2968	4.23285	3.80688	3.92464	4.24666	4.45426	4.04305	4.45818	3.25842	4.83867	3.85335	3.72369	4.40771	4.31997
AGAP3	9.89698	9.75137	9.62674	9.66881	9.7996	9.48716	9.29751	9.67847	9.42532	8.81311	8.61042	9.12859	9.11849	8.84997	8.89302	9.11901	9.20214	9.12219	8.93972	9.18628	9.36704	9.28926	9.5201	8.88163	9.18868	9.37392	9.1855	9.44923	8.86122	8.9757	8.78381	9.10927	8.91752	8.67777	8.67688	8.61639	8.9331	8.86485	8.8684	8.60522	8.88156	8.90929	8.88689	8.84278	9.20023	9.19523	9.24056	9.08563	9.11195
AGAP9	6.65955	6.4181	6.46661	6.61639	6.49186	6.23862	6.28306	6.84345	6.51783	6.72637	6.47346	6.36057	6.39502	6.43385	6.51174	6.68233	7.14632	6.36602	6.94393	6.87991	6.98957	7.17883	6.73123	6.61632	7.44925	7.17083	6.98204	6.89162	6.84753	6.73481	6.52467	6.6927	6.48944	6.97918	6.17421	6.74626	7.46861	6.89915	7.16088	6.74681	6.74153	7.36775	7.00731	6.53388	6.88643	6.72846	6.47383	6.62492	6.5401
AGBL1	5.35182	4.03776	4.07437	3.8748	3.67801	2.93139	3.62323	3.79329	4.48579	4.17984	4.09001	3.89569	3.79997	3.75589	3.63296	4.04525	3.86042	3.86367	4.07524	3.97552	3.83362	3.94209	4.23703	3.94939	3.75076	3.76458	3.7608	3.63182	4.14414	4.08322	3.94743	3.9704	3.55433	3.8494	3.93481	3.60056	4.21739	3.75434	4.09928	3.58414	4.27614	3.87396	3.83041	3.75425	3.26462	4.08569	4.17737	3.9765	3.93435
AGBL2	5.3813	5.41254	5.55253	5.66698	5.18589	5.26309	6.16351	5.7773	5.69119	6.22141	5.94202	5.91	5.25842	5.84089	5.88235	5.74714	5.69407	5.42945	5.89201	5.88139	5.66991	5.69751	5.14726	5.9783	5.48085	9.1409	6.12359	5.68467	6.16478	5.46342	5.01923	5.66457	7.20806	5.49395	6.00024	6.06922	6.00901	5.96801	5.46161	5.88788	5.55027	6.58595	6.56078	5.58861	5.17402	5.91726	5.56399	5.81442	5.71637
AGBL3	3.80577	4.22169	4.07122	4.06866	3.56369	3.99119	3.82594	3.76771	3.88812	4.08594	3.90287	3.90115	3.86229	3.88358	3.66275	3.77976	3.86315	3.8374	3.99949	3.93178	3.83206	3.9319	3.72791	3.81847	3.88934	3.94762	3.89252	4.03004	3.83026	3.94787	3.80272	3.77939	3.77806	3.81548	3.87922	5.34137	3.73908	3.90533	3.7695	3.93172	3.76085	3.83751	4.06094	3.86188	3.69783	3.81472	3.60491	3.92443	3.76946
AGBL4	3.42956	3.10825	3.58979	3.0891	3.24333	3.97283	3.73565	3.23722	3.01095	3.44682	3.1827	3.17986	3.3924	3.06005	3.18792	3.10074	3.68149	3.46678	3.44289	3.4692	2.94274	3.24194	3.01907	3.09942	2.91306	3.34509	3.26023	3.60916	3.47504	3.33505	3.063	3.31431	3.39009	3.38493	3.51778	3.42947	3.24865	3.44131	3.37581	3.44242	3.42547	3.13883	3.01423	3.20985	3.74493	3.46096	3.34226	3.46702	3.62759
AGBL5	4.89631	4.6323	4.77622	4.61523	4.96105	4.39349	5.02964	5.16738	5.02212	5.20019	4.70716	5.18074	5.32621	5.05217	5.32044	5.05074	4.63029	5.17175	4.90965	4.93821	3.677	4.18151	4.56341	4.59767	4.94274	5.20865	5.37747	2.48613	5.1203	5.07342	5.03577	5.05492	4.87907	4.95973	5.8434	4.99386	4.40899	6.57237	4.8687	4.68854	4.7618	4.51579	4.60153	5.05417	5.19619	4.53573	5.08159	5.55435	4.86036
AGER	6.31759	6.99845	6.67112	6.8609	7.11227	6.09206	6.95694	7.35886	6.67964	7.3067	6.8281	6.92924	6.89803	6.72998	7.18988	7.29298	7.26708	6.33038	7.5043	6.91904	6.688	7.18421	7.37339	6.71887	7.74222	8.00358	7.00319	7.362	7.44203	7.44116	7.00402	7.28865	7.22607	7.42616	7.17107	7.2589	7.30395	7.03744	7.20996	6.88558	7.17112	6.97714	7.79427	7.12787	7.1147	7.03142	6.89225	7.0529	7.32417
AGFG1	6.98711	6.93372	6.60986	6.62326	7.23132	7.18534	7.05693	7.25814	7.95657	7.28182	7.18406	7.39836	7.31557	7.34605	7.36748	7.39368	7.40909	7.09103	7.1839	7.07376	7.17898	7.40511	7.28914	6.95338	7.59122	7.33616	7.39089	7.26326	7.38073	7.22053	7.23298	7.39726	7.3503	6.97613	6.99954	7.15548	7.42432	6.99568	7.44488	7.22088	7.21365	7.36999	7.48997	7.33468	7.21896	6.82708	7.10741	7.23912	7.25775
AGFG2	4.7356	4.71903	4.72512	4.65167	4.92027	5.30775	5.15347	4.74715	4.76727	4.87734	4.98484	4.92051	5.12136	5.71457	6.0572	5.10637	4.70727	5.27379	5.59523	5.27212	4.9456	5.01872	4.83923	4.9809	5.09135	5.09917	5.11786	5.01015	5.76355	5.52262	5.21802	5.19069	5.32532	5.57827	5.49772	5.32005	5.34981	5.72023	6.71454	5.44279	5.38647	5.29303	5.13194	5.61459	5.4094	5.23066	5.26577	5.87287	5.26625
AGGF1	8.40961	8.55075	8.69332	8.42093	8.84972	8.69708	8.68867	8.76461	8.6505	8.80056	8.96216	9.00056	8.51869	8.72302	8.85151	8.36575	8.41277	8.58855	8.79538	8.90078	8.13919	8.75126	8.40052	8.64677	8.85617	8.72614	8.60572	8.64251	8.8774	8.44837	8.68136	8.67723	8.8201	8.60445	8.65255	8.64983	8.90322	8.86081	8.7528	8.71543	8.63638	8.92925	8.74336	8.63102	8.61824	8.51442	8.87349	8.46571	8.38788
AGK	7.49256	7.90112	8.10323	7.69273	7.34573	6.81681	7.18541	7.36424	7.2204	6.99992	7.27479	6.74389	6.96218	7.30773	7.10959	7.31674	6.71668	7.27766	7.09818	6.81354	7.14519	7.01097	7.28208	7.64322	6.78123	7.38478	7.03833	6.73744	6.89125	7.40599	7.57767	7.0879	7.04078	7.0509	7.46044	7.12982	6.58077	6.95374	6.93327	7.15805	7.37495	7.25914	7.2284	7.18636	6.92792	7.48295	8.03212	7.45343	7.50386
AGL	8.39135	7.5714	8.38576	8.09479	8.43445	8.09013	8.51719	8.22796	8.94155	9.04489	9.30266	9.01297	8.81311	9.11451	9.12167	8.99864	8.98955	8.81835	8.89744	9.07302	8.85475	9.15985	8.73162	9.19244	8.94769	8.82004	8.86216	9.02563	9.30954	8.98029	9.1971	8.9944	8.84512	9.18294	8.98823	9.12344	8.67004	9.10151	9.17449	9.04176	8.87188	9.19325	9.09492	9.07251	8.65351	8.68644	8.63153	8.63114	8.23389
AGMAT	6.96247	6.40652	7.12291	7.04748	7.19333	7.67747	7.95201	7.34879	7.15594	7.85061	7.79024	7.78234	7.67293	7.69771	7.7215	7.64445	7.29473	7.35748	7.57017	7.73049	7.26563	7.4067	7.0696	7.26139	7.85774	8.0145	7.95446	7.8689	7.64987	7.29397	7.39255	7.6533	7.76292	7.57864	7.95115	7.80648	6.93746	7.61821	7.64355	8.14264	7.32851	7.34696	8.05132	7.65981	7.35115	7.82203	8.19479	7.38201	7.33204
AGO1	8.22642	8.36249	8.27364	8.34892	8.55706	8.56761	8.39344	8.31401	8.51748	8.38639	8.57013	8.3787	8.37877	8.37656	8.32635	8.43702	8.48072	8.4689	8.60763	8.23162	8.59565	8.47448	8.43967	8.24302	8.65875	8.63643	8.50852	8.7722	8.39315	8.55143	8.58609	8.61181	8.54057	8.4106	8.34213	8.3344	8.62235	8.4956	8.50272	8.47233	8.58138	8.5751	8.19318	8.30396	8.37268	8.66303	8.49485	8.56092	8.31114
AGO2	9.42929	9.27586	9.07323	9.21874	9.39667	9.3769	9.28855	9.51409	9.06353	8.73434	8.90995	8.8233	8.78696	8.63688	8.81219	8.77416	8.64194	8.47831	8.57096	8.3853	9.03685	8.54783	9.01657	8.49443	8.97364	9.18018	8.92074	8.91306	8.58802	8.65641	8.57352	8.46354	8.56567	8.35583	8.48126	8.48173	8.5434	8.432	8.60737	8.46885	8.87383	8.98755	8.90083	8.9818	8.29324	8.97229	9.01751	8.01225	8.3207
AGO3	8.19092	8.08067	7.78727	7.80487	8.262	8.23651	8.41751	8.10269	8.22733	7.86275	8.32193	7.96097	8.0773	8.01727	8.13515	8.05408	7.88227	7.61282	7.77007	7.93842	8.53883	8.23931	8.13409	7.51453	8.08489	7.92112	7.84021	8.37882	8.06243	7.91561	7.96553	8.02862	8.03033	7.85707	7.83756	8.03687	7.94721	7.81971	8.20914	7.92227	8.17978	8.18867	8.34581	8.05328	7.96772	8.09875	7.98975	7.75908	7.83697
AGO4	8.01447	8.16301	7.99813	8.00311	8.39647	8.064	7.86264	8.09118	8.46944	8.11328	8.10745	8.4977	8.17351	8.04866	8.14657	8.09073	8.1002	8.18392	8.07671	8.04922	8.25408	8.33358	8.30517	7.93437	8.27305	7.95112	7.86324	8.40089	8.19628	8.1018	8.38268	8.15821	8.39966	8.0556	8.05425	7.8182	8.49228	8.23571	8.22872	7.9822	8.0904	8.31311	7.94824	7.87866	8.21779	7.97645	8.28951	8.12685	7.96919
AGPAT1	10.0309	10.2606	10.2279	10.2057	9.9517	9.99365	9.95631	10.0395	10.2503	10.0032	10.001	9.76029	10.0871	10.2267	9.98817	10.0226	10.1644	10.091	10.5101	10.0191	10.4021	10.1206	10.0146	10.2401	9.70788	9.90636	9.66165	9.72857	9.84982	9.94799	10.002	9.86115	9.75642	10.0278	9.98823	10.5928	9.88372	9.78765	10.2245	10.0977	10.4242	9.93611	10.0809	9.85086	9.90167	10.1447	9.80723	10.1771	9.94153
AGPAT2	11.3289	11.7857	11.0998	11.2196	11.7322	11.5858	11.2041	11.4382	11.3312	11.2103	10.9112	11.426	11.5112	11.0225	11.198	11.3472	11.421	11.5946	11.1193	11.0998	11.2884	11.1992	11.3318	11.1919	11.3837	11.3837	11.1867	11.4957	10.7676	11.0861	11.1489	11.2134	11.4499	11.2183	11.1008	11.1091	11.5841	11.1515	11.1385	10.9773	11.2899	11.1541	10.9663	11.0878	11.3524	11.0299	11.0527	11.3245	11.3196
AGPAT3	10.1653	9.95359	9.95401	10.4683	9.83664	9.18237	9.67278	9.75858	9.96549	9.72546	9.38556	9.71465	9.64936	9.55325	9.60882	9.7284	9.36942	9.61157	9.32801	9.14919	9.28802	9.34613	9.89098	9.67395	9.72847	9.42523	9.39179	9.61484	9.69158	10.3124	9.66278	10.0274	9.66843	9.51929	9.47497	9.30688	9.49628	9.47266	9.65873	9.2932	9.51465	9.60292	9.45545	9.58602	9.75173	9.60415	10.2021	9.48843	9.68671
AGPAT4	7.37288	7.4752	7.75599	7.30324	7.65912	7.24841	7.48898	7.53096	7.3818	6.66329	6.58548	6.99888	6.66833	6.97146	6.83724	7.4123	6.92629	6.87257	7.02555	6.48835	7.08419	6.6902	7.28401	6.70439	7.35966	6.84373	7.30394	6.96134	7.12657	7.71059	7.10223	6.56252	6.76972	6.83379	7.17839	6.78277	7.14434	6.82097	7.03191	6.77677	7.573	7.21566	6.65189	7.12837	7.16759	7.45694	7.26378	7.20969	7.05034
AGPAT4-IT1	6.42113	6.65208	7.01557	6.32533	6.49614	4.80691	6.70982	7.12083	6.58271	6.38624	6.50624	6.35357	5.78446	6.55776	6.61059	7.285	6.4404	5.20959	6.77128	5.75724	7.15676	7.2437	7.29843	7.29257	7.64469	6.87561	6.71782	6.96449	7.2363	7.40178	7.0379	7.23805	6.86326	6.65338	6.7869	6.94923	7.2524	6.80528	7.88448	6.49623	7.36219	7.02992	6.52057	7.20931	7.5061	7.38418	6.44253	7.16339	6.60025
AGPAT5	7.25167	7.07454	7.40968	7.91052	7.58074	7.89352	7.3632	7.34686	7.8431	8.22393	8.28947	8.35179	7.88846	8.09349	8.05776	7.97529	7.90324	7.99758	8.08937	8.33738	6.99151	7.90536	7.66337	8.34725	8.20802	7.9935	7.96689	8.50467	8.51679	7.89299	8.23079	8.14921	8.2793	8.19291	8.5034	8.42886	8.13639	8.50878	8.26631	8.77885	8.17597	8.18105	8.55498	7.89691	7.66373	8.07912	7.94751	7.84173	7.80333
AGPAT6	7.4768	7.68091	7.60146	7.35228	8.0872	8.09167	7.99203	8.28089	7.79012	7.97069	7.75963	8.18994	8.06554	7.91126	8.22789	8.14661	7.72743	7.87282	7.77785	7.9529	7.48446	7.48678	7.69981	7.56234	8.50119	8.40926	8.28985	7.98432	8.11744	8.06439	7.9994	8.15188	8.03708	7.73533	7.86571	7.79007	7.89368	7.97767	8.09983	7.5013	7.89181	8.03038	8.27066	7.9926	7.85018	8.00057	7.82344	7.96235	7.95231
AGPAT9	9.37351	9.34709	8.52116	9.01345	9.15839	9.16896	8.6137	9.42415	9.44506	9.41469	8.78272	9.56529	9.87094	9.3077	9.51173	9.3025	9.48945	9.46222	9.12341	9.46937	8.65285	9.41747	9.09344	9.21143	9.78923	9.027	9.45958	9.88572	9.34538	9.34033	9.55824	9.17206	9.59923	9.30204	8.76493	9.02328	10.0037	9.47794	9.61979	8.85204	9.04072	9.49345	9.1081	8.68244	9.22614	9.11656	9.02523	8.88243	9.17632
AGPS	8.49459	8.40507	8.32265	8.32004	8.30953	8.35681	8.21157	8.32983	8.67066	8.24728	8.40608	8.49731	8.10124	8.1722	8.0695	8.18626	8.24347	8.09088	7.80004	7.95937	8.26697	8.25759	8.3627	8.14431	8.12293	8.12157	8.13352	8.36138	8.20223	8.1214	8.1488	8.10054	8.26021	8.20377	8.22595	8.16605	8.18712	8.16567	8.37517	8.24093	8.06793	8.47505	8.15543	8.21735	8.02742	8.13975	8.5617	8.0709	8.07771
AGR2	2.51182	2.5244	2.51923	2.53195	2.51177	2.51228	2.5341	2.5158	2.9991	2.52093	2.51927	2.51505	2.53983	2.56117	2.52791	2.52894	2.54563	2.54074	2.54816	2.97872	2.55199	2.56234	2.56537	2.557	2.5383	2.53084	2.93201	2.53364	2.78484	2.53013	2.5508	2.52741	2.56603	2.58543	3.11215	2.58213	2.93616	2.58083	2.5817	2.6068	2.39432	2.50977	2.61521	2.66969	2.64994	2.76302	2.56681	2.82581	2.41893
AGR3	3.10015	2.34294	2.49791	2.33869	2.63315	2.3568	4.03386	2.34124	3.30354	3.56852	2.35703	2.353	2.33467	3.64392	2.33618	4.27762	2.33853	3.01322	2.3289	2.33634	2.3024	2.30286	2.30021	2.29745	2.29023	2.29751	2.29528	2.30419	2.31213	3.16441	2.29695	2.29907	2.27948	2.27643	2.27957	2.2778	2.86909	2.2919	2.2873	4.54699	2.6928	2.92663	2.7995	2.13566	2.94114	2.24907	2.4555	2.58739	2.54628
AGRN	7.97727	7.14572	7.22553	7.84581	7.08522	7.67711	7.08595	7.034	6.9611	6.96096	6.82404	7.25718	6.83876	6.75666	7.35903	6.95291	6.72766	6.37023	6.33751	6.72575	6.79798	6.70624	8.00488	7.07787	6.8195	7.64498	6.21041	7.29694	7.28849	7.04476	7.14825	6.9088	7.11223	6.93631	7.55159	6.64447	6.34072	7.09336	6.78615	6.72363	6.92453	6.69006	7.03646	7.00848	7.03649	6.90366	6.62804	7.3039	7.34979
AGRP	5.47836	6.0953	5.44309	5.73299	5.7878	5.78943	4.47851	5.62998	5.77887	5.51775	5.70058	6.02867	6.23752	6.06277	5.76569	5.82796	6.19404	6.18938	5.35513	6.10914	5.11499	5.52282	6.14481	4.84526	5.14802	5.07827	5.33349	6.20896	4.92954	4.77009	5.00377	5.55337	5.52424	5.32972	5.8214	5.01366	5.35621	5.84917	5.61599	5.23773	5.16674	5.13361	4.98167	5.5949	5.69073	5.64889	5.5602	5.59289	5.35673
AGT	3.17364	3.22777	3.23005	2.89727	3.50301	3.29708	3.47046	2.91166	3.05482	2.99495	2.99055	2.90612	2.94087	3.42234	2.90179	4.20056	2.84207	2.95452	2.84151	3.0271	2.94212	2.92387	3.15651	2.87361	2.86789	2.88011	2.8851	3.13826	3.17172	2.92128	2.88359	2.85547	3.19505	3.09861	2.81502	3.01653	2.84309	2.84434	2.88242	2.82628	3.02642	2.92308	3.05356	2.66425	3.00047	2.99116	2.82234	2.98839	3.21401
AGTPBP1	8.82211	9.476	8.97823	9.03288	9.21538	9.38366	8.91178	9.14845	9.59155	9.0387	9.22418	9.27024	9.16592	8.93292	9.00748	8.97955	8.90357	8.8735	8.60224	8.4907	8.937	8.94464	8.94533	8.56294	9.01654	8.97018	8.71278	9.12081	9.06991	8.82672	9.11047	8.93305	8.79968	8.69617	8.50738	8.62183	8.86494	8.46382	8.85321	8.51407	8.72361	9.22241	8.83492	8.68058	8.93397	8.83024	9.23389	8.69899	8.47652
AGTR1	2.63405	2.62865	2.61014	2.60431	2.6379	2.69005	2.62131	2.60351	2.63176	2.60386	2.64541	2.62134	2.63406	2.63614	2.6256	2.57705	2.63935	2.65072	2.63849	2.64004	2.67377	2.66226	2.62125	2.57608	2.61026	2.62512	2.61008	2.65642	2.60825	2.60206	2.60756	2.60635	2.56092	7.1019	2.54007	2.57407	2.68882	2.61217	2.57944	2.62503	2.54853	2.93858	2.61003	3.1824	3.10461	3.0279	3.24243	2.64974	2.79923
AGTR2	2.7412	2.75868	2.78139	2.77378	2.80861	2.84725	2.77195	2.73626	2.74907	2.74879	2.90917	2.79261	2.87287	3.49797	2.7444	2.74201	2.71923	2.71365	2.69209	2.71299	3.03095	2.94401	3.63935	2.72891	2.79792	2.85924	2.75398	2.80594	3.04142	2.73781	2.77954	2.73677	2.70419	2.71324	2.74925	2.71089	2.73107	2.74025	2.70422	2.8199	2.92549	2.70124	3.03566	2.76529	3.04466	2.916	2.92802	2.95689	2.99229
AGTRAP	9.58794	10.0315	9.10428	9.65738	10.0037	9.76742	9.50741	10.0386	9.9795	9.62469	9.18112	9.99849	9.84878	9.5304	9.56907	9.74719	9.47244	9.69802	9.38203	9.29385	9.13936	9.53747	9.8683	9.21761	10.0201	9.84964	9.84673	9.88838	9.56235	10.0307	10.0854	10.2111	9.79725	9.5763	9.28588	9.13678	9.88095	9.13103	9.58163	9.00645	9.60123	9.59505	9.12245	9.19113	9.92842	9.51411	9.631	9.51208	9.67537
AGXT	2.64313	4.85982	3.48385	3.82748	4.21379	2.88859	2.73161	3.55983	4.12061	2.62604	3.61721	3.67059	4.94423	2.65448	4.13032	4.2844	3.2522	4.37291	3.71674	3.72489	3.25704	3.47349	2.60789	3.26657	3.87309	4.07053	3.55696	2.70515	3.11839	3.5675	4.20872	4.25499	3.63115	3.5784	2.68015	3.72528	3.75519	3.20464	3.77364	3.44957	3.10892	3.35293	3.4583	3.43863	4.0469	3.28428	3.4169	3.51697	3.76575
AGXT2	2.81953	2.81955	2.8042	2.8111	2.82479	2.83921	2.79157	2.73676	2.80941	2.77239	2.9071	2.84941	2.7815	2.78504	2.77406	2.76251	2.72539	2.62561	2.61256	2.62811	3.3722	3.5615	3.06785	2.84979	2.8874	2.99959	2.83827	2.82111	2.79898	6.02847	2.8504	2.81162	2.75802	2.78799	2.80004	2.77563	2.70342	2.73776	2.6565	2.72796	3.02927	2.67547	2.38597	2.93568	2.83027	3.01665	3.096	3.20828	3.21666
AHCTF1	6.67566	6.26284	6.24273	6.4254	7.12689	7.12211	6.65324	6.5262	6.76397	6.52054	7.25606	6.80619	7.11419	6.88341	7.14256	6.746	6.31264	6.49504	6.72967	6.77327	6.97864	7.07797	6.61749	6.47919	6.95916	6.90762	6.90077	7.0687	7.39427	6.82329	6.96282	7.18543	6.84656	6.64259	6.80394	6.58271	6.97542	6.84084	7.03301	7.00238	6.78785	6.91581	7.13436	6.79702	6.80895	6.70743	6.84073	6.70891	6.553
AHCY	8.18125	8.05129	8.06453	8.26279	8.63355	8.39879	8.66079	8.75008	8.60181	8.69037	8.33124	8.59993	8.53608	8.39653	8.58812	8.6771	8.22698	8.32483	8.03768	8.33441	7.6737	7.81529	8.29858	7.87275	8.67993	8.71451	9.15524	8.17313	8.6545	8.54608	8.71484	8.77569	8.70846	8.36085	8.42187	8.35205	8.14485	8.3918	8.24017	8.29136	8.3717	8.1357	8.1862	8.10648	8.3677	8.36395	8.90566	8.33215	8.76405
AHCYL1	9.27101	9.50017	9.2527	9.31399	9.06089	8.88786	8.9201	9.31827	9.11815	9.15672	9.0172	9.18373	9.34907	9.3402	9.36791	9.46522	9.11891	9.26012	9.08871	9.19023	9.01838	9.29557	9.26684	9.57869	9.1682	9.2382	9.27257	9.10526	9.28233	9.39189	9.39059	9.5103	9.42149	9.21276	9.21939	9.13463	9.25695	9.17655	9.12035	9.01907	9.43648	9.41556	9.22386	9.08844	9.16969	9.12898	9.32113	9.16222	9.08263
AHCYL2	7.81657	7.69278	7.92879	7.68381	7.59744	7.4172	7.4902	7.73164	7.77386	7.30628	7.34286	7.57094	7.48863	7.52422	7.63674	7.7008	7.66683	7.4566	7.63394	7.61721	7.63324	7.93248	7.61223	7.84095	7.74824	7.41248	7.50538	7.74509	7.77528	7.456	7.30173	7.4673	7.68491	7.67928	7.5041	7.55973	7.78637	7.78322	7.72986	7.82346	7.31209	7.44021	7.45851	7.67441	7.46046	7.8438	7.47925	7.85149	7.53499
AHDC1	6.58254	6.4748	6.16251	6.35803	6.73618	6.45787	6.49708	6.42866	6.41476	6.40198	6.31059	6.30067	6.08772	6.24106	6.31502	6.49499	6.48442	6.37944	6.32402	6.68937	6.60476	6.32805	6.12318	6.36756	6.81352	6.49804	6.47042	6.46599	6.34789	6.30861	6.03749	6.51987	6.17022	6.35382	6.10897	6.43402	6.20077	6.47811	6.36419	6.60649	6.48304	6.30306	6.38324	6.23432	6.21153	6.23252	6.51894	6.67327	6.09455
AHI1	4.11208	3.91581	4.82866	4.95973	4.56949	4.14934	4.01089	4.25455	3.47272	4.35143	4.76673	4.50106	3.35084	5.04906	3.83251	4.39402	4.66417	3.47224	4.14985	4.00898	5.65319	5.04049	4.85148	5.17288	4.63224	4.42665	4.12877	4.48414	5.13578	4.71223	4.9269	4.30351	4.22636	4.35106	4.92836	4.74042	3.88817	4.69352	4.91456	4.73508	4.55602	4.72145	4.33211	5.07899	4.36056	4.6119	5.07788	4.45706	4.15548
AHNAK	10.0838	10.294	9.96167	9.99784	10.4598	10.1746	10.1653	10.4914	10.4239	9.82086	10.0142	10.1619	10.1522	9.95552	10.1871	10.2695	9.84657	9.86545	9.58888	9.56233	10.3256	10.1097	10.0636	9.41647	10.6043	10.0481	9.96285	10.2475	9.99879	10.0556	10.0065	10.0673	9.88571	9.68033	9.6895	9.75506	9.96129	9.9269	10.4471	9.42773	10.095	10.1284	9.53484	9.99176	10.1386	10.0207	10.2198	10.3022	10.2213
AHNAK2	2.73415	2.74803	2.74491	2.74731	2.7263	2.75625	3.33233	2.70204	2.96708	2.75325	2.77576	2.77093	2.72571	3.06146	2.73837	2.82444	2.70901	2.65521	2.66051	2.9518	2.83256	2.80262	2.82938	2.81099	3.13179	3.10992	2.76078	2.72523	2.76521	2.78053	2.80467	2.89124	3.06706	2.73965	2.76515	2.73856	2.82731	2.88148	2.88133	2.72325	2.85898	2.53215	2.71723	2.74942	2.72876	2.93805	2.77616	2.96541	2.78662
AHR	9.59593	9.30658	8.95256	8.83954	8.96347	8.85069	8.58527	8.66875	9.91837	9.49643	9.32157	9.61294	9.41164	10.0263	9.70022	9.96016	9.61947	9.31142	9.99926	9.5253	9.37526	9.44752	9.37427	9.1481	9.57423	9.38768	9.39502	9.86637	9.82107	9.62265	9.37233	10.0469	9.69332	9.22366	8.78325	9.37573	9.85168	9.38704	10.0036	9.36252	9.30162	9.74776	9.6432	10.0534	9.45975	9.37844	9.24599	9.28024	9.01006
AHRR	2.51366	5.34864	3.9886	3.18536	2.50421	2.5291	2.51159	2.77562	2.81144	2.83592	2.55024	2.53881	2.52713	2.55335	2.53626	3.18703	2.88522	2.50919	2.52757	2.7106	2.80744	3.87888	2.62472	3.24339	5.68443	2.87312	2.56638	6.31211	2.58244	2.97524	2.61558	2.56187	2.90062	2.58489	2.60802	2.58533	2.94536	3.09542	2.90324	3.38956	3.05725	2.73526	3.48821	4.27941	3.29308	3.13825	2.76004	3.29308	3.40708
AHSA1	9.84496	9.3794	9.54149	9.64826	9.56099	9.76679	9.80904	9.81764	9.98002	10.3345	10.1124	10.3308	10.4438	10.4521	10.5577	10.5283	9.95683	10.2641	10.217	10.2722	9.56332	9.97729	9.93719	10.2514	10.3418	10.2024	10.493	10.3022	10.6487	10.5198	10.4804	10.4736	10.2469	10.4752	10.427	10.3149	10.2244	10.3634	10.2774	10.4996	10.5574	10.3276	10.1399	10.1872	10.319	10.6329	10.4042	10.625	10.6674
AHSA2	7.27678	7.33217	7.13432	7.15716	7.89242	7.74653	8.15975	7.86948	7.62517	8.00888	7.88059	7.48364	7.46884	7.64289	8.03564	7.72451	8.12691	7.15031	8.3092	7.99671	7.88525	8.17378	7.85871	7.70327	8.29799	8.11235	7.69368	8.29837	8.56001	8.01233	7.39033	8.07345	7.79463	7.79898	7.90861	8.64192	8.48518	7.52389	8.36017	7.8567	7.95772	8.1624	8.21544	7.95636	7.96965	7.853	7.68284	7.80461	7.48807
AHSG	3.4562	2.69157	2.71143	2.70344	2.79526	2.80503	2.77104	2.7425	2.70956	2.71001	2.74193	2.74542	2.69199	2.70146	4.24231	2.716	3.44256	3.47024	2.68643	3.00461	4.22127	2.68438	3.46536	2.67058	2.69802	2.71039	2.74042	2.72896	2.6923	2.70035	2.72097	2.70357	2.8284	2.66811	3.10707	2.69695	2.82367	3.03294	4.78466	2.66662	3.24922	2.61852	2.91557	2.68254	2.97696	3.11682	2.46956	3.61757	2.73288
AHSP	4.28454	3.38211	4.30483	3.3309	3.36545	4.95632	3.45228	5.91835	3.27769	4.30101	5.81797	4.70056	3.35895	3.40551	5.30324	3.35848	3.4636	4.00965	5.45191	3.42286	6.82658	3.42004	7.87753	5.20516	5.62375	3.39378	6.20681	3.41973	3.29867	3.52737	4.5168	4.19596	3.46728	4.31565	5.22071	3.39949	3.96774	3.45622	3.56779	3.61254	4.16839	3.84444	3.5525	3.58628	3.88076	3.48207	3.58012	4.0489	4.6994
AICDA	2.63332	2.89623	2.74686	2.95001	2.73785	2.91645	3.5271	3.37243	2.7512	3.72228	3.08057	2.77126	3.56285	3.54377	4.30678	2.63827	3.05711	2.73927	2.74227	2.77795	4.09203	2.92697	2.79867	4.09888	2.76095	3.6016	3.11262	2.76378	3.40346	2.67172	2.77492	2.66948	3.95218	3.23539	3.30732	3.91742	2.6041	4.58349	4.30802	4.06296	3.12911	3.49064	3.28509	3.4223	3.48079	3.77596	3.57211	3.60361	3.23076
AIDA	7.6277	7.17277	7.43282	7.50111	7.71515	6.59374	7.12634	6.86973	7.06833	7.25279	7.56908	7.15184	7.55926	6.9514	7.66115	7.05765	7.20643	7.44025	7.27608	7.48312	7.22501	7.07367	7.19919	7.83095	6.84668	6.98889	7.17465	6.5417	7.14308	7.27159	7.38816	7.2902	7.2111	7.78643	7.422	6.86343	6.9105	7.28854	6.981	7.49958	7.35815	7.4806	7.68307	7.40789	7.07477	7.37913	7.48704	6.98685	6.81967
AIF1	10.4596	10.587	10.1954	10.3711	9.27844	9.22752	9.61964	10.2836	10.061	9.59734	9.04893	9.90107	9.20061	9.40992	9.28021	9.32488	9.68985	10.1166	9.19607	9.74839	9.18636	10.4712	10.7113	10.327	9.96631	9.26512	9.70622	10.0044	9.42889	9.94143	9.40298	9.95029	10.1911	9.26065	10.0541	9.58436	9.51746	9.52361	9.85956	9.50379	9.50293	9.60433	9.33097	9.41539	10.1463	9.71773	9.81484	9.58658	9.80079
AIF1L	5.19065	5.12079	5.43682	5.13772	5.09724	5.26199	5.26357	4.93061	4.92119	4.50372	4.92757	4.66227	4.29682	4.27808	4.32599	4.60984	4.84961	5.15231	5.34219	5.39109	5.20586	4.92391	4.93757	5.27993	5.03553	4.50289	5.05259	4.96115	4.4192	5.03643	4.57011	4.66814	4.39613	4.79147	4.73136	4.72526	5.12018	4.9898	5.09217	5.05601	4.92402	4.89781	4.77479	4.77627	5.28859	4.79126	5.05583	4.80486	4.94429
AIFM1	9.78576	9.37894	9.54967	9.63442	9.83927	9.80642	9.79134	9.89245	9.6341	10.0274	10.0162	10.0789	9.9579	10.0515	10.0745	10.0627	9.96882	10.0938	9.77036	10.0013	9.97006	9.99138	10.0337	9.78882	10.3172	10.2545	10.4824	10.0213	10.0168	10.1289	10.0231	9.94668	9.98058	9.92581	10.0295	10.0478	9.9385	10.1003	10.1166	10.1044	10.0295	10.1992	9.98538	9.77186	9.92668	9.98103	10.3893	10.1124	10.045
AIFM2	5.23365	4.84757	5.11242	4.96109	5.17001	5.16891	5.81834	5.22147	6.19908	5.34884	5.45564	5.35252	5.21719	5.21981	5.39867	5.27538	5.54528	5.24144	5.4606	5.64102	5.21933	5.45638	5.10484	5.88258	6.40101	5.41213	5.34909	5.2865	5.34247	6.39894	5.20811	5.50146	5.522	5.37177	5.47836	5.48368	5.33146	5.51326	5.34348	5.37848	5.22158	5.75543	5.17563	5.48447	5.39185	5.06247	5.6188	5.57014	5.93088
AIFM3	7.41465	7.71322	5.89865	7.16314	7.15953	6.61905	6.90981	6.19312	6.9558	6.30936	4.09002	4.99724	5.35437	6.4145	6.47848	6.54756	6.98676	7.12631	6.63698	6.73377	6.73702	6.98502	7.30259	6.67323	6.33805	6.98078	6.3194	6.76194	6.77692	7.23107	6.6252	7.35353	6.47464	4.52536	7.16514	6.70896	5.30801	6.22464	7.2147	6.28461	6.35009	6.17561	6.34807	5.85587	5.921	6.32567	7.29104	6.13656	6.94945
AIG1	7.17301	6.72209	7.5063	7.12539	7.15724	7.1359	7.19904	7.10392	7.20496	6.79767	6.94373	6.58824	7.04402	6.95136	7.05008	7.11267	6.85063	7.11811	6.89887	7.0539	6.50052	6.64371	6.79503	6.79798	6.84086	6.77887	7.36065	6.39897	7.06361	6.9594	7.06711	6.9433	6.60398	6.88387	6.62099	6.77462	6.57739	6.64754	6.8773	6.48931	6.87862	7.06047	7.10018	6.87798	6.7393	7.03267	6.65674	6.72521	6.7304
AIM1	9.79339	9.99681	9.88561	9.43992	9.75561	9.51613	10.0121	10.0704	9.73982	10.0571	9.77708	9.97597	9.95184	10.2853	10.1183	10.0229	9.89395	10.1987	10.396	10.3009	9.73912	10.3871	9.78851	10.0222	10.2086	10.0513	9.94825	10.1672	10.0054	10.169	10.064	10.2168	10.1244	10.3047	10.1457	10.2411	10.292	10.3524	10.4134	10.3537	10.0515	10.2875	10.2647	10.1068	9.1015	10.2913	9.86277	10.3758	10.0693
AIM1L	4.54997	4.67465	4.77532	4.60772	4.22125	4.39583	4.63176	5.86184	5.27372	4.89592	5.22932	4.46928	4.40565	4.98238	5.31155	5.82766	5.02477	4.97378	5.3518	5.70575	5.08692	3.88013	4.5365	5.31491	5.06881	4.40255	5.17594	4.19927	4.79494	5.95101	4.99569	5.00343	4.98157	5.38163	5.22457	4.73973	4.96021	5.16131	4.82467	5.17944	4.65409	5.10867	4.476	4.58415	5.16253	5.04484	5.28731	5.74785	5.16978
AIM2	8.24781	7.05929	7.34183	8.00789	6.9913	7.7448	8.00325	7.29041	8.41184	9.19542	8.47997	8.55733	9.09911	8.80103	8.77013	8.48352	8.99873	8.82473	8.79453	8.51802	9.05237	8.8029	9.60372	8.58807	9.04647	8.10587	9.45769	9.27675	9.50579	9.26501	8.66195	8.49826	9.23836	8.96504	9.39283	9.26534	8.53132	9.14733	9.12752	8.42303	8.26161	9.07219	8.43488	8.39826	8.37892	8.35507	9.94325	7.60955	7.5065
AIMP1	10.7799	10.4818	10.5118	10.5102	10.2054	10.1984	10.5816	10.0803	10.2967	10.4635	10.5304	10.5512	10.3327	10.4807	10.7239	10.6611	10.5081	10.5011	10.5392	10.4902	10.2966	10.4062	10.478	10.7334	10.2346	10.0354	10.2123	10.1223	10.6199	10.3666	10.4288	10.3095	10.499	10.4783	10.6198	10.4433	10.4835	10.6361	10.4537	10.5551	10.2169	10.6382	10.6891	10.588	10.3535	10.4437	10.6302	10.3333	10.3018
AIMP2	9.16187	9.29665	9.27465	9.4133	9.15731	9.20129	8.8977	9.20211	9.49892	9.59479	9.47279	9.71885	9.34734	9.8058	9.4629	9.69995	9.51235	9.59747	9.29403	9.45561	8.70729	9.2505	9.36628	9.55829	9.24336	9.26217	9.50118	9.43483	9.26659	9.4455	9.68337	9.65727	9.61821	9.3581	9.57023	9.34848	9.53731	9.51966	9.466	9.64888	9.44995	9.34533	8.98924	9.34471	9.56954	9.64752	9.82888	9.67712	9.5848
AIP	10.9204	11.0865	11.314	11.2022	11.367	11.4297	11.4438	11.519	11.255	11.3714	11.2212	11.1538	11.4517	11.3121	11.3573	11.3587	10.9175	11.0512	11.1103	11.0018	10.9175	11.0085	10.875	11.1844	11.3425	11.3857	11.2431	11.2169	11.2984	11.3956	11.4276	11.5607	11.3247	11.0579	11.2782	11.1826	10.8404	11.0027	10.9549	11.0171	11.2473	11.2531	11.3346	11.0895	11.2235	11.2684	11.2897	11.1496	11.3418
AIPL1	3.3068	3.40305	3.45666	3.4467	3.58175	3.98507	3.24778	3.26128	3.45887	3.36572	3.72404	3.5162	3.59146	3.60723	3.36966	3.31597	3.26183	3.15187	3.10826	3.1272	3.96165	3.69656	3.61687	3.2776	3.44532	3.42509	3.31739	3.49047	3.2558	3.29554	3.50003	3.296	3.21638	3.26539	3.37306	3.29608	3.18283	3.20276	3.12631	3.22963	3.50766	3.31753	3.32659	3.39788	3.66679	3.72895	3.29838	3.36988	3.81226
AIRE	5.84117	5.97896	6.59482	5.75565	5.57252	5.36033	4.58193	5.68248	6.15569	5.52321	5.18793	5.56409	5.29504	6.12753	5.92245	5.85113	5.53988	5.91008	5.40992	5.17445	5.60824	4.69523	5.52898	6.31001	5.44554	5.40357	6.24326	6.18643	5.7626	5.59208	5.35754	5.39343	6.16891	6.13639	5.96665	6.05721	5.39277	5.95539	5.55192	5.83519	5.45773	5.29286	5.34934	5.46737	6.06302	6.02659	5.15617	5.68916	6.29445
AJAP1	2.60853	3.70316	4.58154	3.9633	3.90751	3.66453	2.78939	3.71537	4.45372	3.0175	3.49683	2.68594	3.70667	3.59822	4.43863	3.93255	4.69005	3.82644	2.69196	3.53015	3.69129	2.66443	3.42191	2.72376	3.40351	3.93857	4.3303	3.71356	3.40284	2.87871	3.58371	2.73972	3.75763	3.28221	2.83124	3.69273	2.601	3.31248	2.73005	4.16433	3.32702	3.08521	3.1445	3.09275	3.68798	3.56534	2.91545	3.86699	3.49418
AJUBA	2.58188	3.00642	2.57157	2.56556	2.56839	2.61248	2.57452	2.55425	2.58792	4.05545	2.59731	3.3149	4.83483	3.84162	4.38008	3.25305	3.64143	4.15653	3.80743	5.07725	3.62811	3.65306	2.63263	4.70874	3.79288	3.22186	3.46053	2.63207	4.01386	3.20746	4.09721	3.63362	2.88478	4.72836	4.18166	3.58497	3.70516	4.09865	3.80954	3.81864	3.67667	3.53069	3.90228	3.68135	4.14872	4.27996	3.32726	4.06906	3.91857
AK1	7.06094	7.50429	7.87018	7.16352	7.74406	7.4742	7.94952	8.13588	7.66571	7.57165	7.76412	7.45825	7.53059	7.61412	7.65011	8.05909	7.78342	7.02363	7.75747	7.40559	9.11837	7.78605	7.28238	7.32183	7.68106	7.63185	7.60449	7.66048	7.79735	7.92901	7.656	7.43832	7.76214	7.52088	7.7284	7.73965	7.64772	7.4108	7.78564	7.30354	7.77217	7.73299	8.20766	7.90731	7.70665	7.49457	8.10736	7.50436	7.54132
AK2	9.31136	9.00448	8.98909	9.2399	8.86889	9.06625	8.80053	8.80754	9.06768	8.98074	8.95169	9.17643	9.12782	9.16691	9.29052	9.14238	9.19837	9.09927	8.99348	9.15232	9.00611	9.13128	9.28772	9.24565	8.97658	8.94925	8.99013	9.16384	9.02188	8.89007	9.16092	9.03492	9.12669	9.03963	9.19084	9.06815	9.08362	9.09152	9.03674	9.28161	9.11508	9.12007	9.08082	8.95037	8.93648	8.90935	9.193	8.99742	9.12172
AK3	8.58878	8.47499	8.82192	8.73578	8.58752	8.32998	8.73524	8.12627	8.3499	8.42649	8.47721	8.00933	8.2967	8.18802	8.46803	8.18331	8.18774	8.10619	8.3282	8.14684	8.09648	8.25244	8.33833	8.31197	8.02752	8.00285	8.78852	8.05005	8.66728	8.49249	8.52384	8.14944	8.13747	8.14141	8.21512	8.16652	7.95703	8.14984	8.10803	8.26634	8.41729	8.79198	8.59275	8.48158	8.05132	8.0784	8.44268	8.09797	8.06062
AK5	5.33105	5.27171	5.36442	5.61517	4.92311	4.43787	5.06455	4.93599	4.88771	4.80433	5.56163	4.98718	4.95563	5.1853	5.12298	4.96268	5.08069	4.64642	4.85515	5.04319	4.44109	5.21826	4.67369	5.08978	4.43227	5.41298	5.06935	4.76257	4.69538	3.73859	4.51413	5.33284	4.91141	5.42146	5.54173	4.69401	4.2434	5.27345	4.66677	5.45595	5.02777	5.00134	5.84259	4.98009	4.94075	5.38846	4.67458	4.62278	5.19117
AK6	9.36786	9.09378	9.34153	9.29051	9.10087	9.02797	9.2997	9.07841	9.24656	9.85627	9.81805	9.83785	9.62756	9.6339	9.43407	9.44804	9.37812	9.81745	9.76115	9.76838	8.78684	9.63851	9.15445	9.72386	9.59941	9.18796	9.11745	9.36261	9.72143	9.82606	9.61533	9.67022	9.51452	9.70704	9.87717	9.54893	9.7195	10.0298	9.68491	9.78521	9.43733	9.82687	9.48926	9.35666	9.75436	10.1412	9.44659	9.75712	10.0286
AK7	2.60351	2.60251	2.59933	2.59984	2.67019	2.65942	2.65604	2.64201	2.59593	2.59751	2.60128	2.60007	2.61158	2.5999	2.62739	3.11976	2.61881	2.60212	2.59875	2.60207	2.636	2.62617	2.62682	3.4139	2.66387	2.655	2.66532	2.6769	2.61203	2.61883	2.63158	3.84942	2.65765	2.73258	2.64404	2.66099	2.61455	2.61007	6.37729	2.6071	2.78163	2.57891	2.80738	2.59252	2.82349	3.07596	2.87751	3.34718	3.45573
AK8	5.58354	4.87759	4.25479	4.96602	5.20497	5.18184	4.81338	5.0197	4.85171	5.26474	5.32719	4.92857	4.95818	3.86103	4.17004	3.84311	4.51907	5.22075	4.70674	4.86268	5.23515	4.76942	3.78419	4.74344	5.39049	5.23405	4.98995	5.29882	5.79034	4.63849	4.87977	5.06213	5.64139	5.51516	5.04144	5.03929	4.82282	4.87621	4.22147	4.70111	4.74541	4.49524	4.84271	5.05386	5.2605	5.15242	4.52318	4.92938	5.22448
AK9	4.03099	3.00937	3.8466	4.03396	2.85681	4.21887	3.65849	3.81766	3.91974	4.14203	3.99021	3.8848	4.34146	4.18597	4.35952	3.88266	3.71559	3.95981	3.83719	4.12371	2.7893	4.02994	3.85727	4.61904	3.84905	3.55994	3.66229	4.05051	4.24145	4.18722	3.77428	3.99867	3.84745	4.13078	3.91623	4.09022	3.8153	4.00157	3.80533	3.97036	3.81576	4.13733	4.28775	3.97598	3.59774	3.98833	3.82142	3.58352	3.84614
AKAP1	7.51464	7.18751	7.49793	7.10626	7.38277	7.80381	7.93837	7.9157	7.34531	7.56847	7.74959	7.84086	7.6284	7.532	7.87587	7.66576	7.66597	7.31411	7.65926	7.81712	6.87298	7.45613	7.41469	7.43553	7.81719	8.24573	8.15926	7.47809	7.70892	7.60575	7.6091	7.80595	7.47634	7.44001	7.47035	7.66604	7.51254	7.55967	7.42625	7.38879	7.74934	7.49131	7.96265	7.85991	7.40294	7.48658	7.6451	7.73333	7.34536
AKAP10	8.25424	8.26761	8.06617	8.02372	7.5386	7.11951	7.52051	7.2161	8.20979	7.66193	7.82834	7.44348	7.34703	7.50541	7.4127	7.75285	7.3028	7.34134	7.93074	7.813	7.71124	8.21302	7.96659	8.55438	7.52892	7.75632	7.55171	7.72178	7.51418	7.68861	7.73164	8.04291	7.6651	7.491	7.66401	8.1417	7.91702	7.76965	7.86813	7.81454	7.84305	7.88458	7.83777	8.19909	7.65208	7.69709	7.55432	7.35799	7.37546
AKAP11	7.83002	7.72557	7.57656	7.73106	8.22154	8.28717	8.52409	8.14425	8.63391	8.4109	9.08279	8.78957	8.49341	8.62626	8.83173	8.61783	8.33097	8.19643	8.29357	8.4519	8.58453	8.31306	8.15132	7.93364	8.35137	8.37487	8.44421	8.81228	8.81453	8.47203	8.50244	8.61576	8.51312	8.2647	8.52824	8.48557	8.26456	8.44129	8.75734	8.62646	8.31831	8.8593	8.9081	8.49559	8.18421	8.46327	8.16767	8.03843	8.10132
AKAP12	3.44469	4.6218	3.03742	4.41384	2.71534	4.83184	2.70936	3.97911	3.8943	3.86491	4.15027	4.12487	3.45654	2.81833	4.05918	4.23406	3.52118	3.67438	4.20811	4.32355	2.74194	3.23794	4.55753	4.2386	3.15251	3.19637	4.23397	4.94564	4.17562	3.11083	2.75697	4.02837	2.88242	3.44379	3.84547	3.63301	3.06936	4.25954	2.95633	3.61337	3.78802	3.90846	3.88936	3.39874	3.06628	3.3767	2.72304	3.72346	3.32591
AKAP13	10.4354	10.0132	10.3083	10.4187	10.4936	10.3234	10.5896	10.7182	10.813	10.3216	10.6522	10.4727	10.4085	10.7676	10.6112	10.5339	10.4286	10.1887	10.5949	10.4607	10.501	10.9371	10.7576	10.4963	10.8775	10.7308	10.5539	10.7112	10.6989	10.8775	10.5583	10.5554	10.5881	10.7316	10.7863	10.5903	10.7688	10.6645	11.0032	10.8094	10.8876	10.8344	10.4921	10.7803	10.5459	10.6555	10.8071	10.5297	10.3335
AKAP14	2.6411	2.66626	2.63971	2.65949	2.79544	3.14082	2.62757	3.2688	2.78524	2.64293	2.74263	4.14917	2.64326	2.67205	2.635	2.66272	2.66041	2.58279	2.59253	2.56315	2.7409	2.65602	2.63404	2.69819	2.75124	3.13427	3.22074	2.95362	2.69647	2.63525	2.74866	2.68918	2.93761	2.60704	3.18838	2.6482	2.59014	2.6221	3.13227	2.69804	2.83275	2.79259	2.85863	2.79873	2.37453	3.1744	2.58805	2.97481	2.93222
AKAP17A	8.18802	7.89454	7.47784	8.36658	7.47839	8.41206	8.00451	8.07159	8.09903	8.14908	8.39082	8.2201	7.19667	7.54392	8.46532	8.14131	7.93289	7.21302	8.37599	8.09812	7.49518	7.47651	8.14612	7.92343	8.5543	8.62243	8.27851	8.21853	8.41466	8.23982	8.12315	8.06769	8.19738	7.6194	7.92532	7.93622	7.96224	7.82146	7.77647	7.65368	8.23159	8.04499	8.24267	7.82187	8.06827	8.07976	8.0752	7.93897	8.19686
AKAP3	2.88348	2.8837	2.89438	2.87983	2.83724	2.84898	2.83613	2.81285	2.9176	2.89363	2.92619	2.90158	2.87929	4.15494	2.83668	2.80212	2.83807	2.7959	3.0557	2.77468	2.95615	2.93038	2.92013	3.03368	2.84966	2.84712	2.84656	2.86416	2.89057	2.88219	2.86964	2.85011	2.81897	2.81956	2.84767	2.81331	2.81578	3.16354	3.02286	2.84187	3.08636	2.79633	2.68268	3.04066	3.05465	3.13294	3.00295	2.45613	2.51693
AKAP4	3.39913	2.63038	2.62367	2.63369	2.85401	3.28063	3.30601	3.26836	2.76782	2.74132	2.6275	2.7967	3.43105	2.66855	3.17981	3.73194	3.08677	3.0707	3.05197	3.22247	2.83538	3.56188	3.3008	2.81951	4.05824	3.54648	3.13205	3.862	4.31126	3.23391	3.12065	2.97791	3.91602	3.29307	3.55709	3.38592	3.64632	3.28167	2.87531	3.20437	3.25149	3.24346	3.15666	3.06019	3.37943	3.75911	3.18925	3.29734	3.24544
AKAP5	3.72745	3.87563	4.42036	3.77609	5.64862	5.19029	3.91237	5.89443	4.18395	3.66998	4.67051	3.55964	4.05156	4.20258	3.80235	4.18146	3.50115	4.07993	3.39605	2.71564	4.6503	3.41705	4.05787	3.16145	4.16388	4.55612	3.26757	4.09338	4.67934	3.92904	5.20768	3.82699	3.40506	3.6987	4.30389	3.81287	3.41915	3.05736	3.77822	3.51781	4.04162	4.35541	3.36508	4.00547	4.44973	4.68244	4.14362	4.34955	4.16281
AKAP6	2.69798	2.72629	2.69918	2.72136	2.7445	2.69228	2.82444	2.7476	2.6268	3.02866	2.68572	2.68384	2.76629	2.76834	2.7241	2.72948	2.72381	2.76173	2.78275	2.76396	2.7749	2.7702	2.73531	2.68527	2.75147	2.71769	2.76044	2.80872	2.62692	2.65945	2.70409	2.71128	2.7733	2.82567	2.8096	2.8194	2.75236	2.78391	2.77044	2.84371	2.78982	2.73173	2.68802	2.74883	2.8667	2.72064	2.69038	2.90497	2.88742
AKAP7	9.21188	8.808	9.19587	8.93007	8.9276	9.09013	9.1902	9.02911	9.22688	8.97167	9.48986	8.90552	8.99208	9.39877	9.24864	8.96493	9.04181	9.50107	9.12704	9.42143	9.06401	9.01623	9.09625	9.01042	8.76914	9.01143	8.71591	8.66744	9.42938	8.89375	8.94756	8.90326	9.26508	9.39564	9.10713	9.39244	8.79445	9.33504	9.05973	9.27104	9.05469	9.31924	9.10004	9.19815	8.94339	9.00831	9.32593	9.00317	8.9226
AKAP8	10.705	10.7403	10.9862	10.8276	10.673	10.3492	10.484	10.582	10.473	9.91719	10.1676	10.0396	9.78045	9.81609	9.86719	9.91153	10.1839	9.95854	10.1529	10.2108	10.3702	10.4439	10.2538	10.2206	9.78879	9.84909	9.80676	9.69159	9.90332	9.85706	9.76739	9.78419	9.87919	9.81314	9.7669	9.69031	10.2055	10.0957	9.98556	9.93812	10.1392	10.1354	10.3827	10.428	9.87497	10.1315	10.2834	9.96991	9.99512
AKAP8L	9.78218	9.92604	9.83292	9.74831	9.92034	9.86704	9.91478	9.98543	9.62532	9.40792	9.30614	9.43976	9.35985	9.16345	9.53834	9.39754	9.36129	8.95718	9.30288	9.23831	9.4885	9.33165	9.34217	9.29657	9.36555	9.79329	9.46026	9.36728	9.44367	9.14152	9.30743	9.42853	9.3562	9.13404	9.17568	9.42927	9.27651	9.15664	9.06394	8.89192	9.42676	9.25486	9.38769	9.44102	9.3684	9.14256	9.28857	9.05028	9.16746
AKAP9	5.92427	5.98209	5.8944	5.95706	6.1039	6.07115	6.11835	6.34547	6.39267	6.31075	6.38025	6.26756	6.15645	6.31098	6.62099	6.47542	6.39241	6.15287	6.45548	6.25378	6.35534	6.39322	6.54282	6.00067	6.54551	6.10491	6.10307	6.34303	6.69288	6.80721	6.43201	6.57555	6.6205	6.59964	6.46304	6.71668	6.68055	6.19803	7.13359	6.67055	6.27922	6.4583	6.68862	6.66934	6.31727	6.35235	6.31248	6.03594	6.03603
AKIP1	8.09074	7.86377	8.23868	7.94392	7.81281	8.05621	8.01682	7.78532	7.82968	6.93769	7.55016	7.05647	7.85286	7.71155	8.29113	7.96006	7.72244	8.05738	8.11165	8.24259	7.63587	8.0246	8.12594	7.33722	7.593	7.71225	7.81389	7.72658	7.1503	7.83407	7.75957	7.81655	8.17139	7.73712	7.9159	7.67224	8.12671	7.94261	8.11816	7.75642	7.82829	7.83938	7.83811	7.64901	8.02126	7.52981	8.07333	7.53571	7.68155
AKIRIN1	8.96596	9.30252	8.97314	8.81476	9.17325	9.28772	9.19139	9.25301	9.24496	8.98274	9.01371	9.06496	9.15518	9.0589	9.23561	9.19564	8.79614	8.94767	8.78664	8.91482	9.30409	8.85514	8.8386	8.74874	8.92134	8.9994	8.99992	9.1218	9.29795	9.08968	9.08111	8.86396	8.9937	9.03051	8.93253	8.96987	8.80049	9.03639	9.07634	9.17781	9.30693	9.35104	9.38993	9.05018	8.71959	9.15304	9.4341	8.68811	9.04178
AKIRIN2	9.33172	9.37395	9.21197	9.17971	8.77429	8.91203	8.52052	8.91541	8.85835	8.53899	8.04011	8.51765	8.94765	8.60372	9.07342	8.94947	8.83746	8.90166	8.96992	8.3994	8.90143	8.69001	9.04602	9.03847	8.64073	8.9564	8.8314	8.63135	8.59034	8.65757	8.66855	8.69622	8.62148	8.56494	8.49644	8.37198	8.56286	8.42961	8.56827	8.30118	8.73763	8.68409	8.85236	8.75021	8.54253	8.30742	9.00716	8.4254	8.53303
AKNA	5.93062	5.74892	5.76499	5.40782	5.77793	6.01663	5.57547	5.70274	5.51418	5.28131	5.66148	5.27279	5.6291	5.4279	5.48121	5.6505	5.3534	5.16417	5.59347	5.34032	5.71566	5.63396	5.51808	5.15153	5.60752	5.88921	5.34069	5.69924	5.4909	5.92827	5.64516	5.68317	5.40651	5.3542	5.41517	5.60758	5.85622	5.37648	5.53563	5.30085	5.73008	5.64727	5.69281	5.59859	5.71895	6.10153	5.40311	5.68322	5.49824
AKNAD1	3.00955	2.78075	2.76398	2.85439	2.47971	3.15027	2.47375	2.44744	2.5744	2.83052	2.5527	2.52983	3.08614	2.50267	2.47594	2.44211	3.14701	3.06329	3.11716	3.38559	3.01562	2.58545	3.12842	2.7661	3.21418	2.50162	3.23146	3.58344	2.74371	2.88971	2.51574	2.67815	2.458	2.6658	2.95803	2.67509	3.09537	3.02431	3.15406	3.08818	2.69693	2.692	2.80122	2.97465	3.0778	2.83471	3.01865	3.36674	3.01943
AKR1A1	9.96866	9.93351	9.51851	9.92264	10.1264	10.1264	10.0856	10.2094	10.0682	9.9609	9.67829	10.0151	10.0827	9.84851	9.99735	9.82516	9.80997	9.08298	9.73468	9.63014	9.69995	9.51492	9.99786	9.64668	10.3252	10.0492	10.4026	10.0414	9.90823	10.4067	10.0774	10.087	10.036	9.86886	10.0376	9.69933	9.81929	9.73834	9.92777	9.70874	9.32982	9.83113	9.77724	9.86525	10.1101	9.95526	10.1601	10.0063	10.2862
AKR1B1	10.3271	11.0389	10.8258	10.5763	10.7974	10.571	10.7383	10.8029	10.3977	10.4922	10.4574	10.2099	10.564	10.7234	10.6251	10.602	10.438	10.6003	10.369	10.5817	10.2373	10.3746	10.2509	10.8676	10.254	10.5629	10.8073	10.1681	10.4046	10.3618	10.8872	10.5493	10.4432	10.5966	10.4104	10.3978	10.2105	10.5037	10.2738	10.4097	10.6073	10.5394	10.5571	10.6829	10.7419	10.6654	10.57	10.5707	10.7877
AKR1B10	2.63165	2.63862	2.63914	2.63471	2.65479	2.69	2.64127	2.62585	2.65986	2.63972	2.66682	2.65687	3.47823	2.64584	2.64739	2.62947	2.63674	2.62915	2.74865	2.63353	2.66573	2.66091	2.66558	2.64694	3.49495	2.64964	2.64539	2.63041	2.64699	2.65443	2.696	2.63374	2.60479	2.61036	2.61998	2.6273	4.50853	2.62933	3.17649	2.6397	3.02059	2.13933	2.56936	2.53374	2.70044	3.43509	2.48121	3.39618	2.98856
AKR1C1	4.37617	4.15368	4.61888	4.01931	4.21803	3.14478	3.38581	3.78037	3.08667	3.75366	4.61983	3.2232	3.59485	4.49269	3.67062	4.85334	4.00054	4.5004	3.83263	4.29579	3.90174	4.15192	4.24799	4.4299	4.06073	3.6549	4.00832	4.38673	3.71352	3.828	3.61361	3.64409	3.34136	3.8411	3.55246	3.6577	4.29844	3.62523	3.97379	3.80104	4.04881	3.97457	3.13061	3.75982	4.09738	4.40057	3.80597	3.51251	4.12145
AKR1C3	9.03089	9.60692	10.7293	9.38683	9.44817	8.97622	8.56385	9.4224	9.5909	8.62385	10.426	8.6471	9.0324	9.61982	8.74529	9.30979	9.23073	9.84147	8.58143	8.75955	8.94902	9.17664	9.39126	9.76318	9.31345	9.23662	8.93121	9.50884	9.57544	8.30082	7.94297	8.65696	7.83486	9.50749	9.4362	9.28291	9.45749	8.26736	9.19556	8.79894	10.2246	9.79445	8.44872	9.32424	9.438	10.6832	9.78275	9.2583	9.50185
AKR1C4	3.39676	3.64196	4.22568	3.48199	3.51533	2.47676	3.21783	3.51716	3.12734	2.8844	3.25232	3.0493	2.76788	2.89198	2.9917	3.14337	3.4017	3.83266	3.18599	3.09027	2.4537	3.60644	3.5743	3.77847	3.71472	3.36974	3.4181	3.41954	3.34629	3.20291	2.73499	3.07221	2.79875	3.2336	3.0433	3.15289	3.49084	3.04737	3.3559	3.3921	3.34686	3.41854	3.4888	3.2224	2.91896	2.8041	3.39923	3.22015	3.69047
AKR1C6P	3.18346	3.19515	3.19714	3.18879	3.1584	3.18573	3.14758	3.11064	3.27973	3.20003	3.23532	3.21763	3.17005	3.17463	3.16369	3.12554	3.12056	3.0505	3.03594	3.04037	3.30739	3.97168	3.29485	3.25481	3.17665	3.20562	3.17631	3.15262	3.20088	3.20505	3.21675	3.16399	3.11996	3.14219	3.18382	3.13692	3.09893	3.12674	3.06384	3.11427	2.99258	2.92316	3.03643	3.30013	3.23234	3.25395	3.10342	3.09674	3.43804
AKR1D1	2.38887	2.39856	2.39372	2.39875	2.41981	2.43276	3.41599	2.40324	2.40375	2.39512	2.40685	2.39691	2.407	2.41981	2.41857	2.41156	2.40886	2.41424	2.42015	2.40983	2.42045	2.41737	2.42323	2.40885	2.40897	2.41365	2.41012	2.40521	2.38968	2.39952	2.41858	2.3957	2.48692	2.4134	2.41784	2.41972	2.42751	2.40599	2.50414	2.41808	2.41414	2.24269	2.21037	2.19876	2.60281	2.50716	2.30583	2.76528	2.39529
AKR1E2	4.29568	5.12639	4.17309	3.95479	4.76774	2.7266	3.82738	4.01161	3.32462	3.22641	4.93505	4.79208	3.92165	4.44207	4.54194	3.69385	4.56647	3.43025	3.51139	3.69745	2.73077	4.80695	4.08055	3.32198	2.98795	4.34433	3.30293	3.80381	2.67701	2.81169	2.69755	2.84793	3.29824	4.30325	3.44412	2.75291	3.87073	3.32112	4.08748	3.42541	3.33731	3.43946	3.3655	3.47683	3.92897	3.8513	3.46844	3.7105	3.88426
AKR7A2	10.6993	10.7986	10.9671	10.9148	10.7645	10.7867	10.6206	10.6258	10.4614	10.5499	10.5225	10.6653	10.8829	10.8029	10.8506	10.7266	10.6316	10.9309	10.7293	10.8484	10.5663	10.5198	10.5922	11.0705	10.545	10.6295	10.3009	10.7319	10.6231	10.3984	10.6218	10.6403	10.7062	10.8002	10.6744	10.6499	10.649	10.7429	10.7105	10.7113	10.6075	10.6677	10.7224	10.6906	10.6561	10.712	10.9314	10.7215	10.7719
AKR7A3	8.39069	8.6615	8.61197	8.50086	8.92153	8.97525	8.92127	8.80172	8.63162	8.82309	8.75213	8.83878	8.92892	8.81902	8.90485	8.74692	8.51352	8.81032	8.59057	8.68205	8.49367	8.41689	8.47672	8.55403	8.65939	8.78322	8.47327	8.71827	8.66525	8.80444	8.73455	8.84152	8.89193	8.8379	8.63268	8.68363	8.55196	8.63013	8.59691	8.49347	8.63715	8.72024	8.87481	8.60932	8.60551	8.42514	8.73537	8.26394	8.65107
AKT1	9.86343	9.96105	9.92316	10.0159	10.4326	10.2428	10.2641	10.4586	10.0144	9.88598	9.90193	9.85959	10.1096	9.80196	9.81468	9.85959	9.91733	10.059	9.7852	9.67129	9.85981	9.57424	9.9408	9.70569	10.242	10.3259	10.1174	10.1348	9.80015	10.1132	9.94558	10.1401	9.85823	9.79789	9.41696	9.75504	9.75462	9.55436	9.89659	9.68745	10.0029	10.237	9.90879	9.90597	9.50656	9.62712	9.92138	9.88664	9.87691
AKT1S1	4.73799	5.54114	6.27857	4.95857	5.7584	5.27208	5.11783	5.17397	5.35397	5.21911	4.80525	5.13448	4.99995	5.04695	5.3482	5.08584	7.64324	4.84126	4.88419	5.3972	4.79973	4.58691	5.09853	4.77168	5.21245	5.05538	5.01789	5.5481	4.78879	5.13329	4.86686	5.14122	6.00807	4.59341	5.08569	4.80658	4.8896	4.66405	4.71761	4.59313	4.7843	4.92826	5.15525	4.81295	5.07845	4.72483	4.8234	4.94151	5.24916
AKT2	7.4968	7.39796	7.39725	7.59665	7.97334	7.82705	7.96688	8.16481	7.69183	7.84979	7.87284	7.79188	7.57326	7.72134	7.708	7.74915	7.56669	7.51214	7.44482	7.6689	7.66693	7.42414	7.65688	7.88785	8.03918	7.98792	7.75376	8.0009	7.94506	7.72433	7.75595	7.76813	7.62851	7.47625	7.61168	7.84236	7.39479	7.46181	7.41898	7.6758	7.73857	7.78842	8.03862	7.73897	7.48548	7.73937	7.78383	7.5635	7.49936
AKT3	6.58046	6.64277	7.25144	6.91456	7.12701	7.28105	7.39096	7.26972	6.98463	7.20954	7.62017	7.35991	7.6098	7.57664	7.40557	7.39241	7.03193	7.43852	7.73648	7.42203	7.04964	7.25031	7.04321	6.96914	7.12246	7.01224	7.22808	7.43141	7.37815	7.26855	7.40612	6.98773	7.25811	7.68811	7.20638	7.25662	7.59701	7.41692	7.25433	7.13721	7.30114	7.54282	7.50095	7.57388	7.23742	7.39862	6.83306	7.41944	7.15201
AKTIP	7.2831	7.63473	7.7406	6.98408	7.17021	6.41982	6.28044	7.69377	7.218	7.9956	8.32375	8.1841	8.19076	8.46854	8.09851	7.81593	7.57048	7.87536	8.27686	8.34864	7.40131	8.28979	7.53958	8.44628	7.33679	8.14643	7.64156	8.04301	8.65732	8.24464	8.61318	8.60538	8.22155	8.30822	8.40194	8.32494	8.11563	8.77089	8.1861	8.81696	8.00387	8.22723	9.03873	8.35783	7.76622	8.03411	7.77001	7.79097	7.63009
ALAD	7.9981	8.38323	7.87634	7.91668	7.65323	7.52745	7.34442	7.76713	7.54448	7.58614	7.10469	7.64434	7.97555	7.81043	8.09776	7.99015	7.6748	7.7805	7.59663	7.54272	7.00486	7.62641	7.99608	7.91387	7.68916	7.62569	7.74458	7.16597	7.80692	7.63207	7.60824	7.50931	7.85948	7.88311	7.74993	7.68114	7.60084	7.9646	7.65293	7.65495	7.5358	7.64067	7.18705	7.32224	8.08084	7.79482	7.43034	7.71882	8.10481
ALAS1	8.33486	7.99936	7.86329	7.96393	7.87738	7.71912	7.64029	8.10187	7.67739	8.43527	8.17626	8.56266	8.73136	8.13748	8.28674	8.10425	7.59779	8.48974	8.19509	8.30735	7.76944	8.32944	8.36873	8.5146	8.62815	8.11576	8.37425	8.19237	8.20018	8.37178	7.99338	8.59343	8.72028	8.58547	8.36714	8.33976	8.41707	8.28816	8.48018	8.15412	7.91513	8.06722	7.89543	7.589	7.97708	7.92408	8.00961	8.16425	8.26188
ALAS2	5.77261	5.39606	3.94721	6.1269	3.75206	8.00236	3.34815	4.15852	5.20728	6.45443	8.79666	6.05399	4.18942	2.40588	7.80067	5.49237	3.92414	5.07511	7.91261	7.01351	9.08244	5.1154	10.7388	7.11205	8.25304	6.8061	8.24073	7.22703	6.54772	5.15034	5.93156	5.78737	3.94659	4.70593	7.82804	5.99637	4.32278	4.71394	4.75721	4.7555	5.85091	6.35726	6.10208	5.47322	6.25026	5.33176	5.84546	5.2958	6.79743
ALB	2.67761	2.83209	2.75542	2.86472	3.38408	3.43156	2.87931	2.87482	2.62005	3.82981	3.17805	2.904	2.86155	3.00291	2.77712	2.74585	2.50423	2.56218	2.56742	2.58614	2.87589	2.89627	2.83503	2.94378	2.6598	3.17598	2.81972	3.45428	2.59004	2.64853	2.92839	3.77352	6.69202	2.61512	2.76079	2.7658	2.4998	2.53322	2.81671	2.55511	3.59372	2.82323	2.85001	2.94821	3.30522	3.05101	3.03571	3.18672	2.9396
ALCAM	7.22947	6.90446	7.18773	7.50934	6.79549	6.86461	6.33168	6.86253	7.09766	7.10222	6.82899	7.28779	6.9846	7.14017	7.08972	7.18477	7.06537	7.04534	6.48387	7.09259	6.87414	6.7813	7.04438	7.11829	6.85819	6.64574	6.48674	7.13025	7.11297	6.97693	6.57183	6.9732	7.03745	6.77144	6.58505	6.81787	6.52123	6.9552	6.94466	6.46427	7.08532	7.05545	6.89852	7.14075	6.52384	6.86283	6.80356	6.73888	6.77824
ALDH16A1	8.64469	8.84382	8.57976	8.89443	9.28381	9.36941	9.0422	9.20666	9.0977	9.19225	8.92501	8.95299	9.11733	8.88163	9.49452	9.21331	8.94917	9.17631	8.84683	8.98305	9.1034	8.65304	9.01635	9.06258	9.64344	9.50051	9.48206	9.54411	9.22963	9.57951	8.92688	9.50475	9.3116	9.04971	9.07647	9.10582	8.95619	8.78764	9.46211	8.98647	9.23662	8.92395	9.17384	9.32949	8.69328	9.5284	9.38982	9.16716	9.27656
ALDH18A1	8.78589	8.34413	9.15727	8.79645	8.32071	8.30585	8.79672	8.28319	8.6997	8.70126	8.90479	8.48314	8.54327	8.89625	8.85053	8.71261	8.70946	8.80103	9.00469	8.69919	9.00668	9.04585	8.65024	9.57289	8.16619	8.5707	9.1124	8.238	8.92774	8.71847	9.02995	8.77969	8.84788	8.96609	9.18504	8.85105	8.23434	8.94708	8.47297	9.23826	8.8035	9.04352	9.04193	8.72012	8.57985	8.72276	9.30347	8.66807	9.04499
ALDH1A1	8.2471	9.8464	8.46834	8.62135	8.53471	8.35212	7.67457	8.2874	9.03876	8.41816	7.5226	8.92283	8.51977	8.78178	8.4348	8.28815	8.65046	8.43008	9.04838	8.51983	8.41797	8.74216	8.601	8.6	7.99435	7.18845	8.38746	8.62148	8.10758	8.67986	8.90472	8.44183	9.43109	8.4628	8.92333	8.15692	8.91824	8.15022	8.24912	8.79333	8.91452	8.73465	7.9703	7.66631	9.04139	8.20781	9.33306	7.96873	7.84235
ALDH1A2	2.83217	2.83234	2.83022	2.8268	2.91906	4.54631	2.88893	2.87232	2.8376	2.82665	2.84557	2.83575	2.83631	3.95853	2.86484	2.85822	2.79749	2.82821	2.82487	2.83152	2.82128	2.81087	2.81384	2.79222	2.84115	2.84404	2.85082	2.8536	2.79924	2.80414	2.81835	2.81954	2.81162	2.81185	2.80182	2.82634	2.80282	2.77385	2.757	2.77018	3.10998	2.60399	2.63779	2.71955	3.36182	3.17264	2.60879	3.19277	3.09357
ALDH1A3	3.75307	2.57598	3.17932	2.49591	2.49197	2.49539	2.49202	2.93607	2.54686	2.49981	2.50665	3.039	5.1123	3.69998	3.01752	2.48519	3.34375	3.20131	3.5827	3.13504	2.65296	2.48262	2.48742	2.9553	2.46151	2.46475	2.86779	2.76407	2.74005	2.96104	2.56208	2.8642	2.61459	2.68089	2.94488	2.82694	2.65559	2.92755	2.79611	3.09738	2.71872	2.42882	2.88972	2.85088	2.84855	2.96335	2.74454	3.20149	2.77948
ALDH1B1	5.43043	4.9639	5.44264	5.53601	4.34179	7.1651	5.58412	5.56864	5.24508	5.53068	6.20025	6.47693	6.94375	6.333	6.00143	5.86402	5.58744	5.97526	5.72916	5.81043	5.32503	5.36545	5.70243	5.71113	5.68568	5.79199	6.10064	5.74191	5.83974	5.88559	6.46476	6.02857	5.93817	5.92579	6.03827	5.89162	5.70663	5.76318	5.70198	5.46266	5.76065	5.53935	5.24945	5.90136	6.27149	5.60059	5.99335	6.52692	6.01533
ALDH1L1	3.77012	4.90412	4.5426	3.60631	4.04024	3.70777	4.22459	3.73659	3.53181	3.54933	3.63448	3.60724	3.59279	3.55074	3.63596	3.60783	3.49544	3.56792	3.6481	3.58938	4.05843	3.64384	3.61161	4.46571	3.59184	3.64367	3.73935	4.01361	3.51918	3.5705	5.07538	3.84826	3.59889	3.61042	3.6169	3.71316	3.52362	3.57221	3.6836	3.56516	3.56021	3.68632	3.25124	3.68789	3.93062	4.33405	3.96484	4.0166	3.42499
ALDH1L1-AS2	3.09236	3.56962	3.08486	3.08136	3.15337	3.1573	3.13713	3.10746	3.07268	3.07863	3.09951	3.08289	3.50943	3.0941	3.1122	3.08866	3.05453	3.2615	3.09798	3.09113	3.12181	3.10414	3.07776	3.04945	3.10099	3.58896	3.10562	3.13798	3.05674	3.06326	3.74389	3.26284	3.07829	3.07845	4.4768	3.09265	3.09782	3.06154	5.00802	3.07006	3.33829	3.00268	2.98426	3.03327	3.28924	4.18574	3.13713	3.72287	3.33244
ALDH1L2	2.83202	4.11601	3.9486	3.81769	4.63998	3.50154	2.46226	2.8908	4.02971	4.28072	3.98811	3.85868	4.47974	2.33727	3.32437	4.12707	3.50726	4.30201	3.77064	3.7767	3.6693	3.07644	4.23259	2.2695	4.2277	4.56308	4.30007	3.31015	3.47516	3.89716	3.70568	4.22649	3.87394	3.38121	3.39865	2.36318	4.25933	3.36023	3.5606	2.97379	3.82598	3.25969	3.6203	3.29596	4.27841	3.68202	3.78654	3.35691	4.19913
ALDH2	11.6894	12.7548	11.5135	11.9383	11.4156	11.0522	10.8307	11.1593	12.0012	11.2508	10.4793	11.54	11.1388	11.2886	11.0264	11.3228	11.1894	10.9098	10.8796	11.0332	10.6991	11.2499	11.4401	11.2926	11.0033	10.4863	10.5453	10.9557	11.2969	11.62	11.4855	11.3778	11.5584	10.847	10.7851	10.454	11.5523	11.0476	11.1888	10.7738	10.9151	11.4113	10.757	10.9191	11.7621	10.7681	11.3153	10.9731	11.3394
ALDH3A1	3.89088	3.90444	3.7621	3.74062	3.58488	3.6811	3.80442	3.44884	3.44823	3.33628	3.58404	2.95549	3.64732	3.98346	3.47564	3.44038	3.84285	3.61043	3.6582	3.87253	3.09747	4.68932	3.98266	3.72984	4.00634	3.3958	3.85138	4.06384	3.59499	3.87184	3.73865	3.28909	3.55032	3.94192	3.42612	3.73111	3.73872	3.90901	3.65958	3.88748	3.97288	3.67597	3.68741	3.69175	3.82413	3.06799	3.55267	3.60187	4.12472
ALDH3A2	8.49338	8.55695	8.5289	8.69831	8.45731	8.56786	8.48183	8.43988	8.8785	8.88766	8.68246	9.02105	8.95261	8.93012	8.97323	8.8265	9.0292	9.24821	8.95871	8.86079	8.88273	8.8369	9.12189	8.90549	8.8595	8.69291	8.81832	9.16962	8.99877	8.64597	8.96397	8.95861	8.98263	8.96564	8.77129	8.66879	8.63162	8.93079	9.23271	8.75468	8.94517	8.91734	8.92268	8.54452	8.77042	8.84203	8.78759	9.01584	8.95828
ALDH3B1	7.86508	7.92836	7.18216	7.65785	8.13981	8.14094	7.70654	8.18388	7.95847	7.64518	7.09458	7.94058	8.04495	7.54656	7.35178	7.854	7.60396	7.73615	7.34727	7.47727	7.3682	7.35131	8.00684	6.9308	8.26804	7.74864	7.98051	7.87656	7.65349	7.78265	7.80734	7.88237	7.90772	7.50978	7.19843	7.12945	7.77914	7.16718	7.6325	6.94791	7.45176	7.41188	7.00888	7.30495	7.62059	7.38933	7.60471	7.84711	7.61324
ALDH3B2	3.51795	3.38092	4.04179	3.21693	2.51373	2.46942	2.44739	2.42423	2.49006	2.78839	3.70084	3.57486	2.48392	3.30037	3.15073	3.38643	4.17747	3.78351	3.89371	4.44376	3.69873	3.21539	2.50451	3.94288	2.46539	2.45799	3.6168	4.19939	3.78524	4.01446	3.76776	2.73275	3.01311	4.14291	3.66615	3.68442	3.88071	3.57072	4.00667	3.78953	4.1192	3.27212	3.19081	3.3614	3.36633	3.80564	3.49133	3.8605	3.96239
ALDH4A1	6.14591	6.20893	5.85378	6.27319	6.33907	5.29213	6.31302	6.3016	6.13256	6.18116	5.28456	6.20102	5.81455	6.30204	6.27915	6.27473	5.83084	6.46267	5.68558	5.66295	5.38963	5.67942	5.88772	5.15505	6.05382	6.56042	6.82376	5.60935	5.9089	5.8903	6.17421	6.1095	5.8191	6.06581	6.09891	6.132	5.81658	6.01167	6.24174	6.05429	5.81705	5.65455	5.45712	5.82163	5.83188	6.04044	5.97819	5.95184	6.21669
ALDH5A1	6.81468	6.4798	6.77041	6.75406	6.10763	6.22677	6.5151	6.39889	6.91715	7.04081	7.21398	6.62009	6.71133	7.02911	7.07018	6.88646	6.60977	6.79353	6.91686	7.17497	6.21374	7.14506	6.48204	7.87794	6.58732	6.95164	6.67631	6.73062	7.16911	6.42215	6.5112	7.06862	6.97039	6.9052	6.92078	7.10905	6.39912	6.9277	6.79212	7.4037	6.72526	6.90667	7.2337	6.89531	6.72868	7.11487	6.68098	6.51347	6.31659
ALDH6A1	7.22567	7.1652	7.08008	7.0527	7.20559	7.18375	7.1382	6.95153	7.1382	7.24626	7.24459	7.1623	7.44356	7.30614	7.33331	7.33865	7.1169	7.06221	6.95211	7.04525	7.08274	7.15065	6.74946	7.03725	7.2098	7.34285	7.3514	7.34086	7.54134	6.97968	7.29106	7.04338	6.93537	6.97791	7.05906	6.72677	6.68777	7.11915	7.06719	7.20232	7.13797	7.24594	7.28059	7.07842	7.14096	7.11313	7.05121	7.02246	7.09281
ALDH7A1	3.63294	3.44883	3.6143	3.34311	3.53375	3.60287	3.63451	4.19695	3.53799	3.34829	3.32055	4.01458	3.73287	3.64556	3.48127	3.72073	3.31125	3.43386	3.49333	4.27304	3.58571	3.60595	3.83739	3.40204	3.54368	3.71746	3.32593	3.39118	5.44567	3.10289	3.19479	3.54171	4.05098	3.96443	3.39297	3.38142	3.23735	3.30536	3.22921	3.29496	3.33141	3.30201	3.37563	3.74233	4.1716	4.05769	3.58698	3.81093	4.0135
ALDH8A1	3.30302	3.5134	3.79322	2.8165	2.9644	4.96132	4.27982	3.94642	3.78692	3.1765	2.85053	2.84778	3.49931	2.82045	3.42519	3.34356	3.69666	2.79038	3.20634	2.8023	2.8086	4.31743	2.81473	3.79275	3.56967	4.16167	4.68	2.8602	4.03601	3.8954	3.00677	4.43535	4.15014	2.80444	4.23382	3.78003	3.73774	4.288	3.53056	4.28324	3.07155	4.93911	4.15978	3.82106	3.61246	3.93816	3.05749	3.82128	3.40246
ALDH9A1	9.52826	9.46496	9.44447	9.36047	8.82219	8.61217	8.67217	8.89745	9.19969	9.42565	8.98139	9.28262	9.21677	8.85959	9.45808	9.44528	9.29562	9.29083	9.23497	8.90461	9.04468	9.59893	9.14006	9.79838	9.16409	9.17742	9.14108	8.95562	9.27781	9.56952	9.36835	9.65965	9.22605	9.35186	9.24452	8.97944	9.26242	9.33699	9.44892	9.42817	9.19492	9.52057	9.1706	9.05237	9.27674	9.1948	9.47104	9.24104	9.14421
ALDOA	13.0819	13.3294	13.0233	12.9995	13.4673	13.2737	13.1773	13.473	12.9916	12.9116	12.6694	13.0149	13.2339	12.9479	13.0536	13.1169	12.8166	12.987	12.9401	12.8278	12.7225	12.7628	13.0496	12.9532	13.5249	13.5556	13.3671	13.1437	12.8336	12.9747	13.0035	13.2397	13.1033	12.8971	12.7762	12.8715	12.9662	12.8578	13.0378	12.6074	12.8624	13.1338	12.8404	12.8387	12.7878	12.5098	13.1056	12.9547	12.7661
ALDOAP2	2.56211	2.56037	2.56436	2.55618	2.63953	2.66001	2.60645	2.58921	2.57462	2.55893	2.58634	2.57912	2.55671	2.56148	2.58542	2.57271	2.54618	2.57263	2.56707	2.57328	2.59865	2.75421	2.59505	2.99581	7.08944	2.616	2.62508	2.62363	6.20219	2.59517	2.6079	2.5986	2.56264	2.56213	2.5575	2.63694	2.61444	2.55681	2.86633	2.56485	3.21403	2.28685	2.68419	2.82552	2.56952	3.04871	3.72645	3.62391	3.62455
ALDOB	2.87044	3.42402	3.44062	3.30864	3.39652	3.8724	3.4193	3.04522	3.16385	3.33427	3.01387	3.49916	3.28056	3.1094	2.9473	2.9382	3.09982	3.43353	3.35847	3.54122	3.5674	2.92951	2.91419	2.86183	2.90948	2.92442	3.3139	3.6429	3.15673	2.97614	2.91018	3.0713	3.0615	3.33327	3.29386	3.28538	3.21989	3.64226	3.14445	3.43005	3.15969	2.90474	2.90139	3.21819	3.33433	3.4031	3.06831	3.42996	3.56492
ALDOC	7.86432	8.0221	8.155	7.60929	8.31211	8.24801	8.51697	8.16961	7.97253	8.18218	8.03869	8.28205	8.32578	8.166	8.38095	8.21209	7.75428	8.03893	8.07729	8.33119	7.67589	7.6397	7.6416	7.73866	7.93641	8.37519	8.06899	7.96727	8.37304	7.90057	8.37304	8.30037	8.24986	7.82816	8.18663	8.11897	7.551	7.9424	7.59954	8.05169	8.12148	7.88443	8.40524	8.17582	7.79458	7.98811	8.1647	8.22804	7.83096
ALG1	7.11855	6.7801	7.08504	6.93652	6.73489	7.34726	6.85584	6.85515	6.99378	6.90426	7.44896	6.94899	7.52432	7.06485	7.39167	7.10676	7.18257	7.43451	7.33553	6.97335	7.05676	6.95998	6.75107	7.42545	6.87305	7.52401	7.9378	7.50893	7.41446	7.64664	7.67453	7.33485	7.41162	7.58468	7.58428	7.65366	7.74521	7.40019	7.28269	7.69819	7.23384	7.76974	7.05337	7.07071	7.20773	6.87164	7.58329	7.25067	7.3395
ALG10	4.12615	3.93231	3.78592	4.11944	3.16062	4.69709	4.5382	4.68636	3.84958	5.10536	5.08972	4.81009	5.20361	4.96977	4.87466	4.63062	4.1108	4.5796	4.63333	4.85011	3.79303	3.68086	3.85255	4.48372	5.26685	4.31747	5.12152	4.81618	4.95033	5.08726	4.93818	5.03819	4.91021	4.79072	4.8355	4.70605	4.93112	4.54012	5.06366	4.86978	4.65519	4.51632	5.29128	4.5426	4.51793	4.85012	4.67949	4.99265	4.41354
ALG12	6.92528	7.11038	6.88973	6.84055	7.53246	7.50247	7.37548	7.64108	7.03042	7.20206	7.0927	7.31937	7.31607	6.96315	7.21959	7.07713	6.93481	6.84023	6.99104	7.00119	7.07904	6.86649	7.0845	6.79914	7.46192	7.56252	7.77557	7.33555	7.08045	7.52058	7.1419	7.35828	7.23341	6.99046	6.99388	7.15772	6.79184	7.01286	6.88112	6.9116	6.8996	6.91547	6.98583	7.28743	7.64192	7.2055	7.27192	6.75993	7.54205
ALG13	9.31053	9.28173	9.21031	9.06371	8.90943	9.29982	8.75801	8.81677	9.00291	8.86925	8.87566	8.94692	8.72081	9.11864	8.79782	8.72668	8.97831	8.72817	9.01911	9.30428	9.21081	9.30321	8.79374	8.91219	8.74003	8.56219	8.80367	8.87986	8.99935	8.423	8.42704	8.59802	9.02946	8.99431	8.89696	8.97083	8.99003	9.12474	8.82266	8.87884	8.85169	9.03813	9.27693	9.02892	9.05548	8.82571	8.97602	8.61256	8.8512
ALG14	7.29103	6.77352	6.98432	7.19428	7.13106	7.17912	7.39806	6.93435	6.84261	7.31209	7.25832	7.14328	7.16463	6.98956	7.30249	7.19277	7.26561	7.48082	6.84657	7.09857	7.14611	6.95278	7.1166	7.23186	7.54578	7.60473	8.27813	7.30097	7.03784	7.36917	7.14162	7.19424	7.1592	7.09171	7.21839	6.98111	6.94603	7.43818	6.98315	7.13781	6.94994	7.30498	7.17886	7.26425	6.90015	6.94684	7.38542	7.28299	7.79457
ALG2	7.53977	7.53822	7.89462	7.63545	7.38565	7.37478	7.29697	7.27242	7.29763	7.58353	7.6638	7.82996	7.55678	7.94464	7.60629	7.63492	7.55082	7.88209	7.7568	7.93464	7.41016	7.88191	7.35007	7.95682	7.7902	7.51367	7.91312	7.66947	7.77867	7.68917	7.66336	7.78306	7.60568	8.04401	7.81925	7.73363	7.87614	7.83066	7.75442	8.03721	7.60805	8.09661	7.55244	7.65712	7.69844	7.72461	7.70735	7.55356	8.06324
ALG3	10.116	10.0207	9.95603	10.0214	10.0976	10.1842	10.0463	10.1034	9.77952	10.0568	9.94972	10.0501	10.1536	9.93929	9.88851	10.0497	10.0419	9.96487	9.66184	9.76532	9.80934	9.9141	9.80655	10.068	10.2822	10.258	10.5198	10.2626	9.80934	9.84087	9.83422	10.1079	10.0361	10.0358	10.0445	10.1506	9.88561	9.83977	9.94796	9.92227	10.1903	9.83629	9.98703	9.58929	10.2914	10.0434	9.77563	10.0722	10.2003
ALG5	9.60214	9.58669	9.59711	9.5797	9.79873	9.72697	9.88848	9.68369	9.65469	9.70671	9.76073	9.78002	9.58382	9.54155	9.69964	9.79461	9.29146	9.79184	9.52455	9.58728	9.56258	9.43844	9.56937	9.25602	9.65888	9.79557	10.1886	9.41008	9.72241	9.56631	9.63011	9.39588	9.72007	9.59567	9.72193	9.54386	9.49084	9.81286	9.58269	9.56997	9.45699	9.80564	9.77887	9.4178	9.48051	9.686	9.97542	9.78337	9.95014
ALG6	8.96771	8.68207	8.82618	8.71206	8.54469	8.63428	8.90489	8.73973	8.82766	9.34923	9.51153	9.44153	9.40233	9.38965	9.2876	9.35148	9.32989	9.3184	9.32989	9.57092	9.14391	9.47659	9.04938	9.46668	9.24977	9.11699	9.29249	9.50964	9.40141	9.13913	9.32337	9.35329	9.43275	9.56021	9.51572	9.50964	9.48681	9.37269	9.3781	9.30709	9.20258	9.41027	9.33678	8.81178	9.2954	9.49708	9.34928	9.48661	9.09918
ALG8	9.91337	9.26377	9.53576	9.80262	9.64392	9.81391	9.87645	9.7844	9.98316	10.1621	9.97987	10.0986	10.2663	10.2496	10.305	10.2614	10.119	10.1781	10.0311	10.1212	9.76146	9.96019	9.9026	9.89497	10.2861	10.1194	10.2426	10.1148	10.1461	10.16	10.1371	10.1824	10.1418	10.2809	10.2173	10.1665	9.99587	10.2586	10.1314	10.3032	10.009	10.2303	10.0569	10.1079	10.0287	10.1379	10.132	10.018	9.8013
ALG9	5.78546	5.88249	6.40827	5.95254	4.45558	5.10599	5.83417	5.4132	5.65403	5.96886	5.87312	5.87336	5.69623	6.18697	6.16184	5.98876	6.0928	5.8802	6.08954	6.57454	5.84894	6.41714	5.20208	6.4871	5.43975	5.7167	6.1245	5.21666	6.13998	6.52311	6.07382	5.75902	6.34176	6.46595	6.38216	6.14636	5.98702	6.29303	6.183	6.73826	6.1529	6.28294	6.39974	6.18968	5.47405	5.67503	6.22568	5.81856	5.89333
ALK	3.09813	3.09011	3.08525	3.08114	3.08217	3.0899	3.02979	2.97811	3.06823	3.04759	3.23004	3.09994	3.0814	3.09001	3.04385	3.00885	2.98968	2.89794	2.87353	2.88163	3.72211	3.4797	3.38125	3.0716	3.11178	3.12838	3.04816	3.04318	3.0317	3.04684	3.06514	3.03044	2.98529	3.01546	3.04283	3.00285	2.94349	2.97863	2.90061	2.98835	3.04979	3.03976	3.05677	2.95795	3.1196	3.25354	3.13675	3.11385	3.00853
ALKBH1	6.34347	7.22454	6.80987	6.73574	5.94665	5.80231	5.69273	6.35625	6.06337	6.44092	6.04824	6.15705	6.69311	6.74903	6.19541	6.3809	5.67371	6.45998	6.51395	6.56488	5.41818	6.16227	6.24219	6.96828	6.47982	6.04533	5.89466	5.91299	6.26157	6.82727	6.63871	6.83609	6.60099	6.98847	6.5534	6.46087	6.43764	6.27489	6.23174	6.51516	6.47876	7.06595	6.00178	6.07728	6.28822	6.57896	5.87254	6.36157	5.99227
ALKBH2	8.76465	8.62495	8.85623	8.65618	8.95181	9.02904	9.23552	9.01608	8.79203	9.27648	8.97673	9.05973	9.11433	9.2172	9.28253	9.06284	8.89629	9.10812	9.05469	9.34487	8.61596	8.74396	8.58884	8.79984	9.09191	8.9722	9.01389	9.18324	9.00441	8.78285	8.96479	9.10721	9.24604	8.87813	8.95092	9.3064	8.98995	9.10653	8.82514	9.08745	8.74692	8.8975	9.32576	8.75369	9.08161	9.32167	8.83452	8.83063	8.94952
ALKBH3	7.62648	7.58944	7.57987	7.62745	7.58533	7.55739	7.43503	7.45132	7.52023	7.85647	7.9133	7.87622	7.83453	7.79224	7.88273	7.83704	7.55486	7.95068	7.73737	7.87569	7.31249	7.39688	7.73951	7.80274	7.50968	7.5717	7.79439	7.32455	7.64412	7.76582	7.63833	7.88241	7.77559	7.80699	7.94953	7.59392	7.48438	7.85829	7.53796	7.60214	7.63285	7.76947	7.8049	7.71583	7.5602	7.68932	7.96241	7.57292	7.49552
ALKBH3-AS1	2.67294	2.67174	2.66554	2.66054	2.73547	2.75819	2.71155	2.68288	2.66541	3.11069	2.69103	2.67244	3.76732	4.02275	2.69172	2.66373	2.68159	2.67383	2.76931	2.81721	4.87719	2.7641	4.75079	2.65929	2.70627	2.91682	2.71505	3.81853	3.18578	3.40178	3.88655	2.86369	2.87017	2.90402	2.83136	2.68954	2.70865	2.87356	2.83754	4.69853	3.16069	3.29738	2.94209	3.06165	3.43633	3.00252	3.32146	3.49267	3.35499
ALKBH4	7.48046	8.23675	7.97757	7.98986	7.90899	7.77612	7.94335	7.8678	7.73456	7.42639	7.279	7.44638	7.66732	7.40999	7.8025	7.60104	7.19849	7.71023	7.3676	7.36563	6.7474	7.4313	7.50179	7.61811	7.58562	7.41261	7.5851	7.38246	7.25077	7.63723	7.43239	7.52812	7.66445	7.66445	7.55059	7.5569	7.49726	7.40555	7.34169	7.53902	7.54463	7.52856	7.32081	7.64667	7.67192	7.47957	7.60198	7.83719	8.00011
ALKBH5	8.8821	9.02369	8.96911	8.88745	9.16025	9.16724	9.06538	9.22417	9.06209	8.74072	8.84333	8.79838	8.92333	9.23309	9.0636	9.05365	8.83213	9.02997	9.02687	8.94615	8.93989	8.67794	8.90543	8.65558	9.05668	9.04388	9.12782	8.80701	8.84668	8.85112	8.97994	8.95921	8.99617	8.95347	9.01089	8.86029	8.78852	9.0404	8.76891	8.94703	9.01453	8.89847	9.03772	8.81596	8.89409	8.66702	8.88676	8.92956	9.03466
ALKBH6	7.44817	7.54939	7.3285	7.50806	7.59977	7.68985	7.51298	8.10141	7.40228	8.09151	7.57411	7.9325	7.71639	7.65537	7.85625	7.72539	7.3128	7.55177	7.52898	7.57769	7.01204	7.27849	7.38765	7.35496	7.65621	7.9569	7.76115	7.70413	7.8458	7.91557	7.86347	7.90932	7.68878	7.55328	7.80137	7.47714	7.48498	7.49186	7.52729	7.3233	7.54578	7.73849	7.37619	7.67691	7.44882	7.68498	8.02201	7.95999	7.46617
ALKBH7	10.1088	10.4622	10.3019	10.1674	10.4671	10.4698	10.4823	10.4529	10.4245	10.1422	9.92943	9.99073	10.4053	10.3071	10.2606	10.2486	10.0924	10.1586	10.0325	10.2493	9.88082	10.007	9.83475	9.94542	10.1457	10.2597	10.265	10.0775	9.85623	9.94643	9.93178	10.0498	10.1429	10.2044	10.0845	10.0763	10.0319	9.8987	9.85706	10.1429	10.0769	10.0032	10.1959	10.1417	10.4091	10.3798	10.1861	10.0883	10.3973
ALKBH8	4.95704	4.47323	5.17465	5.10872	5.49482	4.79796	5.50212	5.5338	5.46929	5.47008	5.22149	4.97221	5.46908	5.18288	5.44899	5.27331	4.89853	4.9802	4.7964	5.38874	4.90518	5.08275	5.24059	4.74957	5.11566	5.96315	5.47482	5.40054	5.4799	4.93986	5.91172	5.24922	5.74322	5.38102	4.84225	5.51629	5.14111	5.33091	5.01706	5.34179	5.25296	5.63781	5.3563	5.10227	5.10289	5.07097	5.39657	5.43251	4.73242
ALLC	2.84825	2.8212	2.83838	2.82605	2.83724	2.95766	4.87969	2.80695	2.8345	2.85421	2.87975	2.86922	2.81002	5.2319	2.79316	2.78313	2.81749	2.86808	2.86215	2.87111	2.80325	2.82808	2.78714	2.77006	2.75757	2.77653	2.80017	4.6316	2.82847	3.86479	2.84225	2.80779	2.75374	2.74485	2.72786	2.84277	2.90045	5.34109	2.80657	2.86161	2.96817	2.12105	2.68043	3.1076	3.21203	2.77931	2.75575	2.94024	4.02163
ALMS1	6.7345	6.4369	6.59315	6.83914	7.15113	6.35051	7.05918	7.22832	6.49875	6.87885	7.36895	6.99596	6.67268	6.72159	6.97402	6.57292	6.46661	6.68605	6.64495	6.2494	6.70013	6.04873	6.68737	6.48821	7.89616	6.79552	6.5076	6.65681	6.54082	6.6293	6.83398	6.70184	6.19393	6.65343	6.84848	6.49127	6.76352	6.56545	6.90933	6.52105	6.56294	7.11207	6.91165	7.05865	6.63577	6.65027	6.81959	6.56446	6.33747
ALMS1-IT1	3.99959	3.66897	4.70096	4.56794	3.91174	2.89071	4.04875	3.30625	3.3651	3.98436	2.83916	4.36541	3.71823	3.71637	3.27152	3.87423	3.18267	2.88923	3.72795	3.706	4.66259	3.98146	2.7554	3.51633	3.35489	3.80938	3.27835	2.78771	4.14707	4.23465	2.7792	3.34748	3.0617	3.74007	4.01646	4.16587	3.80026	3.43341	4.19633	4.58068	3.47559	3.68908	4.57709	4.22835	3.15796	3.33822	4.21865	3.10483	3.15446
ALMS1P	4.72375	4.70423	4.96429	4.965	4.16614	4.81237	4.2227	4.95011	5.08867	4.73875	4.8143	4.64903	4.91645	4.87594	5.35601	4.74241	4.57512	4.2634	4.93454	4.65713	4.6041	4.36207	4.9841	5.56285	4.96532	4.63772	4.39366	3.58376	5.28102	4.28063	4.85569	5.36727	4.54374	5.06568	5.23155	4.77609	4.70529	5.38921	5.09162	5.12069	5.03675	4.52116	3.99187	4.95163	4.81266	5.13923	4.92915	4.92915	4.62288
ALOX12	7.28965	8.07336	6.76807	7.90459	7.46293	8.05359	6.35702	7.54954	8.42055	7.00284	5.77215	6.9211	7.71754	7.68093	6.77917	6.49918	8.26554	7.29466	8.95483	7.14668	6.85681	5.69831	6.52854	6.9875	5.78518	6.70069	6.55219	6.92195	6.57606	6.1897	5.69632	5.99872	5.23566	7.52011	6.70224	8.35114	7.63755	7.13094	8.63168	7.82625	7.6837	7.56905	6.52125	6.35687	7.81664	8.11977	5.33884	7.10475	7.02625
ALOX12B	4.16444	4.40051	4.39538	4.37815	4.0105	4.82268	4.3557	3.65071	3.63252	4.0897	3.84674	3.89465	3.96099	3.82876	4.19789	3.84469	3.49561	3.63693	3.83483	3.88514	3.9059	3.68863	5.36486	4.29646	4.47921	4.37971	3.31459	4.66832	3.65305	3.87368	3.92485	4.46835	4.55806	3.94192	3.82055	3.71512	4.05335	3.55101	3.65315	3.86112	4.09518	3.79483	3.83843	3.93749	4.89096	4.08766	4.03811	4.32158	4.28607
ALOX12P2	3.25074	3.21543	3.96168	3.05978	3.05146	4.03888	3.04688	3.04133	3.08182	3.06348	3.07941	3.62558	4.7077	3.06299	3.05865	3.04784	3.05766	3.03994	3.38354	3.08923	3.08902	3.0843	3.08954	3.08131	6.15232	3.06736	3.05869	3.04768	3.07642	3.13278	3.08166	3.05782	3.04436	3.05147	3.06552	3.05264	3.80896	3.06426	3.04941	3.06802	3.46064	2.92955	3.14127	3.01046	3.83268	3.40543	2.60137	3.53045	2.97786
ALOX15	4.3449	4.04744	4.12487	4.37256	3.74401	3.26612	3.84514	4.32326	3.54098	4.5284	3.89516	3.59613	3.93136	4.26367	3.67674	3.85088	3.84309	3.72636	3.75082	4.17994	4.12473	4.01097	3.83419	3.99425	3.17591	3.40734	4.10535	4.21714	3.7523	3.32688	3.51883	3.66777	3.87763	3.92825	3.72674	3.43745	3.4837	3.62798	3.49193	4.23273	3.90141	3.67823	3.91903	3.79284	3.81799	3.98917	3.81675	4.20355	3.79828
ALOX15B	6.07039	6.6875	5.5374	5.48614	6.16448	6.24311	6.09684	6.16039	6.80069	5.77815	5.60488	5.64231	6.06109	7.72415	5.29239	5.75573	5.67732	4.86539	6.09146	6.02218	5.1146	6.07582	5.44106	5.63361	5.81072	4.95019	5.95999	6.18219	5.0651	5.1173	6.6276	5.69818	5.86209	5.59431	5.79756	5.5529	5.75834	4.59233	6.01953	5.46024	6.23654	5.33638	5.08053	5.60476	6.40467	5.9504	5.34614	5.60721	5.50216
ALOX5	8.01071	8.12486	9.16033	8.14734	7.91511	7.89703	7.7301	7.88094	7.93127	7.89121	7.68395	8.05833	7.92969	7.64741	7.78534	7.89276	7.96269	7.93366	7.85597	7.94631	7.7331	8.00481	8.15511	8.347	7.91523	7.74451	7.84691	8.24756	7.96865	7.87536	7.87231	7.7896	7.9471	7.81773	7.94103	7.92308	8.18614	7.83133	7.90197	7.93126	7.9774	7.71834	7.6601	7.70543	7.80929	7.50184	7.76654	7.87015	7.80549
ALOX5AP	11.2638	11.5956	11.5462	11.5286	11.0676	11.3285	11.3579	10.958	11.5421	11.5037	11.3104	11.2953	11.4626	11.3902	11.7717	11.4248	11.3196	11.5246	11.3146	11.2788	11.0168	11.2342	11.1857	11.4507	10.9095	10.9261	11.0048	11.1137	11.2766	11.1757	11.5242	11.3764	11.2612	11.4936	11.0481	11.4931	11.2658	11.3827	11.041	11.3486	11.3933	11.1185	11.1182	11.2358	11.5244	11.4115	11.2928	11.4805	11.239
ALOXE3	3.06825	3.3914	2.67621	2.67149	2.55488	2.5284	3.58877	3.54663	3.11118	2.98473	2.52363	3.86837	3.51289	2.59867	3.05722	3.17957	3.48822	2.59238	3.03007	3.12232	2.58356	3.58997	2.56343	4.40571	2.57134	3.30834	3.69198	2.77001	2.56264	2.96407	2.54464	3.79558	3.86326	2.62637	3.07846	2.62511	2.81457	2.63333	2.86573	2.64218	2.969	2.81377	2.55237	2.9313	3.36528	3.00386	3.03116	3.0146	3.25283
ALPI	3.02542	2.82895	4.35515	2.82939	3.18295	2.80658	2.78725	2.8899	2.85906	3.25338	4.54023	2.84665	2.81315	2.82141	2.79924	3.46113	3.73207	3.44147	3.31054	4.22386	2.89124	2.87982	3.68165	4.12105	3.41231	2.82959	3.70293	2.80518	3.23301	3.10044	2.85866	2.82889	3.63829	3.87481	3.66209	2.81229	3.55998	3.81519	3.49874	3.60924	3.47512	2.95248	3.10615	3.39385	3.57197	3.00842	3.07371	3.4167	3.82481
ALPK1	9.04557	8.7891	8.58516	8.95177	8.4848	7.95889	8.58757	8.75256	8.837	8.80233	8.74849	9.03107	8.57636	8.7089	8.76688	8.91944	9.16204	8.808	9.18845	9.28964	9.52411	9.87038	9.83078	9.27491	9.48427	8.9897	8.77943	9.08879	8.92334	9.17311	8.70637	8.93728	9.0313	8.84774	9.15504	8.93824	9.40986	9.23134	9.4577	8.88799	8.76976	9.12441	8.96282	8.97318	8.78751	8.94116	9.14331	8.85065	8.59796
ALPK2	2.75966	2.78054	2.78296	2.7959	3.32608	2.96684	3.11269	2.88387	2.73662	2.77666	2.8094	2.77609	2.82072	2.81487	2.83784	2.82845	2.63633	2.70238	2.71241	2.71274	2.82836	2.80618	3.42635	2.77191	2.83599	2.81237	2.84401	2.87495	2.71432	2.74526	2.7992	2.7723	2.89596	3.03045	3.3587	2.8454	2.64866	3.02787	6.27129	2.69782	3.06887	2.80907	2.72597	3.16766	3.51984	3.30979	2.98126	2.67745	3.59381
ALPK3	2.60393	2.611	2.60239	2.60337	2.70021	2.65633	2.69465	2.65316	2.67819	2.59833	2.59523	2.58624	2.63483	2.63414	2.64055	2.63741	3.21451	2.99222	2.68386	2.82538	2.67245	2.6406	2.87251	2.83892	2.68607	4.21728	3.66426	2.71177	3.66285	2.77187	2.63047	3.1575	3.06788	2.69203	2.673	3.71625	3.39074	4.04026	3.54449	3.67684	3.16611	2.9488	3.16784	2.81616	3.43879	3.08326	3.1432	3.05937	2.98592
ALPL	3.73752	3.66376	4.04224	3.27503	2.2511	4.03077	4.09297	3.79649	3.92288	3.4644	4.2094	3.90394	3.51515	5.41436	2.45028	3.55923	4.13826	2.68758	3.26449	2.63029	4.9018	3.32153	3.56643	4.42673	3.8824	3.91051	4.13188	2.42321	3.40469	5.17841	3.89452	4.50622	4.17069	4.03814	3.83893	4.51003	3.32405	3.92623	3.30828	3.27172	3.90964	3.25797	3.44527	3.57513	3.90197	3.5958	3.46387	4.11311	3.75964
ALPP	5.73472	5.77633	5.7331	5.73182	5.22932	5.44416	5.20672	5.44271	6.25741	5.61236	5.96161	5.42838	5.60288	5.30777	4.98164	5.52078	5.37893	5.86164	5.41816	5.47505	5.56815	5.64626	5.57963	5.48165	5.21334	4.69986	4.59467	5.42596	5.31289	5.83425	5.41032	5.33911	5.50341	5.12418	5.41223	5.06341	5.46956	5.71187	5.7292	5.48371	5.34964	5.0136	4.92122	5.23456	5.52603	5.52252	5.62342	5.62354	5.52603
ALPPL2	7.57727	7.75737	7.50723	7.47306	7.69014	7.67378	7.62746	7.51652	7.5893	7.45171	7.50639	7.16568	7.23798	6.95157	6.99455	7.09689	7.4541	7.50983	7.36432	7.41306	7.75274	7.2722	7.34613	7.29327	7.75249	7.3668	7.31832	7.60092	6.92436	7.74049	7.50489	7.61417	7.37523	7.11473	6.9277	6.98578	7.38681	7.29667	7.35189	7.25798	7.39675	7.21991	6.99491	7.32242	7.77277	7.45409	7.35538	7.4939	7.52653
ALS2	5.01788	4.93098	4.66227	4.83818	4.6462	4.5581	4.26472	5.00674	4.29877	4.63723	4.29348	4.8013	4.56578	4.43815	4.71097	4.54981	4.57124	4.35756	4.56773	4.66192	4.07	4.66857	4.61998	4.95351	3.90593	4.93756	4.5494	3.97054	4.61333	4.4364	4.73482	4.18976	4.66699	4.5674	4.64542	4.6681	4.41562	4.68175	4.6289	4.70789	4.67804	4.95394	4.80572	4.72836	4.4631	4.6498	4.57048	4.39798	4.71207
ALS2CL	6.82954	7.03045	6.98038	6.88298	6.45163	6.59306	6.73358	6.85709	6.43805	6.25927	6.03695	6.5892	6.34179	6.49954	6.63066	6.61822	6.52851	6.43769	6.85519	6.893	6.56742	6.57047	6.31089	6.69563	6.63062	7.03321	6.73834	6.41211	6.56766	6.45191	6.09577	6.66606	6.6885	6.81945	6.39329	6.4902	6.70913	6.72008	6.70176	6.52003	6.33843	6.40961	6.92722	6.8201	6.69459	6.67794	6.36267	6.18686	6.54945
ALS2CR11	2.5823	2.57787	2.57723	2.56763	2.56311	2.70786	2.56428	2.5422	2.5942	3.30421	2.60356	2.83917	2.66741	3.20529	2.55355	2.81945	2.56518	2.70328	2.51554	2.95388	2.62209	2.60705	2.57313	2.75941	2.54915	2.78521	2.54297	2.58667	2.66894	2.54623	2.55712	2.54344	2.82229	2.99605	3.13527	2.50655	2.5537	2.72842	3.40047	2.80351	2.71993	2.71085	2.89	2.76135	2.80244	2.76614	2.63013	2.98932	2.84038
ALS2CR12	2.9792	2.67934	2.69511	2.68207	2.70605	5.24022	2.68407	2.67075	2.69358	2.70883	2.7357	2.72719	3.31881	2.68733	2.65857	2.64729	2.67376	2.71817	2.72236	2.73215	2.69018	5.82993	2.67883	2.65806	2.6476	3.54186	2.6964	4.07546	5.78838	2.71411	2.72685	2.6961	2.63509	2.96262	2.60939	2.65941	2.79261	3.00773	2.68553	4.63231	3.14415	3.55071	2.97072	2.93751	3.44971	4.33282	3.10258	2.81895	3.77128
ALX1	2.72367	2.75159	2.73008	2.75442	3.78626	4.27925	2.87025	2.77549	2.88243	3.72991	2.7638	2.73627	2.7843	2.82999	2.80342	2.77658	2.9464	2.82986	2.86322	4.00349	2.79911	3.6513	2.81976	2.77852	4.12764	3.52839	2.79937	3.75684	2.69789	3.19254	3.95464	3.52407	2.7699	3.87721	2.8114	2.8033	3.02905	2.85079	2.81136	2.99701	3.93506	2.88262	2.4221	3.15815	2.9559	3.53929	3.56402	3.94478	2.9519
ALX3	3.52462	3.88177	3.61389	4.08985	4.52962	4.93038	6.86957	3.22959	3.20023	3.49268	3.19008	3.86028	4.05989	3.23383	6.04235	3.49709	3.45334	3.23431	5.89065	4.4025	4.17156	3.19042	3.69913	3.38146	3.15788	3.15427	3.18839	4.64394	3.06173	3.09561	3.13945	3.13105	3.17791	4.20501	3.19583	3.22214	3.61579	3.394	4.24637	3.68879	3.67699	3.06439	3.83941	3.50092	3.68791	3.57092	2.98985	4.41986	3.38246
ALX4	3.35903	3.7586	3.74703	3.21139	3.39285	3.71241	3.42026	3.68751	3.15588	3.48135	4.44845	3.19085	4.15482	3.54827	3.7213	3.48021	3.29936	3.65308	5.22792	3.97114	3.23236	3.20273	3.88145	3.25659	3.22755	3.20538	3.24035	5.12846	3.32798	3.35323	4.52086	3.45326	3.78132	3.78967	3.35578	3.80161	3.6364	3.17351	3.33944	3.66345	3.4158	3.28264	2.99256	3.20051	4.06667	3.93604	3.93262	4.00562	3.96451
ALYREF	11.1737	11.0824	11.2533	11.1033	11.735	11.7278	11.5818	11.4984	11.3529	11.1904	11.5416	11.2234	11.1265	11.2713	10.8529	11.0272	11.1933	11.2071	10.9234	11.1098	11.5524	11.0742	11.1322	10.6368	11.2159	11.4058	11.5078	11.3628	10.7638	10.9691	11.2781	11.0591	11.047	10.8354	11.1682	11.1315	11.04	11.053	10.9026	11.2259	11.2966	11.1777	11.2217	11.3848	11.1184	11.1173	11.7378	11.0856	11.3441
AMACR	5.47452	4.12367	5.15825	4.1186	4.52366	3.0825	4.38983	3.69256	3.88161	4.34753	4.05861	4.50054	4.4426	4.78939	4.36351	4.80995	4.39262	4.68048	4.88421	4.6948	3.70059	4.40613	4.40864	5.29383	3.8528	4.65609	5.15005	4.45823	4.92695	3.83188	5.2077	4.8048	4.9597	4.72686	4.98361	4.65695	4.28792	4.79036	4.62	4.43453	4.89473	4.19455	4.35699	4.47364	4.85984	4.72512	4.53301	4.62681	5.26069
AMBN	2.75598	3.55952	3.67995	4.25085	2.81534	2.80592	2.80571	2.79314	4.10989	2.75014	2.98992	2.75187	2.76386	2.75322	3.10234	2.78078	4.0702	3.39911	3.93531	3.14468	2.73503	2.72681	3.19727	3.60342	2.76268	2.75411	2.76306	2.7772	3.181	2.72098	2.73238	2.74183	2.76028	2.76212	3.0539	2.76268	2.72077	3.22186	2.71263	2.71606	2.89874	2.28784	2.3141	2.9708	2.8418	3.42035	3.01412	3.16796	3.57038
AMBP	3.17315	3.15881	3.49982	3.13918	3.16378	4.59227	3.16296	3.13639	3.15528	3.13468	3.94865	3.90037	3.1958	3.199	3.15598	3.54924	3.15668	3.19663	3.14198	3.14851	3.18347	3.172	3.11888	3.07395	3.11578	3.13034	3.10649	3.16461	3.22512	3.32138	3.12108	3.09777	3.05615	3.04474	3.0423	3.08052	3.16747	3.13268	3.0709	3.14875	3.44479	2.97714	3.17942	3.19813	3.32168	3.46186	3.19214	3.14403	3.2417
AMBRA1	6.2535	6.598	6.52084	6.55473	6.89641	6.51405	7.54186	6.9539	6.37279	6.2959	6.94329	6.59128	6.68106	6.51813	6.67012	6.78174	6.15327	6.19698	6.77213	6.89202	6.93897	7.17241	6.9526	6.64408	7.12518	7.18347	6.89499	6.6952	6.85024	6.64501	6.79256	6.88136	6.8483	6.65883	6.92458	6.84861	6.48364	6.51249	7.15425	6.94332	6.81034	6.84713	6.84776	6.84193	6.78708	6.69796	7.08421	6.66486	6.77526
AMD1	10.2187	10.2046	10.2891	10.3019	10.4549	10.3346	10.2855	10.4072	10.4946	10.3314	10.3735	10.4477	10.3756	10.217	10.4118	10.3796	10.3465	10.2142	10.4684	10.351	10.3317	10.0334	10.1795	9.97039	10.0794	9.9673	10.1229	10.0783	10.4588	10.2312	10.3214	10.2336	10.1703	10.1881	10.2199	10.3519	10.3941	10.1568	10.6575	10.2258	10.2656	10.2355	10.3487	10.2758	9.99419	10.2271	10.3077	10.0013	10.0725
AMDHD1	5.93189	6.04075	5.6876	5.2469	4.71379	5.22999	5.48521	5.23375	7.70256	5.112	5.21575	5.93318	5.65414	6.48393	6.2287	6.09832	6.2101	6.72498	5.91371	5.56121	6.37746	5.15358	5.19032	4.87749	5.52819	5.74884	5.8969	4.99981	5.46711	6.35126	5.50879	5.28048	5.98896	6.37103	4.65982	5.69924	6.27163	6.37434	4.31056	6.23357	5.53762	6.25329	5.42815	5.10024	6.02439	5.53344	5.30522	6.42116	5.20335
AMELX	2.58284	2.57597	3.58646	2.55338	2.5763	2.62445	2.56852	2.54977	2.58266	2.55252	4.38423	2.57059	3.08236	2.58339	2.56553	2.51953	2.58525	3.04506	2.72282	2.57508	4.21751	3.49929	2.55124	2.60374	2.5443	2.55432	2.5399	2.59155	2.54015	2.53293	3.3354	2.5368	2.49322	2.48056	2.47196	2.5024	2.60289	3.2565	2.71185	2.55698	2.80067	2.57211	2.11925	2.78527	2.53991	2.95536	2.33169	2.96867	2.67234
AMELY	2.8602	3.00469	2.92579	2.96539	3.51112	3.44098	3.52645	3.11518	2.8612	2.89542	3.1501	3.00236	2.92457	2.87037	3.04045	4.8331	2.79528	2.88491	2.89969	2.90208	3.21019	3.03482	2.98376	2.87163	2.90518	3.00919	3.12679	3.42737	2.83958	2.89465	3.05861	2.91255	2.90277	3.02339	2.9362	3.0343	2.81301	2.85541	2.8304	2.83176	2.72029	2.72446	2.81313	2.74387	2.95475	2.83529	3.1341	3.01999	3.12481
AMER1	4.63175	4.52267	4.55098	4.61666	4.90335	4.87933	4.69797	4.68673	4.87228	4.73498	4.87781	4.67815	4.71206	4.78912	5.08777	4.66822	4.62317	4.72578	4.7458	4.65531	4.63394	4.59109	4.84472	4.57618	4.99838	4.61868	4.65441	5.60456	4.73074	4.66409	4.71601	4.7174	5.19223	4.63497	5.01289	4.77638	4.61046	4.67101	4.6795	4.87397	4.6543	4.52636	5.2991	4.67777	4.66236	4.59266	4.77194	5.21503	5.08685
AMER2	2.73934	2.76018	2.75799	2.76385	3.12072	5.79292	3.67873	2.81683	2.7159	2.75865	4.18811	2.74702	2.79415	2.76806	2.814	3.16831	2.63126	2.70125	2.7105	2.70018	2.77515	2.74479	2.74525	2.69995	5.65601	2.75243	2.77723	2.79675	2.65806	2.68622	3.32387	2.71299	2.77708	2.76968	2.85109	2.78273	2.61607	2.64938	2.61298	2.64786	2.94933	2.29384	3.13275	3.36815	3.25594	2.65935	3.0515	2.90937	3.16671
AMER3	3.02494	3.02879	3.0506	3.03381	2.99428	3.01814	2.98185	2.94274	3.05091	3.02992	3.07825	3.04168	3.0367	3.02214	2.98905	2.94283	2.97051	2.89349	2.8577	2.86795	3.30484	3.15709	3.11022	3.04707	3.00172	2.9977	2.98968	3.00086	3.01611	3.02466	3.01637	2.97946	2.93678	2.95533	3.00003	2.94739	2.92105	2.95939	2.89112	2.96391	2.97446	2.88036	2.84921	3.05082	3.05951	3.0545	3.05256	3.03005	3.06545
AMFR	8.87595	9.03188	8.96768	9.43837	9.08366	8.61133	8.28468	8.67847	8.59165	8.38929	8.21443	8.24056	8.89798	8.8686	8.99849	8.77817	9.27517	8.66514	8.82373	8.58137	8.83658	8.91201	8.47218	8.68303	8.61268	8.74501	8.24749	8.32787	8.76308	8.52821	8.96825	8.10323	8.61267	8.77023	8.71134	8.84192	8.51173	8.82146	8.55215	9.14544	8.93232	8.90308	8.2903	8.48933	8.90865	8.81493	9.01393	8.53139	8.56031
AMHR2	3.80102	3.64194	3.70262	3.67347	3.76568	4.09072	3.51802	3.46374	3.62223	3.58071	3.97826	4.05282	3.88459	3.86094	3.5818	3.49557	3.46724	3.36558	3.32045	3.33717	4.302	4.02013	3.90404	3.49926	3.65849	3.63094	3.52189	3.69416	3.47348	3.8202	3.63894	3.49497	3.43758	3.48267	3.57387	3.48833	3.40171	3.43535	3.34918	3.48043	3.34232	3.42379	3.17359	3.61214	3.99593	3.686	3.83783	3.71887	3.90401
AMICA1	10.3115	9.74292	9.73543	9.99292	9.44218	10.1549	9.20449	9.7412	9.49998	9.42147	9.28433	9.6684	9.55735	9.52312	9.46646	9.50867	9.77079	9.50366	9.9074	10.0479	12.0554	9.85984	9.85437	9.81923	9.70579	9.54524	10.0948	10.2011	9.69812	9.57567	9.50551	9.63586	10.0651	9.9783	9.59332	9.4809	10.2398	9.87133	9.88644	9.90324	9.51699	9.92661	9.59591	9.42438	9.8792	9.21339	8.93467	9.67719	9.67807
AMIGO1	7.01471	7.08231	7.20114	6.85943	8.37961	8.65145	9.22045	8.50327	7.81812	8.11974	8.07254	7.82818	8.45263	8.35562	8.7763	8.34121	7.96493	8.09845	8.20546	8.75613	7.49608	7.95814	7.85909	6.9144	8.95099	8.81583	8.35583	8.39248	8.07142	7.89903	8.23489	8.3823	8.15804	7.99094	7.7629	7.99878	8.21374	8.10167	8.36514	8.17125	8.08106	8.65369	8.85933	8.29558	8.26887	8.58639	7.64418	7.9491	8.20814
AMIGO2	8.10836	7.88099	8.58485	8.59168	8.20052	8.31706	8.7007	8.32928	8.60188	9.01154	8.38717	8.75902	8.73096	8.72043	8.946	8.81311	8.44718	8.71855	9.05747	9.02393	8.13098	8.51217	8.49398	8.82092	8.48905	8.58205	8.60911	8.39042	9.14557	8.24106	8.76489	8.58682	8.67631	8.93503	8.80753	8.71688	8.3369	8.88284	8.70499	8.93032	8.71841	9.03639	8.98185	8.91643	8.70031	8.72034	8.7525	8.8668	8.5588
AMMECR1	7.66258	7.64651	7.79618	7.67753	7.59356	7.62765	7.81559	7.68733	7.83026	7.54959	7.66683	7.44078	7.38311	7.76139	7.33568	7.57532	7.50829	7.58465	7.76442	7.82001	7.87283	7.84148	7.60106	7.56001	7.60916	7.84952	7.61382	7.61785	7.73109	7.90903	7.62915	7.71749	7.39794	7.68659	7.53577	7.42889	7.7553	7.68261	7.91815	7.65467	7.75865	7.8591	7.84953	7.89575	7.50222	7.6467	7.94446	7.47159	7.4155
AMMECR1L	8.27517	7.92685	8.39033	8.27659	8.42879	8.56732	8.55959	8.53008	8.65249	9.16444	9.28214	9.35196	9.22841	9.48314	9.22899	9.36828	9.03559	9.35482	9.55063	9.51085	8.46444	9.08332	8.41971	8.9689	9.31498	8.95302	8.89829	9.23632	9.31799	9.25561	9.37044	9.16445	9.13276	9.61387	9.44876	9.65693	9.73097	9.52159	9.61826	9.62443	9.22147	9.65536	9.25061	8.81753	9.05799	9.85704	8.70069	9.32105	9.03607
AMN	6.95034	7.52545	6.75178	6.91056	8.17417	8.49119	8.2481	7.95463	7.7872	7.66842	7.88567	7.38927	7.83263	7.28633	7.46276	7.41531	7.96437	8.14838	7.64173	8.0605	7.72458	6.79277	7.26383	6.43148	8.00079	7.84243	7.92398	8.58556	7.14002	7.69538	7.90205	7.90525	7.28514	7.41286	7.21419	7.46239	7.54076	7.61763	7.47654	8.02108	7.25676	7.29618	7.85767	7.36307	8.13885	7.41946	6.97576	8.33471	7.30998
AMN1	5.75905	6.15007	6.30105	6.51663	3.37218	3.38407	5.52468	5.54337	5.79983	6.52337	5.78929	6.00472	5.64642	6.01269	5.94949	5.87029	6.15313	5.68717	6.50305	6.28454	6.14215	6.58119	5.70631	6.98889	5.35199	5.71877	5.48037	4.90496	6.48929	5.86318	5.32548	5.8418	6.08989	6.26692	6.26016	6.24366	5.48101	6.19566	5.7247	6.66027	5.76521	6.31299	6.81594	6.50663	5.60528	5.73909	5.40125	5.68526	5.02927
AMOT	3.19743	3.17317	3.34396	3.47005	3.80097	3.0855	3.13026	3.89014	3.39584	3.21725	3.88268	3.45885	3.21122	3.32253	3.47306	3.69994	3.10037	3.29752	3.58355	3.56015	3.34532	3.30973	3.09654	3.56776	3.41081	3.51453	3.45078	3.1742	3.66144	3.26883	4.51582	3.36999	3.24018	3.45868	3.28357	3.54178	3.30202	3.27791	3.14925	3.32206	3.40281	3.51649	3.08317	3.13298	3.70768	3.45262	3.45795	3.80074	3.27391
AMOTL1	4.26624	4.52342	3.82864	4.03927	4.17348	4.47698	4.45621	3.80499	5.13942	5.13609	4.88273	4.52843	4.59119	4.3813	4.28548	4.543	4.84903	4.94163	4.61257	4.87052	5.30965	4.57424	4.79626	3.55107	4.06974	4.18336	3.90191	4.00986	4.53094	4.74573	4.83703	4.68177	4.09333	4.49226	4.44468	4.63734	4.82752	4.7704	4.72745	4.90585	4.82703	4.37749	4.03946	4.28986	4.66713	5.06574	4.41926	4.6493	4.86538
AMOTL2	2.85647	2.68157	3.21072	2.71109	3.26014	2.94317	3.05771	2.80944	2.63847	2.67972	2.73429	2.6866	4.76916	2.73952	3.25296	2.72609	3.01859	3.67257	3.40741	3.70042	3.56348	4.14758	3.71278	2.85869	2.73708	2.71906	4.06361	2.84046	2.61944	3.60743	2.71191	2.68088	4.33683	3.34834	2.94014	3.27139	3.81322	3.55288	3.25688	3.84767	3.76548	2.76335	3.20437	3.3989	3.43804	3.73639	2.63821	3.48169	3.20437
AMPD1	2.80648	2.82069	2.8112	2.81999	2.82539	3.74897	3.53439	3.52078	2.80045	2.91764	2.83725	2.81098	2.8643	3.76683	2.82711	2.80732	2.8357	3.59304	3.55222	2.8454	2.86679	2.85946	2.83124	2.79211	3.17618	2.80909	3.68597	3.33708	2.81323	2.90558	3.21673	3.05034	2.78077	2.79917	2.83365	3.04436	2.84939	2.86642	2.80955	2.91484	2.83909	2.63034	3.19242	2.99335	2.72213	3.23918	3.01873	3.8884	3.50519
AMPD2	9.91517	9.94735	9.38561	9.68067	10.0444	9.75838	9.59434	10.5737	9.77988	9.60159	9.33481	10.0073	9.82357	9.3784	9.9021	9.86543	9.62398	9.31417	9.42896	9.36941	9.7413	9.41205	9.91161	9.14401	10.2704	10.4982	9.91242	9.76909	9.88807	9.79502	9.58313	9.90145	9.85319	9.47523	9.2914	9.59124	9.65429	9.39193	9.82148	9.22273	9.72273	9.55112	9.58072	9.68662	9.57703	9.61213	9.59745	9.61833	9.52844
AMPD3	8.7831	8.16711	8.34609	8.37011	8.22162	7.94481	7.69208	7.99675	8.76871	9.02138	8.99606	9.07322	8.86156	8.73917	8.75033	8.48407	8.67037	8.9169	8.53644	8.83795	8.64666	9.21705	8.689	9.08597	8.98213	8.86725	8.65077	8.72136	8.79595	8.49311	8.77136	8.98836	8.84844	8.94846	8.66517	8.6612	9.11104	8.7057	8.49661	8.77572	8.4863	8.83723	8.90718	8.52131	8.4657	8.44975	8.39351	8.58037	8.17043
AMPH	2.83748	4.39012	2.92253	3.30581	3.37054	4.29222	4.56296	3.6953	2.82335	3.60202	3.82686	2.9068	2.86647	2.93098	2.84628	2.89389	2.70086	2.73807	3.53369	3.34132	2.84538	4.133	2.87286	4.40642	4.00094	2.87263	5.01265	3.6119	2.79352	3.80085	3.37495	4.01215	3.59625	2.86647	3.29205	4.84192	3.19444	2.75514	2.97444	3.26733	3.94582	3.35706	2.78963	3.77919	3.81954	3.98042	3.73075	3.22105	4.40169
AMT	8.02984	8.17742	8.19737	8.11558	8.27927	7.98913	7.92371	8.47887	8.05004	8.39408	8.19638	8.01486	7.93599	7.82146	8.33209	8.29558	8.42292	7.16625	8.32569	8.49634	8.42814	7.79508	8.19086	8.14036	8.57867	8.50845	7.93373	8.47619	8.39242	7.59034	8.11944	8.06056	8.47035	8.12796	7.92364	8.81422	8.48651	8.31247	8.55281	8.02447	8.78682	7.94166	8.46537	8.45626	8.18505	8.1139	7.95745	8.30228	8.21061
AMZ1	6.36326	6.37669	6.15885	6.31684	6.27267	6.23304	6.36836	6.48368	6.27224	6.52823	6.3514	6.70996	6.05606	6.11899	6.70585	6.14494	6.66598	6.09172	6.5827	6.5839	6.94843	6.95644	6.78337	6.8194	6.7068	6.37018	6.24908	6.60512	6.38395	6.27421	6.1375	6.29979	6.36196	6.53394	6.28767	6.43339	6.77904	6.58532	6.8755	6.42291	6.50835	6.27763	6.13123	6.28025	6.66613	6.4649	6.29158	6.64834	6.62188
AMZ2	10.641	10.9896	11.0682	10.9122	10.75	10.794	10.8892	11.0166	10.8145	10.8295	11.0454	10.7567	10.8112	10.8325	10.8336	10.7319	10.5329	10.9401	10.7379	10.5786	10.8689	10.5271	10.6067	10.8908	10.7651	10.9707	10.5359	10.5121	10.9027	10.7435	10.9865	10.5984	10.7028	10.8807	10.8885	10.5622	10.5266	10.7054	10.6072	10.8064	10.7992	10.872	10.9498	10.8415	10.6475	10.7747	11.0373	10.6595	10.7313
AMZ2P1	8.10598	8.51797	8.7538	8.24337	7.80802	7.89078	8.06318	8.17548	8.10537	8.25167	8.48549	8.26943	8.14172	7.97881	7.94089	8.05754	7.9957	8.59184	7.9626	7.99275	7.49549	7.6674	7.7126	8.12028	7.75965	8.31953	7.69842	7.26478	8.18323	8.16515	8.17092	7.96149	7.99455	8.50974	8.14025	8.12055	7.83901	8.07946	7.88721	8.44122	7.95841	8.19145	8.23804	8.06187	7.6813	8.15866	8.20091	7.75242	7.68455
ANAPC10	7.97521	7.99627	8.21778	8.03809	7.81338	7.60679	7.83856	7.17914	7.82065	8.2795	8.27717	8.49641	7.90308	8.01833	8.13886	8.0923	8.12727	8.31008	8.00662	8.1915	7.35489	7.98896	7.75264	8.21155	7.68373	7.62357	7.53132	7.68525	8.18136	8.057	8.01846	7.6918	7.94992	8.10469	8.34775	8.04517	7.78982	8.18238	7.70781	8.04084	7.83927	8.2356	7.90838	7.89491	7.91777	8.08857	8.3179	8.1087	7.94924
ANAPC11	11.8141	11.9218	11.8834	11.9485	11.938	12.1261	11.8896	11.9063	11.7707	11.9446	11.8777	12.0372	12.1511	12.0397	12.0397	12.1864	11.965	12.1532	11.7034	11.8402	11.7041	11.8184	11.9312	11.8884	12.1452	12.0588	12.1826	12.227	11.8058	11.8406	11.8263	11.7422	11.9692	11.978	12.0684	11.912	11.9033	11.7959	12.0735	11.9952	11.9332	11.7035	11.8364	11.8637	11.9563	11.9848	12.1181	11.8281	12.0444
ANAPC13	8.75193	9.09501	8.83172	9.04108	8.11299	8.3077	8.56257	8.44542	8.66271	8.63591	8.59042	8.47538	8.52084	8.82627	8.56152	8.74312	8.65923	8.65422	8.53514	8.7736	8.13336	8.32201	8.467	8.82062	8.28195	8.27363	8.56856	8.286	8.69552	8.69339	8.76941	8.74878	8.77719	8.44197	8.82701	8.50375	8.5463	8.64589	8.178	8.56962	8.61673	8.37858	8.52221	8.38232	8.623	8.75349	8.2402	8.5358	8.70343
ANAPC15	9.11283	9.86618	9.53297	9.39805	9.62096	9.59113	9.55454	9.36759	9.59276	9.57654	9.43837	9.57093	9.48101	9.34257	9.18602	9.37132	9.31523	9.46576	9.02139	9.2988	9.10439	9.33097	9.29822	9.18265	9.07282	9.41873	9.26424	9.25457	9.10753	9.25134	9.54556	9.59389	9.15708	9.20025	9.1178	9.08855	9.19713	9.23275	8.95883	9.10439	9.20253	9.38416	9.4467	9.33021	9.21271	9.13711	9.67938	9.15332	9.46875
ANAPC16	9.93331	9.73442	10.025	9.85083	9.89278	10.1399	10.1158	9.72094	10.0295	10.1485	10.197	10.1536	10.0812	10.2245	10.1577	9.97012	9.71419	10.1986	10.2851	10.3053	9.98183	10.0118	9.81674	9.99328	9.4113	9.80966	10.106	10.0863	10.3347	9.67861	10.0554	9.85638	10.0307	10.1372	10.0091	10.0159	10.0853	10.3311	9.70805	10.2898	10.062	10.147	10.2724	10.1645	10.2246	10.2336	9.85658	9.9652	9.99043
ANAPC2	6.76795	6.33334	6.30872	6.41525	6.78339	7.19285	7.00918	7.22923	6.64787	6.79747	6.77362	6.95371	7.1868	6.73502	7.06344	7.14348	6.52043	6.06486	6.22099	6.55385	5.93352	6.38193	6.34459	6.28798	7.1379	7.41743	7.18316	6.79182	6.84539	7.16877	6.98647	7.10389	6.77942	6.68294	6.45838	6.68056	6.43543	6.37575	6.44533	6.18608	6.8826	7.02527	6.27642	6.40832	5.91598	6.73569	6.79451	6.63332	6.58751
ANAPC4	10.4282	10.2877	10.4651	10.5624	10.0034	9.9636	10.1515	10.3037	10.571	10.6239	10.4235	10.7228	10.201	10.3932	10.2586	10.4161	10.5977	10.4518	10.6188	10.5836	10.5703	10.724	10.6411	10.724	10.4202	10.1222	10.2632	10.4206	10.8861	10.6216	10.506	10.5663	10.5338	10.6208	10.7147	10.7453	10.6092	10.7163	10.688	10.5296	10.5586	10.5787	10.7783	10.5552	10.4722	10.4093	10.5061	10.4674	10.1061
ANAPC5	11.3596	11.3898	11.5643	11.5293	11.5339	11.5328	11.7482	11.568	11.3722	11.4727	11.3196	11.2842	11.5655	11.3282	11.4921	11.3889	11.4043	11.4019	11.455	11.3857	11.3772	11.2979	11.2823	11.7012	11.8103	11.7506	11.8866	11.7165	11.5847	11.3929	11.4407	11.4437	11.3679	11.4549	11.4114	11.6646	11.3548	11.4557	11.4825	11.3679	11.4875	11.5202	11.6612	11.4692	11.444	11.3869	11.4481	11.3335	11.3357
ANAPC7	7.27644	7.48126	7.31685	7.02624	6.82694	6.35158	6.82967	7.08415	7.18981	7.64907	7.45784	7.71517	7.72613	7.7367	7.89749	7.72016	7.50742	7.62501	7.69193	7.65242	7.18984	7.43461	7.32384	7.93771	7.83582	7.78836	7.75022	6.9989	8.00674	7.78951	7.77798	7.83001	7.80326	7.70861	7.78534	7.45326	7.73568	7.83164	7.73568	7.63319	7.61146	7.68292	7.82418	7.51796	7.54148	7.47381	7.78728	7.66739	7.83574
ANG	8.0001	8.29386	7.93893	7.61316	7.73432	7.70009	7.69197	7.63754	7.99913	7.57186	6.41128	7.87525	7.85021	7.85381	7.8872	7.77185	6.63648	7.48716	6.73967	7.24574	6.96267	7.37056	7.80116	7.88298	7.43521	7.71613	7.93807	8.12223	7.72089	7.20036	8.01015	8.43933	7.56331	7.80686	7.34922	7.15005	8.65442	7.3035	7.6553	6.93236	7.80138	7.40116	6.65511	7.66286	8.17896	7.88274	6.94474	7.5377	8.60414
ANGEL1	6.72999	6.56861	7.13976	6.65863	6.42432	6.27636	6.61967	7.04626	6.937	6.86111	7.01441	6.92963	7.07174	7.39794	6.81159	6.87703	6.69177	6.97469	6.9231	6.93603	6.29515	6.84793	6.75986	7.47038	7.02995	7.09667	7.0165	6.83514	6.8707	6.65694	6.94877	6.94142	6.83734	7.13825	6.91059	6.71797	6.46963	6.76029	6.52458	6.7191	6.58489	6.72528	6.6242	6.48393	7.00071	7.0134	7.04128	6.94812	6.81807
ANGEL2	7.6217	7.36124	7.3688	7.4894	7.23654	6.79639	6.8579	7.21643	7.23159	7.4414	7.83467	7.50604	7.3334	7.41034	7.46139	7.59366	7.25966	7.4843	7.33159	7.43525	7.23532	7.66025	7.47342	7.51656	7.19153	7.3018	6.89892	7.1021	7.65611	7.36325	7.3324	7.55422	7.29822	7.44256	7.3871	7.49413	7.44802	7.48218	7.58412	7.46347	7.33929	7.60518	7.61088	7.42335	7.18687	7.60367	7.71757	7.32796	6.92395
ANGPT1	4.76944	5.04329	4.29523	4.7838	5.04288	4.9809	4.08309	5.19144	5.6646	4.99448	4.29623	5.22994	4.76028	4.77802	4.51488	4.97738	5.96582	5.44752	6.02865	5.2191	4.38738	4.93177	3.04918	5.51261	4.65868	4.62545	4.30959	4.86016	5.38213	4.72394	4.8457	5.16728	4.61255	5.37325	3.97489	5.5288	6.05694	4.86511	5.46022	5.2859	5.16906	4.75544	4.67729	4.54551	5.08226	4.97689	4.74521	4.73263	4.41852
ANGPT2	2.47844	2.48228	2.47654	2.48549	2.50194	2.48708	2.51738	2.50222	2.46477	2.47632	4.61351	2.47453	2.49473	4.11189	2.48925	2.49748	2.47844	2.49484	2.497	2.49538	3.78739	2.47723	2.475	2.47177	2.48961	2.47661	2.49025	2.50591	2.45196	2.45915	2.47484	2.62432	2.51598	2.52409	2.51438	2.51894	2.47776	2.49664	2.49958	2.51085	2.42293	2.45332	2.17216	2.66671	2.65915	2.7264	2.6875	2.70305	2.76943
ANGPT4	3.27315	4.71019	4.476	3.69388	3.33226	4.08853	4.77216	3.32536	3.80464	5.07592	4.0088	3.28004	5.78281	4.27797	3.30409	4.26047	4.19879	4.34429	3.64117	3.82049	3.34285	3.33513	4.05891	3.26963	3.31878	3.30233	5.08135	3.4203	4.01526	4.38103	3.99489	4.43256	4.30482	4.72295	3.36119	3.37383	4.27202	6.27892	3.4644	4.95421	4.33366	4.22753	2.99104	4.00363	4.39465	4.21547	4.03493	3.60115	4.02979
ANGPTL1	2.5004	2.50533	2.50851	2.50514	2.48585	2.49009	2.48741	2.53011	2.58469	2.56942	2.52263	2.51088	2.50386	2.50502	2.48833	2.47194	2.59718	2.55439	2.56269	2.4453	2.55876	2.5438	2.5521	2.53092	2.50037	2.50041	2.49792	2.49803	2.56952	2.50971	2.58921	2.49319	2.82182	3.47659	2.52044	2.49628	2.47543	2.49557	2.47332	2.50108	2.46499	2.53558	2.54198	2.47581	2.51498	2.74213	2.49835	2.75833	2.6076
ANGPTL2	2.82446	2.81963	2.80227	2.79607	2.82194	4.66422	2.80836	2.79475	2.82437	3.42288	2.83744	2.81125	2.97849	2.82078	2.8114	2.7655	2.8275	3.0013	2.81831	2.8188	2.83509	2.82389	2.77883	2.74663	2.77548	2.78605	2.77156	4.32625	2.77707	2.76925	2.76817	2.77337	2.73134	2.71685	2.71203	3.46929	2.84098	2.77433	3.07398	2.79338	2.71009	2.74747	2.55093	2.82514	3.17937	3.09581	2.83458	3.33811	3.3177
ANGPTL3	2.45017	2.44798	3.05651	2.44127	2.48345	2.49202	2.46537	4.49238	2.45712	2.43973	5.99734	3.52389	2.44466	2.43971	3.3922	2.45243	2.44057	2.45203	2.44703	2.45214	2.39465	2.38928	2.38954	2.38092	2.40156	2.40644	2.40509	2.41383	2.39211	2.39105	2.3887	2.39634	2.38062	2.38029	2.37602	2.38604	2.3991	2.37548	2.37147	2.37448	2.41138	2.36865	2.33892	2.14864	2.58935	2.40373	2.27823	2.90445	2.47086
ANGPTL4	3.46653	3.46079	3.44681	3.44776	3.47268	3.67077	3.4964	3.45417	4.22097	3.62131	5.67112	3.46011	3.54371	3.55428	3.45361	3.41951	3.44503	3.4799	3.41379	3.42207	3.5126	3.46791	3.40773	3.36686	3.43129	3.43679	3.40541	3.49689	3.39426	3.39225	3.43788	3.40161	3.76212	3.3466	3.35258	3.38942	3.42744	3.44754	3.36842	3.45265	3.54333	3.23468	3.48108	3.4915	3.72042	3.8718	3.61271	3.72863	3.79655
ANGPTL6	6.01587	6.39395	6.72925	6.28577	6.14048	6.14647	6.06264	6.57619	6.25132	6.28881	6.34028	6.40787	6.36648	5.72723	6.11895	6.36931	6.09785	6.12966	6.16978	6.10443	5.52109	5.73117	5.98562	6.24733	6.25959	6.20438	6.1618	6.10796	6.52025	5.91611	6.17532	6.4375	6.1456	6.36666	6.49261	6.43613	5.76104	6.15515	8.62632	5.89641	6.0337	5.67434	5.86442	5.85791	6.19482	6.33721	5.75849	6.20256	6.28564
ANGPTL7	2.78231	2.8074	2.78836	2.80688	2.79061	2.78829	2.82788	2.79217	2.76291	2.7807	2.78775	2.77122	2.84351	2.87512	2.82177	2.81191	2.84779	2.85451	2.8743	2.84774	2.86458	2.8735	2.86305	2.83056	2.83498	4.93156	2.81816	2.83878	2.77147	2.86795	2.83026	2.80394	2.84309	3.17553	2.88814	2.8795	2.89281	2.88169	2.87102	2.92854	3.59624	2.36641	2.95667	3.00463	3.00121	3.07862	2.70833	3.13385	3.07938
ANHX	7.10648	3.12708	3.12228	4.01904	3.16405	5.04892	3.16165	3.39875	3.12165	3.12277	3.12212	3.12305	3.13372	6.09639	3.1411	3.54777	3.1142	3.13422	5.80267	3.13372	3.0634	3.05868	3.05877	3.05508	3.08355	3.07519	3.08431	3.09574	3.05132	3.05437	3.06162	3.06976	3.09068	3.0937	3.08316	3.09166	3.0585	3.06312	4.4553	3.0639	3.29288	2.64764	2.62575	2.93961	3.52665	3.14321	3.34009	2.99966	3.54484
ANK1	5.02	5.3073	5.36469	6.20175	5.01874	4.61583	4.41064	5.87914	5.4539	5.51749	5.58901	5.1846	5.41848	4.72351	5.92405	5.8207	4.97788	4.59544	6.15076	5.56173	4.62035	4.30962	4.60928	5.2462	4.86284	6.03388	5.30338	6.40472	5.37794	4.84793	4.71339	4.94244	5.72429	5.16673	5.38315	5.53842	5.08973	5.37968	5.84816	5.20347	5.05039	4.99769	5.80532	4.8051	5.22339	5.15887	4.65276	5.05791	5.27303
ANK2	2.6005	2.59992	2.59179	3.76942	2.59169	2.6458	2.60455	2.5819	2.59988	2.58843	2.61055	2.59519	2.62624	3.60454	2.80063	2.57718	3.65661	2.61656	2.59185	2.59154	2.63325	2.62845	3.1255	2.82713	2.58679	2.59114	3.31956	2.60371	2.77965	2.91437	2.60353	2.57374	2.74589	2.57098	2.58141	2.58805	2.92845	2.61545	2.82001	2.63237	2.76304	2.62021	2.18494	2.67419	3.15383	2.75733	2.88836	2.86115	2.99037
ANK3	4.92726	4.49723	4.64961	4.36754	4.79847	4.59053	4.86418	5.2758	4.85228	4.88191	5.05111	5.02102	4.9454	5.49739	4.88918	4.79454	4.31033	4.69148	5.14048	4.9444	4.11728	5.88812	4.11858	4.64039	5.0853	4.69713	4.93237	4.79692	4.95477	5.29083	5.66166	4.84688	5.11914	4.75626	5.3445	5.39086	4.62821	4.92741	5.49906	4.65665	4.67493	5.15266	5.50642	5.53982	4.75539	5.3939	4.83521	4.26977	4.80981
ANKAR	5.31194	4.72133	5.20966	5.08105	5.31599	5.09311	7.0443	4.90333	5.56215	6.08996	6.54721	6.05201	5.7601	6.00344	5.85343	5.90838	5.92807	5.92987	5.74106	6.19117	5.05538	5.82352	5.53037	6.10862	5.35358	5.46187	5.11025	6.23033	6.07283	5.41788	5.26652	5.7993	5.85777	5.84955	6.07639	5.80916	5.81737	6.101	5.95304	5.91311	5.79044	5.7655	5.43115	5.62966	5.9291	5.91593	5.82161	6.03758	5.46953
ANKDD1A	3.77825	3.78187	5.01621	4.56472	4.01471	3.65038	4.28371	3.84427	4.07926	4.2547	4.09386	4.3888	3.55813	4.84405	4.62733	4.69888	3.95621	4.12619	4.48208	4.05872	4.36018	4.39215	4.76896	3.42954	3.41364	4.69035	3.99682	4.15097	4.55649	3.61988	3.20037	4.01975	3.73026	3.70855	3.86036	4.50917	4.45257	3.79324	4.46585	3.58311	4.12547	3.99706	3.56251	4.01127	3.83933	3.96035	4.69302	4.99967	4.07656
ANKEF1	3.82132	4.18935	4.70936	4.48273	5.52369	4.00153	4.77887	4.60531	4.63966	4.92313	5.32879	5.14847	5.32609	5.55435	5.20327	5.0021	4.8218	5.37146	5.12822	5.30377	3.42274	5.08271	4.43424	5.10832	4.74833	4.44599	4.60834	4.16967	5.18274	5.19946	5.39531	5.14092	5.07786	5.17366	5.16519	5.35123	4.91112	5.57511	4.71647	5.02686	4.91176	5.47022	4.95742	4.69419	4.91354	4.9884	4.45527	5.00587	5.38069
ANKFN1	3.02291	3.03213	3.02767	3.02751	3.1326	3.10008	3.11839	3.07595	2.99169	3.02724	3.03	3.01271	3.05638	3.03215	3.06975	3.06293	2.93963	3.00454	3.00229	2.99402	3.08673	3.05408	5.74163	3.0099	3.09461	3.07024	3.09518	3.11286	2.99537	3.0114	3.03941	3.04576	3.08403	3.09124	3.07325	3.09817	2.98261	3.83489	2.97822	4.81399	3.09463	3.01634	3.27203	2.98795	3.53758	3.5829	3.41892	3.67569	3.60411
ANKFY1	5.71216	5.21476	5.3668	5.4312	4.72828	6.54391	5.10916	5.10117	4.84102	5.27764	5.79573	5.70347	4.95687	4.84229	5.29868	5.7517	5.6072	5.15096	5.66833	5.63399	5.84099	6.36876	6.41805	5.87417	6.10858	5.48016	5.52759	5.76275	5.31802	5.49605	4.96831	5.85947	5.75247	5.99474	6.22461	6.00483	5.72904	5.80128	6.3549	6.13863	5.79716	5.64805	5.73315	5.44891	5.4118	5.81264	5.84485	5.87694	6.19083
ANKH	6.18684	6.37698	7.05164	6.44932	6.42426	6.69203	6.54213	7.41934	6.70959	6.16211	6.63037	5.99657	6.19565	6.76386	6.53647	6.22574	6.33633	6.28247	6.76582	6.65717	6.14532	6.59749	6.11834	6.63943	5.87237	6.60511	6.53695	6.12486	6.83682	6.08245	6.29262	6.57767	6.41986	6.54674	6.33985	6.44125	6.49613	6.64987	6.31957	6.5363	6.46231	6.68626	6.75614	6.64875	6.54055	6.75023	6.21929	6.54677	5.98588
ANKHD1	9.58773	9.34816	9.17093	9.19475	9.21255	9.30763	9.03299	9.24609	9.40026	8.9111	8.96737	9.00296	8.60826	8.53818	8.90466	8.74445	8.63991	8.36326	8.52998	8.35642	9.36933	8.54528	8.75183	8.52351	8.86298	9.21267	9.31985	8.30889	9.00724	9.05988	8.67504	9.01972	8.78797	8.60153	8.65466	8.62446	8.49599	8.616	8.74362	8.48307	8.84906	9.06406	9.3011	9.15893	8.75945	8.70412	8.90706	8.38663	8.52213
ANKIB1	7.36576	7.5269	7.33926	7.5602	6.79476	6.16899	6.71088	7.03747	7.38109	7.22985	7.43785	7.21149	7.11837	7.52082	7.37379	7.49256	7.31384	7.95464	7.3632	7.09386	6.95482	7.38609	7.22042	8.0418	6.89986	7.00662	7.14369	6.87707	7.58548	7.34017	7.44023	7.28376	7.56895	7.47624	7.65649	7.52151	7.19558	7.46269	7.39645	7.36294	7.4643	7.65918	7.4115	7.30655	7.22484	7.31221	7.63485	7.19999	7.1763
ANKLE1	3.87156	3.0119	3.38642	3.93993	2.91644	2.89856	3.05197	3.68821	3.43603	4.89805	2.88832	4.85096	4.50699	3.5477	4.439	3.87917	3.98829	3.16195	2.96779	4.38488	2.98222	3.00286	3.55838	4.69904	5.12902	4.6458	5.15813	4.32865	4.86485	3.57077	2.93568	4.64685	4.2402	3.47765	4.48849	4.7959	3.76142	3.94815	4.16087	4.21436	3.87037	4.50116	3.6932	3.71418	3.85585	3.13446	4.31212	4.29122	4.80841
ANKLE2	6.96248	7.02069	7.09135	7.06699	6.94046	6.9825	7.38947	7.36935	7.20899	7.21999	7.27697	7.25785	7.2682	7.21122	7.26989	7.38844	7.05731	7.01898	7.09678	7.13515	6.86549	6.86643	6.93265	7.14293	7.476	7.47647	7.41696	7.25026	7.38967	7.05908	7.27968	7.40985	7.1566	7.09871	7.02289	7.08694	7.10877	7.24994	7.15563	7.03366	7.17996	7.27453	7.27958	7.2046	7.00344	7.14082	7.16386	7.09626	7.05007
ANKMY1	7.53722	7.27891	7.78834	7.55774	7.86063	7.63961	7.99299	7.97934	7.4052	7.3757	7.06038	7.31684	7.25713	7.66591	7.28505	7.58903	7.80895	7.43329	7.18783	7.61361	7.47897	7.26939	7.80844	7.46316	7.6882	7.65575	7.65675	7.54322	7.34151	7.51433	7.38204	7.61493	7.27702	7.67381	7.15847	7.38263	7.51056	7.11305	7.54824	7.07429	7.71531	7.25505	7.53726	7.7194	7.58515	7.39876	7.5727	7.24465	7.50518
ANKMY2	7.84021	7.98037	8.13503	7.82586	7.70922	7.02297	7.75674	7.47285	7.62375	7.82927	7.91049	7.46617	8.09124	7.70807	7.78085	7.67523	7.28232	7.88847	7.62684	7.54334	7.42428	7.31604	7.62434	8.4519	7.69479	7.51074	7.47715	6.76309	7.73334	8.03108	7.62004	7.56792	7.47446	7.73417	7.7105	7.77239	7.49321	7.70065	7.61437	7.52858	7.6569	8.05238	7.55016	7.38989	7.54832	7.889	8.08366	8.12106	7.75683
ANKRA2	9.52054	9.64602	9.87875	9.77879	9.23792	9.03639	9.27906	9.19449	9.44926	9.28967	9.45373	9.22122	9.00823	9.17899	9.1885	9.19061	9.11866	9.13122	9.24145	9.21656	8.99507	9.1844	9.33605	9.67891	8.72556	8.9583	9.01291	8.73606	9.5459	9.32995	9.35159	9.37711	9.16956	9.11901	9.33972	9.23997	9.06332	9.19461	8.83813	8.97673	9.20038	9.50156	9.40341	9.3353	9.0128	9.33095	9.29566	9.16802	8.84461
ANKRD1	2.93175	2.71701	5.72753	5.77713	5.84668	3.915	5.04453	4.12528	2.73404	2.70438	2.75517	2.72819	2.76537	2.75506	3.28209	2.67349	2.70275	2.69691	2.67049	3.25677	3.70397	2.6873	2.63796	2.60003	2.63267	2.62473	2.61953	2.67747	2.74902	2.62046	3.70716	2.61451	2.5778	2.56409	2.58176	2.58983	2.62026	2.63368	2.57264	2.65173	2.5351	2.75186	2.96282	2.30939	2.76479	2.54073	2.50943	3.14078	3.013
ANKRD10	8.43331	8.24751	8.43933	8.24303	8.03219	7.92066	7.91769	8.09158	8.08378	8.10311	7.94714	7.96191	7.77051	7.83386	7.78217	7.87885	8.12226	7.94923	7.83461	7.8028	7.96811	8.05536	8.09347	8.36863	7.58505	7.92366	7.85396	7.66795	8.01742	7.73629	7.6715	7.75068	7.85529	7.7167	7.81253	7.79221	7.70019	7.867	7.61412	7.66572	7.85927	7.84521	7.96107	7.92371	7.74212	8.02772	7.9071	7.84235	7.68138
ANKRD10-IT1	7.00937	7.18286	6.76433	7.16074	5.72162	5.71455	5.98613	6.97195	6.41599	6.5479	6.62286	6.52481	6.471	6.5169	6.63783	6.84309	7.04528	5.65827	6.54205	6.39756	7.49828	7.62276	7.82207	7.28315	6.65527	6.99513	6.25506	6.68033	7.39216	6.82705	6.56833	6.90663	7.16283	6.67324	6.74271	6.68321	6.81254	6.90543	7.28984	6.89703	6.88708	7.11708	7.22078	7.16484	6.59515	6.6138	6.88216	7.02765	6.30529
ANKRD11	9.27034	9.6325	9.16175	9.42505	9.26055	8.84306	9.34892	9.27985	9.58133	9.13833	9.39231	9.2662	9.37581	9.30451	9.5036	9.54511	9.17479	8.81054	9.02552	9.15013	9.56346	9.57314	9.48986	8.98068	9.19821	9.07398	8.82339	9.23478	9.57838	9.44242	9.29886	9.49598	9.32039	9.24669	9.1282	9.17254	9.19339	9.12124	9.46536	9.20662	9.68633	9.51043	9.41653	9.44052	9.30977	9.13086	9.41993	9.30824	9.05661
ANKRD12	8.10893	8.21022	8.44036	8.56681	6.98702	5.9775	6.5448	6.08021	8.0229	7.64879	7.8229	8.14562	7.32724	7.71821	7.75421	7.79652	7.74959	7.20842	7.42345	7.68367	7.91163	8.49074	8.15922	8.32597	6.86676	6.72623	6.67408	6.32905	8.23064	8.11266	7.5996	8.10745	7.92483	7.7986	7.73453	7.43458	7.84655	7.95452	7.85216	7.92741	8.02384	8.28416	8.07483	8.32735	7.26063	7.28812	7.89627	7.46352	6.73415
ANKRD13A	8.9745	9.39861	9.09321	9.23076	9.28954	9.43186	9.21647	9.42497	9.54213	9.23765	9.08676	9.13718	9.20618	8.92739	9.09001	9.04501	9.11341	9.1536	8.96661	8.87628	9.24213	8.85551	9.34607	8.91485	9.19696	9.04937	9.15135	9.42488	9.29868	9.3258	9.20547	9.05588	9.03557	8.8929	8.96119	8.90989	8.95765	9.05813	9.15934	9.00048	9.23184	9.20905	8.93109	8.86891	9.04216	9.08053	9.19495	8.88218	9.17778
ANKRD13B	5.02986	5.54297	4.80767	6.02338	5.48246	5.40758	5.86108	5.96214	6.29725	5.07492	5.85003	5.41186	5.9888	5.45716	5.19921	5.4875	6.28256	5.05589	5.53919	5.43938	5.84357	5.41389	5.08632	5.54269	6.02347	4.7888	5.3787	4.76112	4.72596	5.79929	4.55071	4.95755	5.25429	5.41334	5.35297	5.12175	5.46408	5.48783	5.38875	5.2275	5.84578	5.01625	4.98646	5.22109	5.598	5.49414	5.502	5.89748	5.65394
ANKRD13C	5.4664	4.63024	5.77865	5.401	5.37263	4.16356	6.38028	5.06074	5.40202	5.80503	6.12176	7.08287	5.65981	6.17068	5.9705	6.18347	5.77653	6.09963	6.26941	6.54544	5.30453	6.0128	5.68825	6.33681	5.67675	5.65643	5.71903	5.71288	5.98963	5.71681	5.86717	5.81717	6.02489	6.04281	6.19553	6.16918	5.92238	6.07346	6.08393	6.28757	5.77292	6.27196	6.37451	6.04389	5.54685	5.68819	6.23943	5.38541	5.37983
ANKRD13D	10.9816	11.1578	10.8917	11.0552	11.5757	11.4528	11.2956	11.6121	11.3949	11.3716	11.2135	11.463	11.561	11.2192	11.5139	11.5656	11.5912	11.3164	11.5397	11.4131	11.1805	11.3427	11.3703	11.0927	11.7369	11.6906	11.4585	11.656	11.2633	11.5212	11.2898	11.2945	11.5904	11.3885	11.4393	11.7063	11.7298	11.4483	11.4765	11.1403	11.4343	11.4434	11.0341	11.143	11.4756	11.3237	11.0749	11.3839	11.3694
ANKRD16	7.80607	7.49342	7.78201	8.23434	8.15427	8.11821	8.68374	7.93066	7.91989	8.45796	8.16617	8.21916	8.18454	8.15783	8.02875	8.38772	8.16877	8.21597	7.87427	8.24225	7.9618	7.97475	8.03685	7.89217	8.31763	8.35283	8.88453	8.03638	7.99113	7.78979	8.03195	7.98448	7.67042	7.81279	8.12169	8.11038	8.13541	8.14578	7.94838	8.19455	8.17021	8.02147	8.69566	7.59559	8.1456	8.20913	8.20243	7.84663	8.15519
ANKRD17	6.4695	6.34789	7.23992	6.49955	7.42496	7.1543	7.04526	6.68558	7.37277	7.05396	6.80128	7.53334	7.50503	6.94255	8.00016	7.30477	7.09635	7.10212	6.85853	7.25734	6.63152	6.85382	6.88297	6.60943	6.79055	7.28008	6.7587	6.94609	7.52741	7.05704	6.6517	7.35524	7.06944	6.98159	6.89434	6.75142	7.20143	7.27724	7.42147	7.328	7.42292	7.54187	7.39671	7.24983	6.63601	6.80362	6.94631	6.78769	6.60643
ANKRD18A	2.344	4.49872	3.57504	4.22876	3.56664	2.39122	4.07425	4.43887	3.21881	2.96541	3.54803	4.20124	4.94806	2.34116	3.32148	3.44793	3.28283	3.25603	4.19033	3.96867	4.46788	2.3248	3.57733	2.85478	2.36435	3.76783	3.35349	2.38552	4.1206	4.46132	3.60962	3.82467	3.4487	4.12252	3.61897	3.3305	3.91082	3.60622	3.44285	2.31212	3.43327	3.37287	3.42266	3.52639	3.47148	3.70885	3.33401	3.33028	3.67996
ANKRD18B	2.58194	2.818	3.24642	3.04523	3.59566	2.56901	3.44844	3.58837	2.62461	2.59728	2.62779	4.06912	4.07069	2.5745	3.62839	4.41498	3.17321	3.8456	3.82096	4.10927	2.67941	2.64461	2.66753	3.03965	3.94981	2.58423	2.56596	2.55125	3.40649	4.28758	4.6956	3.45202	2.87902	3.7344	3.57484	3.49672	3.78444	3.51841	3.14793	3.3618	2.65303	3.26156	2.69838	3.60126	2.96218	3.92965	3.08138	3.5828	3.32142
ANKRD19P	3.67234	3.66591	3.66714	3.65842	3.63495	3.65761	4.67137	4.40749	3.69259	3.66813	3.69969	3.68203	3.66182	3.65831	4.02667	3.60374	4.64465	3.92737	4.26539	4.89888	3.69441	3.68652	3.6621	3.69831	3.62914	4.73498	4.44376	3.65712	3.69815	3.94266	3.65006	3.63773	3.77028	3.90776	4.05821	3.79011	3.63452	3.7802	3.77125	4.25507	3.96009	3.66412	3.72599	4.27972	4.24463	4.26471	3.77798	4.5084	4.60593
ANKRD2	2.93837	5.04396	3.70837	2.95732	3.18143	3.02778	3.15495	3.00613	2.90897	2.95366	2.96322	2.94122	2.99016	2.95778	3.00609	3.5112	3.05637	2.9142	3.44757	2.90856	2.97853	2.94404	3.00144	2.89045	2.96887	4.20672	3.91411	3.00057	2.85845	2.88744	4.09115	2.91631	2.98282	3.18283	2.96015	3.35867	2.83457	2.865	2.90861	2.86166	3.40921	3.32101	3.14809	3.15084	3.85253	3.34276	3.09509	4.35905	3.14941
ANKRD20A11P	4.99697	4.35883	6.09572	5.59982	4.83405	4.69094	5.62061	5.86132	5.11906	5.23081	6.06995	5.60888	5.51143	6.07637	6.44647	5.36867	5.94712	5.04612	5.76573	4.76143	5.56758	5.15197	6.32338	4.72057	5.43489	5.82853	5.88667	6.22807	5.73089	5.54396	5.96322	4.46586	5.58487	5.13431	6.50828	5.24882	6.09308	5.9718	5.52087	5.14996	5.84497	5.64998	5.09596	5.5222	5.26372	6.90476	5.83376	5.84945	5.09924
ANKRD20A12P	3.26072	3.21721	3.5219	3.26247	3.84791	3.54955	3.14653	3.32583	3.35292	2.77193	3.94434	4.3195	4.17621	3.71898	3.15467	3.0534	3.27486	2.94835	3.01945	3.24797	3.57487	3.39445	3.5266	2.78643	3.64771	3.50666	3.6416	3.40506	3.23385	3.94484	3.57175	3.0689	3.50166	3.08311	3.91107	2.78724	3.7393	3.63624	3.4707	3.06151	3.47834	3.30252	2.96984	3.48589	3.13799	2.9457	3.03099	3.70538	3.56928
ANKRD22	3.37401	2.87137	2.86793	5.47194	4.3071	4.24577	2.87011	2.87699	3.7283	4.73247	4.53816	5.51211	4.52987	2.91282	4.91914	5.31829	4.07274	5.63639	4.67452	4.615	2.9495	5.17968	6.49598	4.19438	4.49881	3.79786	2.91953	4.04365	3.97101	8.12388	2.94952	4.7238	5.74991	4.84615	7.72053	4.15071	5.52772	5.29952	5.00885	5.53188	3.42398	3.79065	4.13534	3.69338	3.60167	3.83481	8.22601	4.30052	4.13581
ANKRD23	5.09905	4.99579	5.11168	5.13057	5.04148	6.59672	6.08646	5.62303	4.91102	5.78619	5.39363	4.73068	6.97119	5.85902	5.42488	5.41696	5.16048	4.83629	5.18402	5.16552	5.11028	5.12357	4.89976	5.56535	5.06178	5.93483	5.04337	6.43626	5.50636	5.02332	5.61621	5.22778	4.96614	5.01591	5.09146	5.43169	5.07751	4.994	5.20662	4.74038	5.15757	5.47855	5.57237	5.66477	5.73835	5.53088	5.17559	5.43159	5.19694
ANKRD24	3.95217	4.58499	4.34742	4.41301	4.16921	2.72528	3.77953	4.28211	4.03562	4.27636	3.73555	4.20559	3.65651	2.76128	3.93673	4.32678	3.22939	4.11959	4.24608	3.70587	2.7617	3.81159	5.62593	3.99325	3.56875	3.89574	4.03044	3.02815	4.30609	3.7271	3.71153	3.72777	3.86601	3.73406	3.75857	4.06659	3.80933	3.81457	3.88013	3.85499	3.86835	3.33092	3.72139	3.5769	4.28174	3.96049	3.96071	3.6824	4.41917
ANKRD26	5.34575	4.72077	4.88484	4.29774	3.92716	4.43223	4.09092	4.29178	4.38938	4.53178	4.64132	4.70738	5.00131	4.528	5.30574	5.03447	4.3201	4.29382	4.49187	4.30241	4.36335	4.43544	4.46079	5.34223	4.24875	4.46357	4.26495	4.39054	4.73415	4.24001	4.41182	4.78297	4.34007	4.74937	4.57041	4.31565	4.31172	4.3235	4.33025	5.12611	4.33514	4.95473	4.29218	4.95758	4.43825	4.07973	4.35181	4.51594	4.30932
ANKRD26P3	2.91148	2.92948	2.87975	2.97749	3.41954	3.43406	3.0202	2.96589	3.16282	2.91026	3.63854	3.01133	2.85517	3.04931	3.14413	2.8581	2.92447	3.12667	2.85839	3.08632	3.1063	2.88289	3.42705	2.79608	2.77742	2.81354	2.87321	3.02709	2.73888	2.80866	2.99418	3.22312	2.94787	3.06008	2.76558	2.82828	2.62045	2.66666	3.30569	2.67753	3.16642	2.85122	2.88308	2.98495	2.68246	3.50647	2.67666	3.20757	3.17016
ANKRD27	7.32818	7.47819	7.09786	7.22268	7.02271	6.53363	6.02399	7.24981	7.25957	7.33991	7.1247	7.36599	7.6317	7.13844	7.46368	7.57814	7.20191	7.04753	7.38667	7.30258	7.41867	7.80632	7.15199	6.98117	7.76376	7.42429	6.83328	7.91495	7.43047	7.60718	7.54277	7.78929	7.58958	7.55141	7.42289	7.70834	7.61186	7.41636	7.64349	7.59706	7.51297	7.70925	7.38175	7.0458	7.06162	7.48616	7.43096	7.44277	7.30537
ANKRD28	7.68167	7.40508	8.11447	8.11306	7.59551	7.80086	8.05021	7.79773	8.38976	8.03676	8.093	8.00934	7.72974	7.81431	7.89418	7.88675	7.67068	7.60508	7.90466	7.85672	7.52677	7.87416	7.64908	8.10192	7.3514	7.6804	7.95746	7.29433	7.94071	7.26474	7.43687	7.25612	7.5147	7.74082	7.60003	8.094	7.93988	8.01371	7.76465	7.91272	7.9139	8.07265	8.23641	7.96842	7.29194	8.1977	7.37583	7.75222	7.73266
ANKRD29	2.4454	3.64446	3.73118	3.63274	2.56648	2.49333	3.81147	2.48577	2.50031	2.48149	3.45022	2.50454	2.45062	2.4771	2.48773	2.50471	2.74674	2.47235	2.48955	2.48265	2.45038	2.46163	4.53001	2.50392	2.47626	2.50987	2.49426	2.46694	3.06368	2.51078	2.56519	2.92136	2.4624	2.46522	2.46511	2.47089	2.49075	2.48129	2.94981	2.49834	2.70628	2.46006	2.82104	2.32005	2.7837	2.88271	2.39375	2.77538	3.03226
ANKRD30A	2.7146	2.77173	2.73316	2.77643	3.31301	3.11845	2.75828	2.77459	2.67331	2.73273	2.89831	2.8027	3.40999	2.83953	2.74376	2.72124	2.87906	2.69216	2.68468	2.68899	2.77179	2.78325	3.00492	2.82673	2.69084	2.87751	2.747	3.71746	2.75501	2.67563	3.20816	2.69489	2.69104	2.67081	3.1275	2.71913	3.30898	2.76407	2.62142	2.67297	2.73286	2.71379	2.83973	2.81009	2.88919	2.76545	2.81394	3.20857	2.92068
ANKRD30B	2.49037	2.50237	2.50554	2.50773	2.52995	2.54382	2.52748	2.5002	2.55649	2.51619	2.53999	2.53928	2.48889	2.50595	3.07168	2.50154	2.44343	2.42831	2.43319	2.43909	2.5397	2.52613	2.66045	2.52891	3.33521	2.7731	2.52939	2.50269	2.50235	2.5176	2.74869	2.50213	2.4828	2.49013	2.49841	2.50191	2.44172	2.46373	2.42764	2.46526	2.5558	2.8277	2.38091	2.59702	2.60292	2.67814	2.7167	2.83564	2.5914
ANKRD30BP2	2.47226	3.14477	2.47114	2.83387	2.89019	2.98821	3.5706	2.8151	2.47975	2.97963	2.49171	2.95829	2.4648	2.54532	2.48003	3.05806	2.65773	2.97076	2.83317	2.64595	3.1181	2.86704	4.16838	2.48753	2.84523	2.46853	3.11348	2.48496	2.5663	2.59809	2.79705	2.46255	3.18625	3.26149	2.88795	2.45187	3.12428	2.43758	2.54973	2.4463	2.91297	2.6489	3.00308	2.32653	2.83954	2.50924	3.44713	2.62928	3.73447
ANKRD30BP3	3.08927	2.69194	3.0538	2.9149	2.76947	2.70372	2.97909	4.22674	2.63537	2.80201	2.69194	2.67644	2.70773	2.72892	3.01078	2.70192	2.9632	2.7367	2.84512	2.74707	2.75437	2.75954	2.72873	2.88344	3.21713	2.71383	2.73833	2.8291	2.61281	3.15794	2.69623	2.67738	2.68664	2.72258	2.72884	2.74863	2.73034	2.75565	2.73505	2.97944	2.85987	2.52321	2.91363	2.95384	2.8573	2.89477	2.72625	2.91456	2.66091
ANKRD31	2.89965	3.44877	2.84265	2.64264	2.54526	2.5747	3.01106	3.13194	3.04679	3.23018	3.26011	3.13356	3.76625	2.66427	2.8171	2.90547	3.70449	2.71944	3.01027	3.07206	2.88884	3.08917	2.59056	3.34186	3.35275	3.02501	2.55423	2.55992	3.52279	2.71243	3.51098	2.68882	3.28138	2.92346	3.48613	3.05562	2.79919	3.17223	2.74315	2.87108	3.14553	2.47991	3.30359	2.84223	2.44688	2.90603	3.39088	3.08956	3.08103
ANKRD32	6.03967	5.85137	5.71184	5.87834	6.06186	6.01819	6.13811	5.70975	6.47708	6.81613	6.99188	6.92178	6.7295	7.1952	7.14584	6.97731	6.48792	6.73497	6.84696	6.81735	6.34544	6.5649	6.10618	6.41926	6.66431	6.18664	6.20486	6.72826	7.16609	6.98701	7.2039	6.88885	6.80549	7.11561	7.12339	6.75463	6.78312	6.76543	7.00058	6.85745	6.40641	7.12069	7.00214	7.00805	6.35591	6.67553	7.14082	6.58442	6.36482
ANKRD33	5.40505	5.85349	5.71181	5.72288	5.99492	6.13816	5.97824	6.04548	5.45829	5.49289	5.75029	5.08339	5.66057	5.47317	5.3471	5.61859	5.95475	5.84104	5.7755	5.61756	6.29341	5.36085	5.63464	5.49345	6.06495	5.89642	5.8506	6.10523	5.26816	5.7348	5.57242	5.21138	5.37153	5.6574	5.35419	5.70807	5.95398	5.52026	5.95886	5.56557	5.52905	6.11429	5.85388	5.68184	6.03432	5.72131	5.75429	5.44592	5.72168
ANKRD33B	5.03295	5.09193	5.25069	5.23158	5.62977	5.1128	4.89421	4.87725	5.35785	5.36233	5.09399	5.26256	4.87628	5.17366	5.4877	4.9862	5.26541	5.1154	5.80629	5.1228	7.41257	5.24598	4.98673	5.44813	5.55493	4.729	4.68783	5.97166	5.34284	4.92312	5.32428	5.22998	5.05433	5.25522	5.71156	5.80755	5.24325	5.36133	5.82669	5.52032	5.67101	5.22069	4.77483	5.11907	5.65038	5.3944	5.14392	5.23367	5.70843
ANKRD34A	2.4963	2.49885	2.4992	2.50068	4.13564	3.98128	3.59843	3.57124	2.82393	3.82541	2.80831	4.14405	4.13488	4.62664	3.16603	4.71891	3.10465	4.25461	4.59726	4.58471	2.5246	3.88342	3.00403	3.73968	2.57055	3.84615	3.23911	2.50808	4.28255	3.50995	4.94018	4.09022	3.86692	4.27782	4.02894	3.73028	4.07122	4.19356	4.17407	3.81276	3.56614	4.41265	2.70124	3.82087	3.08125	3.41166	3.49867	4.3144	3.42069
ANKRD34C	2.55925	2.58451	2.57187	2.58963	2.57273	2.58586	2.6022	2.57982	2.5652	2.57597	2.58481	2.5683	2.61198	2.64892	2.6162	2.61035	2.61716	2.63264	2.65708	2.62944	2.62535	2.6393	2.63731	2.62306	2.61447	2.60971	2.60187	3.79894	2.56952	2.59835	2.6448	2.59019	2.60728	2.63337	2.64646	2.63757	2.6723	2.65013	2.63494	2.69593	2.8729	2.64368	2.64796	2.68461	2.41348	2.86116	2.81599	2.4331	2.4782
ANKRD35	6.31396	6.75658	6.68121	6.46848	6.96827	7.0401	7.12475	6.32314	6.33158	7.39348	7.14554	7.86773	8.15821	7.9335	7.78446	7.51952	7.53722	8.17888	7.01319	7.26642	7.54961	6.77194	8.05322	7.48023	7.14783	7.40414	7.66702	7.25278	7.93065	6.77613	6.95534	7.6599	7.0203	7.63303	6.67946	6.89548	7.23073	7.20391	6.58858	6.74623	7.47095	7.02994	7.0562	7.61061	7.08143	7.58403	7.17121	7.89779	7.20745
ANKRD36	6.14528	6.06051	6.32903	6.00945	6.05473	5.85248	5.79609	5.85064	6.43171	6.33283	6.69084	6.09774	6.04283	6.15248	6.3515	6.09022	6.48549	5.85756	6.64957	6.33691	6.88277	6.87086	6.47548	5.81545	5.92092	6.04963	5.96359	5.62395	6.55685	6.24051	6.17488	6.11355	6.21438	6.02541	6.02383	6.39005	6.41158	6.35851	6.75066	6.0855	6.12207	6.41995	6.54854	6.56542	6.08564	5.90418	6.5159	5.96929	6.06089
ANKRD36B	7.38941	7.18601	7.45717	7.37968	7.46041	6.80933	7.50516	7.37172	7.46476	7.25995	7.78823	7.12649	6.9547	7.48489	7.6582	7.07015	7.45181	6.68827	7.46912	7.20508	8.33011	8.10707	7.70122	6.88615	7.346	7.29206	7.14607	7.40846	7.66275	7.33338	7.15172	7.00831	7.22814	7.05356	7.4223	7.51394	7.54839	7.27866	8.12706	6.9968	8.09121	7.83991	7.72991	8.10016	7.20555	7.43069	7.61536	7.1052	6.57658
ANKRD36BP2	4.60914	4.1052	4.4186	4.74195	4.38089	4.28206	4.70826	4.44602	4.32837	4.924	4.82037	4.47279	4.01442	4.0546	5.34702	5.21425	4.83473	4.11872	4.50802	4.81894	4.61573	5.39591	4.72711	4.26787	5.29893	5.11074	5.97239	4.48567	4.82768	4.83697	4.16884	4.6672	4.61397	4.38597	4.9274	4.91071	4.26801	4.96018	4.86038	4.46777	4.22348	4.4471	4.78	5.01878	3.83863	4.69989	4.06337	4.20589	5.46594
ANKRD37	7.66352	7.64533	7.85774	7.87806	7.77826	8.09318	7.77159	7.65936	7.16248	7.02457	6.83051	7.0068	6.95959	6.95959	6.91495	7.19614	6.7069	7.05286	6.76655	6.99922	7.56251	6.96944	6.91043	6.95077	7.20498	7.16303	7.33341	7.177	7.07589	7.01373	7.08429	6.67084	6.78772	6.96674	7.10553	6.9141	7.13317	7.04091	6.89817	6.88693	7.34599	6.84252	7.68186	7.03956	6.69131	7.07089	7.46488	7.34754	7.63039
ANKRD39	9.46335	9.20133	9.80451	9.48652	9.58541	9.4677	9.44797	9.28713	8.97599	8.92566	9.07184	8.63682	9.07461	8.76439	8.93873	8.91685	9.11744	9.27887	8.83659	8.76326	9.36175	9.04355	9.25461	8.89599	8.95872	9.31636	9.3179	8.94856	8.6468	8.78332	9.08361	8.49999	8.53714	8.57936	8.93363	8.78332	9.00461	8.98866	8.90311	8.81977	9.22323	9.18946	9.19611	8.97611	8.74847	9.04699	9.8188	9.06266	9.38899
ANKRD40	8.22763	8.1896	8.40303	8.22674	8.66519	8.62732	8.83242	8.73733	8.57833	8.38055	8.76909	8.40132	8.47801	8.81757	8.48541	8.45123	8.50392	8.7443	8.64043	8.67137	8.6592	8.69215	8.37731	8.38359	8.73037	8.7287	8.48419	8.72128	8.4382	8.56042	8.54152	8.64968	8.57152	8.58233	8.51962	8.64156	8.7428	8.63307	8.69237	8.73729	8.67277	8.65298	8.52699	8.77887	8.62639	8.70434	8.65516	8.71084	8.52793
ANKRD44	6.83897	7.34659	7.17411	7.13831	7.06568	6.28881	7.19547	8.27357	6.76131	6.97995	6.93933	6.58556	5.83392	6.60767	6.55359	6.80773	7.48582	6.28086	7.18109	6.86339	7.66738	7.71548	7.33426	6.68516	7.08073	6.93478	6.6989	6.81048	7.34191	6.96431	6.93323	7.20576	6.94744	6.69389	7.04028	7.26076	7.05305	7.12747	7.4274	6.85015	7.07215	7.19691	7.35534	7.21185	6.54607	6.82568	7.6221	6.55878	6.97259
ANKRD44-IT1	3.27385	3.88513	3.84166	3.97146	4.10564	2.46051	2.38692	3.51928	3.84249	2.9088	2.39548	3.2479	3.02842	2.36502	3.0618	2.35181	3.34576	2.64766	3.56261	2.72123	4.83747	3.88171	4.9089	2.54043	3.66332	3.40086	3.80489	2.42544	4.78259	2.91968	4.22453	4.79479	3.29339	3.14365	3.54656	3.75444	4.15874	3.57179	4.22772	3.35916	3.71547	3.74316	4.41846	3.3707	3.83729	3.5774	3.61858	3.57222	3.2226
ANKRD45	8.41988	8.84415	8.33207	8.51792	8.73451	8.37474	8.86485	9.13948	8.62145	8.63974	8.95885	8.28965	8.227	8.08712	8.67501	8.6102	9.27098	8.42746	9.21957	9.12685	9.91792	9.8278	9.50244	8.85954	9.6083	9.02856	8.77051	9.37319	9.00887	8.99768	8.67708	9.02856	8.97601	8.7204	8.77283	9.26695	9.49289	9.17052	9.78513	8.74783	9.27603	9.08176	9.46775	9.30029	9.26064	8.68759	8.78751	8.80633	8.8318
ANKRD46	6.16005	7.08328	6.09694	5.4889	5.63476	6.9063	5.55829	5.9784	6.0838	7.7114	5.84197	6.07107	5.77294	5.99736	6.60675	6.39931	5.5089	5.82744	5.93509	7.62295	5.16416	5.72154	5.0321	5.80964	6.13403	5.54423	5.63562	5.71406	5.69824	5.87665	5.7529	5.88531	5.63458	5.93825	5.75247	5.77263	5.78222	5.85498	5.68478	6.03228	5.98871	6.44404	6.5379	6.02522	5.39353	5.98914	5.49177	6.01245	5.79989
ANKRD49	9.91475	10.0697	9.99446	10.1586	10.0861	10.0106	10.2592	10.0893	10.1113	10.1551	10.2264	10.0106	10.0668	10.3518	10.3381	10.0546	10.1534	10.0786	10.3537	10.3766	9.62284	9.70675	9.62156	9.79826	9.79641	9.93732	9.83805	9.90468	10.2642	10.1363	10.0321	10.068	10.1183	10.3288	10.2345	10.0925	10.3853	10.2232	10.0937	10.0928	10.0823	10.2597	10.1961	10.2765	10.1362	10.2266	9.8895	10.0424	10.0383
ANKRD50	4.56792	4.2839	4.11605	3.7551	5.23657	2.75835	3.74849	4.25271	4.62567	4.10022	5.24385	5.82103	4.5286	5.125	4.62748	5.5666	4.01774	4.11691	4.92233	4.9322	2.78294	4.29299	4.20303	4.94845	4.62811	4.08662	4.09895	3.90361	5.28931	5.15896	4.50842	5.47711	5.11658	4.99743	4.97779	4.75736	5.64537	5.34401	5.41345	5.18031	4.33522	5.00334	4.2134	4.53299	4.72376	4.78506	3.99423	4.74922	4.58024
ANKRD52	9.83819	9.88	9.92824	10.0133	10.4175	10.23	10.4263	10.2732	9.668	9.79299	10.0006	9.54109	9.68572	10.0141	9.92492	9.96941	9.84008	9.57618	10.0587	10.0472	10.4024	10.1958	10.0004	10.0675	10.3988	10.5624	10.1365	10.333	9.81374	9.94764	9.81552	9.82444	9.87138	9.86347	9.88268	10.1002	10.0329	9.99149	10.1281	10.0838	10.18	9.78215	10.2105	9.97251	9.98147	10.2556	10.035	10.3226	10.5006
ANKRD53	3.59166	4.28503	4.4943	3.93159	3.53687	3.74697	3.35241	3.25038	5.02456	4.23773	3.90423	3.69977	4.03146	3.1875	3.77671	3.64416	4.3347	4.48259	4.02371	4.24717	3.68481	4.83475	4.17957	3.52432	3.40508	4.67661	3.97305	3.79475	4.4143	4.15466	3.37305	3.56491	4.65149	4.0776	4.39134	3.51935	3.98818	3.9047	4.32394	3.65214	3.85309	3.30595	3.59828	4.23772	4.59979	4.19254	4.23911	4.24176	4.2397
ANKRD54	5.01229	4.90807	4.8461	4.96085	4.99181	4.81721	4.71536	5.2652	5.15162	5.73624	5.45129	5.8464	6.17362	5.65817	5.77695	5.87713	5.3422	5.67924	5.66457	5.691	4.93925	5.35022	5.29103	5.60305	5.63087	5.89814	6.13988	5.25012	5.49779	5.91798	5.78622	5.86155	5.80186	5.99175	5.71625	5.58427	5.71591	5.76203	5.6795	5.89252	5.51882	5.35731	5.61457	5.54533	5.83194	5.84001	5.72807	5.80833	5.80937
ANKRD55	8.59167	6.26135	7.51636	7.70399	6.59459	6.30369	6.18986	7.16367	6.91834	7.23166	7.13851	6.92881	7.71459	8.2896	6.88216	7.76489	7.49321	5.30215	7.88796	7.63228	6.81171	7.68131	7.19915	6.707	7.39333	7.8694	7.76062	7.17967	7.08261	6.77827	5.62565	7.17944	7.01561	6.71894	7.36719	6.20833	7.18212	6.72891	6.65989	7.78052	7.18201	7.5999	8.02342	7.4439	7.34068	7.99655	6.32366	5.52576	7.35627
ANKRD6	5.24907	4.32474	4.76771	5.37593	2.81759	2.7825	3.82316	4.02572	3.88664	3.98659	3.4212	3.97393	5.42394	4.67718	4.96735	4.64003	3.98326	4.9219	5.04434	4.44612	2.70137	3.62915	4.60313	4.77411	2.73139	4.48606	2.7317	2.76765	3.66175	4.64348	2.69398	2.70351	3.83621	3.71856	3.78511	3.23222	4.19077	3.6465	4.36831	4.13728	3.7953	4.65848	4.14555	3.80967	3.96851	3.40942	3.64813	3.39729	3.15699
ANKRD60	2.93709	2.92763	2.90879	2.90391	2.93385	2.99734	2.92401	2.90077	2.92621	2.90589	2.9409	2.91802	2.94526	2.94629	2.92537	2.8741	2.93432	2.95815	2.92848	3.13821	2.97144	2.96205	2.91751	2.8696	2.90626	2.92232	5.43386	2.95221	2.8956	2.88804	2.90961	2.89448	2.84899	2.83981	3.16926	2.98355	3.15564	2.91682	3.15729	3.07909	2.75795	2.81095	3.07109	3.17452	3.50296	2.67737	3.09994	3.23561	2.90639
ANKRD65	3.52264	4.36269	3.12808	3.68119	5.72264	4.65878	3.31205	3.17112	3.08309	3.10802	3.13767	3.13034	3.18327	3.19361	3.95306	3.15529	3.16155	3.19126	3.19877	3.19821	3.17179	3.17311	3.1602	3.10872	3.14018	3.13111	3.87208	3.19087	3.04104	3.07462	3.117	3.10936	3.5926	3.19006	3.18086	3.19989	3.17087	3.1884	3.16733	3.27309	3.23162	3.0722	2.85165	3.14817	3.46508	3.38207	3.03604	3.59327	3.27429
ANKRD7	3.61323	3.4555	3.24998	2.60473	2.74823	2.61865	3.12333	2.68763	2.541	2.54737	2.60201	2.59724	2.60041	2.6085	2.59659	2.60039	2.57947	2.62547	2.6368	2.99501	2.71759	2.71596	2.65552	3.33184	2.60272	3.0106	3.35267	2.85381	2.52119	2.56707	2.60883	2.59917	2.59776	2.62223	2.63934	2.68188	2.91135	2.67727	2.59141	2.72409	2.68175	2.67453	2.75774	2.50553	2.48969	2.64599	2.73299	3.00442	3.27828
ANKRD9	8.49667	9.03344	8.86241	8.68209	8.96696	9.27958	8.83669	9.00919	8.33036	7.45456	6.68458	7.56257	7.72516	7.97586	7.26715	7.18177	8.34571	8.08082	8.52097	7.59813	8.73824	7.50061	8.184	7.93213	6.79905	7.69647	7.62546	7.71819	6.88404	7.03526	6.86277	6.55568	6.65205	7.53874	7.4776	8.62463	8.08785	7.20239	8.48425	7.3996	7.82782	7.05021	7.44009	7.6067	8.13738	7.94818	7.92013	7.21445	7.78018
ANKS1A	7.09068	6.78517	7.44729	6.87904	7.14472	6.52925	7.18354	6.72114	6.79447	6.95743	6.44902	7.22114	8.25222	6.94797	7.13346	7.24695	7.20923	8.15584	7.4124	7.34692	6.47318	7.09713	7.49011	7.29702	7.73804	6.98044	6.47571	6.50075	7.16162	6.9188	7.24624	6.97413	7.32658	7.51556	7.23899	7.20462	7.32011	7.47714	7.72243	7.46002	7.04829	7.67616	6.90864	6.37384	7.2247	7.26567	6.69598	7.08272	7.00102
ANKS1B	2.6113	2.61934	2.58707	2.91715	2.79532	2.87776	2.68012	2.89427	2.62532	3.73541	2.64995	2.68108	2.80178	2.85559	2.60213	2.75114	2.70012	2.51765	2.51123	2.69278	2.72804	2.6558	2.62563	2.58639	2.94978	4.28189	3.84756	2.83048	2.87251	2.92825	2.83501	2.81607	2.77525	2.61785	2.60548	2.61573	2.66774	2.71389	2.67379	2.54075	2.92292	2.83535	2.57987	2.8172	3.00674	3.3873	3.03691	2.79803	3.13551
ANKS3	9.02618	8.70606	9.10963	8.96572	9.06905	9.03821	9.45636	9.20098	9.16805	9.50763	9.54323	9.26171	9.33259	9.20941	9.24856	9.23675	9.50348	9.11002	9.41221	9.48447	9.21793	9.5491	9.29733	9.1643	9.65433	9.21372	9.16033	9.37545	9.36243	9.00257	9.02989	9.13195	9.29733	9.12313	9.12173	9.34936	9.4057	9.30623	9.26374	9.07363	9.21184	9.09053	9.23971	9.30637	9.54799	9.17763	9.18498	9.3932	9.68594
ANKS4B	4.49719	2.62311	2.61816	2.62779	2.62107	2.61449	2.6379	2.62583	2.61276	2.61944	2.6168	2.61575	2.63376	2.64448	3.21008	2.63009	2.63199	2.63532	2.64	2.63493	2.6273	2.63433	2.63682	2.63311	2.62577	2.61629	2.62403	2.62827	3.17508	2.61321	2.62827	2.61683	2.65209	2.6652	2.66546	2.66156	2.63621	2.65394	2.65571	2.67229	3.21289	2.99829	2.41945	2.59013	3.00037	2.61007	2.70091	2.39486	3.07662
ANKS6	7.83512	7.70108	8.20379	7.88571	8.246	8.19592	8.58444	8.28621	8.03453	7.94909	8.14744	7.81651	7.86361	8.05581	8.12166	7.91169	8.18192	7.859	8.14533	8.37431	7.75731	7.93468	7.70049	7.78513	8.01549	8.25641	8.20607	7.91581	8.09023	7.46244	7.71638	7.46746	8.13829	7.70432	7.99535	7.85233	7.74524	8.32603	7.82261	8.30467	8.00127	8.02658	8.32963	7.92919	7.91791	8.03092	7.94178	7.83572	7.94271
ANKUB1	2.58959	2.58132	2.58324	2.57983	2.56559	2.57803	2.87225	2.56174	2.60325	2.586	2.60666	2.59953	2.56934	2.57066	2.56041	4.00153	2.57068	2.55584	2.54589	2.55538	2.58302	2.58585	2.58099	2.57823	2.55299	2.56248	2.56016	2.56744	2.59542	2.58787	2.5755	2.5688	2.54589	2.54056	2.55094	2.53853	2.56179	2.56596	2.55701	2.57299	2.79978	2.10723	2.52792	2.71049	2.48332	2.78866	2.61688	2.63966	2.56498
ANKZF1	8.14994	7.76577	7.9665	7.73863	7.8038	7.65866	8.09473	8.46255	7.98298	8.6539	8.48217	8.71126	8.75072	8.78943	8.94162	8.83024	8.63728	8.3259	9.18278	9.1653	8.25262	8.82545	8.40436	8.72801	9.20511	9.1474	8.91931	8.75468	9.02388	8.79308	8.64101	9.07273	9.00098	8.94579	8.99536	9.16533	8.70591	8.97635	9.01383	8.92148	8.83672	8.86622	8.78402	8.78315	8.67662	8.74973	8.23941	9.15452	8.649
ANLN	3.42601	2.52301	4.03946	3.55794	2.47931	2.4891	4.05526	2.46029	2.71815	2.53122	2.56335	3.59195	2.51876	2.50847	4.28405	2.44285	2.48778	2.59196	2.41331	2.43151	2.62224	2.60093	2.96088	3.61771	2.52778	4.58148	4.32952	2.55206	2.57093	3.95697	2.54468	3.91024	3.33223	2.49931	3.82144	3.79296	2.5093	3.11206	3.25011	3.82857	3.21668	3.16444	2.63575	2.80299	2.55927	3.00224	4.02147	2.94141	3.13296
ANO1	2.9324	2.98209	3.00733	2.99719	3.02466	3.18138	2.92253	2.88514	2.97714	2.954	3.14396	3.0167	3.09589	3.09873	2.95903	2.91454	2.90981	2.85475	2.8438	2.83914	3.32142	3.18829	3.13975	2.94333	3.46236	2.98965	2.93028	2.99399	2.98923	2.93419	3.00599	2.91338	2.8934	2.92282	2.97289	2.92513	2.89538	2.90569	2.87126	2.93705	3.11017	2.91998	2.96132	3.148	3.15782	3.04595	3.03518	2.86267	3.10315
ANO10	8.62718	9.02885	8.40009	8.57908	8.70928	8.77173	8.2674	8.46769	8.34931	7.93174	7.73265	8.57937	8.36979	8.33341	8.32498	8.33495	8.40991	8.34208	8.26729	8.19765	8.21286	8.41767	8.4865	8.19076	8.3574	8.29693	8.56434	8.52239	8.13301	7.94289	8.32562	7.9248	8.1759	8.20974	7.8574	8.05286	8.50334	8.31126	8.19791	8.08185	7.73213	8.37771	8.19088	8.27413	8.39347	7.77509	8.29538	7.99246	8.46954
ANO2	2.57908	3.70775	2.99773	3.36882	2.6034	3.64727	3.72829	3.6158	4.11277	2.57833	3.33243	3.03222	3.44506	4.0332	2.56623	4.47006	4.38893	3.7359	5.77195	3.50677	3.4996	2.56203	2.62092	3.35532	2.50112	4.00978	3.30096	2.55598	2.87318	3.88766	3.7308	2.53051	3.76958	3.83486	2.89725	3.85442	4.23142	2.52996	5.48103	3.645	3.6032	2.7483	2.85864	2.81949	3.73457	3.09005	3.59913	3.28387	3.67966
ANO3	2.44879	2.44929	2.58008	2.45431	2.41354	2.42945	2.40985	2.40757	2.48137	2.4642	2.48368	2.47155	2.43592	2.45023	2.42785	2.4138	2.43523	2.40572	2.4045	2.40492	2.48056	2.48191	2.4892	2.48262	2.42261	2.43609	2.42939	2.40901	2.48298	2.47748	2.46966	2.43918	2.42748	2.43521	2.46074	2.43042	2.43269	2.45464	2.4385	2.46138	2.41866	2.46658	2.30655	2.53916	2.43938	2.47634	2.39039	2.47558	2.40289
ANO4	2.95583	2.54849	2.56227	2.55191	2.62526	2.65478	2.59898	2.57769	2.5664	2.55859	2.59554	2.59446	2.54075	2.55213	2.55875	2.5539	2.53345	2.55903	2.56102	2.57111	2.55849	2.57328	2.5707	2.55208	2.56406	6.93706	2.60634	2.6014	2.86344	2.58733	2.59921	2.5824	2.53192	2.52851	2.52213	2.56062	2.86847	2.54476	2.53413	5.71787	3.06008	3.0586	2.61944	3.11049	3.06946	3.40716	2.97784	3.15203	3.03965
ANO5	4.3675	2.66673	3.02379	3.29059	2.66335	2.69283	2.66171	2.62841	3.83548	2.66081	2.69242	5.51784	3.68331	3.91174	3.62202	2.63697	4.93796	3.90026	3.96112	2.73971	2.82652	6.11917	5.68832	4.53049	2.73195	2.82045	4.05592	2.71535	4.75785	2.74568	4.36077	3.91856	4.11505	4.37547	4.37678	2.67758	4.34841	4.88795	4.21995	2.66559	4.61545	4.02093	3.75104	3.51308	3.65286	4.38777	3.12239	3.74698	4.60395
ANO6	6.76418	6.97297	6.7928	6.76275	6.62068	6.6305	6.35257	6.46745	7.18399	6.45879	6.44307	6.61416	6.57268	6.64325	6.37876	6.47068	6.64873	6.49133	6.92434	6.42901	6.93712	6.85527	6.77364	6.63595	6.40713	6.28211	6.36425	6.37241	6.38493	6.3784	6.35202	6.33425	6.38141	6.47952	7.553	6.73041	6.66759	6.50973	6.74275	6.52121	6.64014	6.72507	6.16409	6.49303	6.6598	6.62267	6.46614	6.21612	6.41988
ANO7	4.27855	4.10457	3.88392	3.99532	3.55581	4.91152	3.97892	4.06025	3.85573	4.14213	4.66196	3.69585	4.20467	3.66308	3.76873	3.57508	4.36262	4.40251	4.4082	4.30207	4.02982	3.81512	3.97552	4.27759	3.81108	3.71738	4.13131	4.84216	4.37504	4.46581	3.82564	4.43491	4.22965	4.32242	4.16882	4.35884	4.68858	4.45934	4.64243	4.54673	4.12839	3.83615	4.40144	4.05561	4.43996	4.45946	4.16616	4.51138	4.04195
ANO8	7.07065	7.01097	6.73889	7.10789	6.85234	6.45372	6.43613	6.7814	6.87429	6.46509	6.86242	6.52236	6.58106	7.11551	6.41346	6.21007	6.78736	6.2423	7.01324	6.74621	7.32284	7.12574	7.30412	6.76035	6.69281	6.47067	6.55275	6.41085	6.31731	6.8694	6.24508	6.78744	5.84732	6.43484	5.9027	6.53201	7.20916	6.52272	6.73962	6.56665	6.92689	6.45502	6.68762	6.93053	6.45846	7.0058	6.83889	6.69398	7.00273
ANO9	7.84822	7.39056	7.66488	7.18096	7.84639	7.78758	8.23241	8.04132	7.9831	8.07204	7.8609	8.4278	8.06218	7.74379	8.36985	7.87993	7.89708	7.32713	8.39926	8.22388	7.73194	7.99616	7.37917	7.0672	8.39193	8.52285	8.50987	8.02773	8.62905	8.05661	8.42958	8.79655	8.25291	7.91628	8.10381	8.35354	8.29576	8.0874	8.10467	7.9001	8.06436	7.8419	8.61962	8.35452	7.85801	7.81845	7.67975	7.7368	7.89131
ANP32A	7.84953	7.88554	7.86822	7.90881	8.70443	7.25008	7.23803	7.32754	7.6417	7.68543	7.72814	7.80492	7.53271	7.66164	7.56368	7.66708	7.76664	7.76473	7.63794	8.06189	7.71816	7.82114	7.9856	8.07121	7.71215	7.4218	7.77289	7.44644	7.75917	7.65463	7.84987	7.86362	7.74126	7.76646	8.04207	7.78851	7.96651	7.88291	7.86994	7.92911	7.67114	7.94837	7.61556	7.74828	7.60324	7.48457	8.2089	7.53352	7.6781
ANP32A-IT1	8.78535	8.87169	8.38462	8.58957	8.8266	8.58348	8.8026	8.97649	8.82763	8.70171	9.07526	8.50651	8.57011	8.49129	8.64332	8.52873	9.26413	8.55419	9.12074	9.26614	10.1241	10.0392	9.86639	8.90942	9.88876	9.09631	8.94633	9.68301	9.12587	9.14393	8.74191	9.07547	9.24178	8.85521	8.89534	9.43325	9.75757	9.37366	9.95016	9.10393	8.75683	9.58459	9.34384	8.66965	8.62482	8.24014	8.64534	8.68071	8.36133
ANP32B	11.8905	12.0093	11.8424	11.9709	12.3953	12.3631	12.5886	12.6228	12.3046	12.3706	12.1917	12.2716	12.536	12.2826	12.6023	12.4797	12.3388	12.2101	12.1994	12.3691	12.1475	12.0707	12.0687	11.6482	12.3813	12.512	12.4134	12.4072	12.39	12.2446	12.1547	12.2532	12.3702	12.3115	12.1005	12.2471	12.249	12.276	12.4014	12.2551	12.2603	12.3533	12.5196	12.4185	12.1116	12.2385	12.4181	11.8563	12.0656
ANP32C	5.80445	5.72173	5.39225	5.95017	5.11132	4.92626	5.16562	5.12353	5.34186	5.35617	5.55163	5.30579	5.10052	4.92626	5.25298	5.38129	5.97196	5.91537	5.72496	6.03121	5.4431	5.75801	6.29905	5.85567	4.63988	5.25615	4.90793	4.79525	5.06029	5.37994	5.38724	5.62884	5.12965	5.21849	5.19185	5.29345	5.91551	5.95317	5.87546	6.25332	5.46607	5.27171	5.49869	4.98288	5.8596	5.80148	5.0778	5.57076	5.7847
ANP32D	6.06313	5.99528	5.08057	5.95322	6.08193	5.93791	5.51722	5.85856	6.14474	6.25171	6.43664	6.3786	6.31652	6.18574	6.30604	6.30689	6.19059	6.4123	6.05724	6.4115	6.45116	6.40374	6.995	6.28303	6.13562	6.07256	6.00271	6.24825	6.12289	6.22669	6.67531	6.15438	6.29072	6.32572	6.51536	6.43053	6.37689	6.36827	6.11304	6.54218	6.21932	5.98245	6.21072	6.18894	6.29399	6.15169	6.10816	6.36112	6.92733
ANP32E	8.85663	8.81905	8.6852	8.79122	8.97398	9.01582	9.17732	8.76285	8.80785	8.84926	8.76461	8.80445	8.87502	8.64986	8.83477	8.7598	8.70082	8.89822	8.51721	8.73864	9.03184	8.44919	9.00915	8.15097	8.76837	9.03911	9.12462	8.89044	8.66254	8.93877	8.62407	8.68908	8.50445	8.66333	8.66418	8.70611	8.71374	8.73279	8.69149	8.6905	8.52372	8.90976	8.93275	8.85624	8.68044	8.8843	9.34839	8.75087	8.99682
ANPEP	9.01711	9.58682	8.28741	8.19558	8.34623	8.06678	7.80309	8.24003	8.87477	8.29213	7.25555	9.15797	8.5061	7.81202	7.85569	8.08923	7.48646	7.51762	7.58238	7.85985	7.48718	7.04048	7.2717	7.84348	7.26397	8.99175	7.498	8.0534	7.92054	8.12257	7.79615	8.39966	7.19173	8.48884	7.51734	7.23261	8.13264	8.25396	7.41291	6.99591	7.67464	7.88787	7.78431	8.03338	8.07223	7.72787	7.83097	7.76794	7.02112
ANTXR1	2.99056	2.99245	3.62109	2.99558	3.01496	3.03262	3.06186	2.9951	2.9718	2.99235	3.02446	3.00788	3.0025	3.03547	2.98644	2.98191	3.00358	3.05097	3.29603	3.0561	3.02112	3.04553	3.02288	2.99095	3.25291	2.99839	3.01822	3.4288	2.97944	2.99508	3.02484	3.17625	2.98104	2.99625	2.98836	4.54047	3.08896	5.21377	3.02514	3.14702	3.12634	2.99258	3.15849	3.16163	3.30793	3.42448	3.2371	3.35296	3.44406
ANTXR2	7.78703	7.92533	7.7645	7.71498	7.81997	7.64566	7.72037	8.19539	8.02381	7.80963	7.56378	7.84609	8.00282	7.97703	7.97264	8.21317	7.77352	7.83869	7.69095	7.90931	8.15419	7.9647	7.75145	7.51889	7.93736	7.80265	7.89439	8.30256	7.99751	7.83403	7.76669	7.98563	7.897	7.93727	7.63276	7.70996	8.03439	7.78809	8.18146	7.90815	7.88635	7.98362	7.85995	7.86932	7.84308	7.93169	7.35167	7.73711	7.74914
ANXA1	13.7939	14.2057	13.862	13.6963	13.5394	13.1163	13.0094	13.2663	13.4709	13.4437	13.4247	14.0213	13.5495	13.7724	13.5803	13.8001	13.6804	13.7914	13.8981	13.5438	13.326	13.7424	13.5134	14.0058	13.452	13.194	13.5159	13.6459	13.9399	13.8071	13.4245	13.6802	13.8902	13.7018	13.7392	13.215	14.0907	13.7295	13.9307	13.4638	13.844	13.7987	13.7439	13.6608	13.7163	13.5761	13.9354	13.2792	13.3745
ANXA10	2.38433	2.38676	2.37966	2.38873	2.42146	2.59684	4.55438	2.4197	2.34965	2.37585	2.36803	2.374	3.17819	2.39952	2.3921	3.06411	2.94328	2.40177	2.40175	2.71019	2.37691	2.38002	2.36815	2.78054	2.40093	2.38114	2.405	2.43534	2.3376	2.35158	2.50642	2.3811	2.4401	2.44569	2.4317	2.4367	2.37294	2.40085	2.40325	2.41653	2.18426	1.97249	2.28886	2.70198	2.67796	2.59888	2.08819	2.35475	2.20716
ANXA11	9.13866	9.36853	9.2703	9.14181	8.92429	8.71557	9.33109	9.16282	8.8731	8.66458	8.60936	8.70562	8.71748	8.70863	8.8868	8.71554	8.5817	8.57654	8.65168	8.63925	8.94552	8.74889	8.57641	9.06785	8.59243	8.86933	8.74656	9.91897	8.83547	8.47856	8.63177	8.84707	9.01535	8.65093	8.55265	8.57522	8.53563	8.79499	8.69681	8.64727	8.88262	9.03148	8.93626	8.72768	8.90264	8.89814	8.52308	8.63554	8.71648
ANXA13	2.9547	2.93081	2.9204	2.91552	2.94647	3.05557	2.9237	2.9037	2.92353	2.92067	2.95613	2.93133	2.94507	5.12577	2.92865	2.88605	2.92918	2.99147	2.95639	2.9557	2.94403	2.94749	2.90361	2.86266	2.88129	2.9029	2.91292	2.92604	2.89091	2.88349	2.91151	6.11064	2.84016	3.13072	2.82414	2.87184	2.99152	2.92061	3.02196	2.94061	2.93411	3.341	2.44533	2.79778	3.44922	2.88163	3.5308	3.31764	4.10089
ANXA2	10.9745	10.7293	10.7652	11.0417	8.47232	8.44452	8.74324	8.49939	9.6616	9.93254	9.65766	10.051	9.91942	9.66422	9.64772	9.84654	10.4402	10.6516	10.1078	10.4023	10.6506	10.7199	11.4244	10.9257	9.94635	9.41527	9.49604	10.6091	10.1187	10.2536	10.3966	10.3574	9.66515	9.6017	9.85124	9.54214	10.8548	10.6169	10.2965	10.6136	10.2623	10.4226	9.57948	10.052	10.4567	10.3142	10.4425	10.725	10.6483
ANXA2P1	9.15105	9.08872	8.80199	9.05186	8.91934	8.65142	8.45387	8.83616	8.93565	9.04466	8.6822	9.44841	9.27641	9.11414	9.09311	9.28992	9.06173	9.29474	8.74211	8.8516	8.77681	8.81766	9.27705	8.89345	9.16573	8.98286	8.97745	8.80628	9.21674	9.28014	9.35911	9.37081	9.20666	9.03135	9.05112	8.91005	9.05997	9.03365	9.25599	8.63201	9.08668	8.94116	9.00217	9.0116	9.24769	8.99924	9.4462	9.00147	9.18003
ANXA2P3	7.08659	7.09109	6.88347	7.06102	6.63791	6.53558	6.88399	6.54956	5.9259	6.1637	5.53238	6.37937	6.04105	5.69515	6.03393	6.16905	7.08384	7.56439	6.85838	7.0924	6.76513	6.77347	7.26784	6.93015	6.81605	6.87277	6.70035	6.74341	6.09311	6.25479	6.0862	6.26477	5.79237	5.97032	5.8124	5.92281	7.26877	7.14409	7.38329	6.84617	6.32608	6.87525	5.8037	6.87869	6.09168	6.63984	6.89561	6.59666	6.57499
ANXA2R	10.7714	10.8058	11.1237	11.2012	11.3885	11.4053	11.7475	11.023	11.047	11.2569	11.6177	11.0932	11.3597	11.5472	11.7065	11.3528	11.2841	11.483	11.7426	11.7706	11.3181	11.5987	11.2153	11.3011	11.19	11.2595	11.261	11.16	11.6183	11.2041	11.449	11.1667	11.508	11.8502	11.8767	11.6183	11.4481	11.6335	11.5001	11.7778	11.5413	11.467	11.5991	11.342	11.4108	11.647	11.5247	11.5362	11.3118
ANXA3	5.00791	3.99582	4.91038	5.04387	5.512	5.54228	2.87459	5.43699	8.899	4.30076	7.25967	8.83316	4.99817	5.03975	7.78965	2.96958	5.80805	5.55238	7.09605	5.45001	6.23202	5.6606	5.0158	5.9354	5.41487	3.89507	7.83441	6.87126	6.02499	7.54108	5.74287	4.0624	3.46488	6.17556	5.68518	8.58391	6.01922	5.3662	6.61953	5.15667	6.25314	5.67871	5.62125	3.71981	3.51764	5.18583	3.51895	5.56469	5.53845
ANXA4	8.22955	8.0655	7.64495	8.21591	7.50873	8.02297	7.71892	8.29262	8.08966	8.41891	8.10992	8.34894	8.67674	8.41421	8.64333	8.68304	8.49897	8.21427	8.25732	8.35535	7.11781	8.03723	8.44145	8.4698	8.31837	8.08968	8.78785	8.71577	8.74153	8.7124	8.57669	8.4901	8.54713	8.31084	8.5849	8.66967	8.50292	8.47942	8.26074	8.26044	8.37946	8.45974	8.02073	8.6494	8.37148	8.43606	8.61029	8.50168	8.48557
ANXA5	12.6616	12.7015	12.4825	12.7172	12.2167	12.2025	11.8427	12.5327	12.7562	12.082	11.8541	12.518	12.1937	12.4963	12.082	12.25	12.2327	12.5044	11.9679	12.006	12.1766	12.1084	12.4275	12.2428	12.2593	12.0318	12.3755	12.0551	12.4236	12.4143	12.6117	12.8302	12.4344	12.1532	12.2277	12.1491	12.359	12.0785	12.459	12.0464	12.1861	12.1886	12.1491	12.3581	12.3844	11.8866	12.4164	12.0184	12.2973
ANXA6	9.43758	9.75966	9.12646	9.60986	10.4129	10.4211	10.3502	10.4991	10.217	10.1193	10.1716	10.0903	10.1913	10.1135	10.1549	10.3239	9.86621	10.1676	9.97933	10.175	10.1861	9.69017	10.0465	9.80888	10.5568	10.619	10.2695	10.1379	10.3652	10.4481	10.6681	10.567	9.87017	10.2773	10.2923	10.1909	10.0908	9.9788	10.1263	9.97603	10.6103	10.2533	9.99702	10.2997	9.91937	9.87408	10.2661	10.284	10.2288
ANXA7	11.0781	11.1842	11.1039	11.0536	10.8157	10.6514	10.5546	10.3916	10.799	10.5775	10.5942	10.8787	10.6033	10.7901	10.5544	10.5673	10.9103	10.9427	10.8239	10.8787	10.7396	10.9466	10.7158	10.8624	10.0538	10.2426	10.3162	10.3851	10.6228	10.3734	10.5986	10.5461	10.7148	10.4791	10.67	10.372	10.8052	10.8141	10.5959	10.7297	10.6154	10.9096	10.8516	10.7792	10.6888	10.5546	10.7693	9.74986	10.6177
ANXA9	3.44873	3.90029	2.82495	3.92336	4.7164	2.80741	4.39455	3.18492	3.14929	3.887	4.51983	4.02486	3.94938	4.18466	3.974	4.41318	4.44539	3.92226	4.10365	3.35302	4.44817	3.01748	3.63629	2.99362	5.04971	3.82616	3.17041	2.79553	3.96184	4.19631	3.53343	4.27816	3.90156	4.18249	3.76438	4.10493	4.34752	3.86928	4.08992	4.08352	3.92455	3.27251	3.43149	3.99669	4.45984	3.5545	3.72465	4.1341	4.19167
AOAH	10.1699	10.8088	10.3301	10.1579	10.1687	9.95054	9.48315	10.3568	10.3077	9.80326	9.62438	10.2339	10.1499	10.2328	9.81435	10.2575	10.208	10.2883	9.59886	9.88722	9.92338	10.0653	10.4832	10.3066	10.4919	10.4778	9.97604	10.3383	9.83597	10.6317	10.1951	10.4336	9.97412	9.67211	10.249	9.83135	10.3393	9.93642	10.4859	9.84636	10.1124	10.3257	9.50622	9.75368	10.1564	10.1967	10.4285	10.0418	10.0062
AOC1	3.94199	3.49139	2.95269	2.66155	4.72373	2.66862	2.81128	2.67637	2.59876	2.61988	2.65867	2.63762	2.69808	2.74061	2.67789	2.72281	2.76021	2.72533	3.04065	2.95517	2.71824	2.73572	2.73048	2.6744	3.32473	2.6853	2.70179	2.72265	3.07455	3.3637	2.66836	2.65384	4.04742	3.03731	2.72369	3.39397	2.73993	3.26365	2.71285	2.89014	2.74617	3.01151	2.78832	2.50864	2.85902	3.16517	3.09428	2.41546	3.33556
AOC2	3.42491	2.92623	2.89992	2.90397	2.96374	3.33087	2.95157	2.9201	2.92084	3.62534	2.96585	2.9215	4.31254	3.05124	2.92322	2.8824	2.90691	3.18091	2.89641	3.28587	4.07685	3.48714	4.05845	3.65854	3.43767	2.97738	2.92954	5.03764	3.31675	4.44625	3.85738	3.9614	4.0403	3.35874	3.70358	4.02334	2.97587	2.98873	3.27328	3.2721	3.16905	3.0263	3.14662	3.2285	3.48726	3.23488	3.56298	3.67426	2.94909
AOC3	4.19935	4.83711	4.32864	4.10877	3.54929	4.09666	2.56568	3.94512	3.93266	4.17574	4.12675	3.48417	2.86812	2.7975	3.78299	4.49668	4.11852	2.95323	3.66995	3.89287	4.40431	4.52424	3.91288	4.1291	4.15076	2.62745	4.21988	4.14804	3.69978	4.01296	4.0309	3.87578	3.924	4.19846	4.7452	4.2509	3.88637	4.35356	3.51127	4.19217	3.95984	3.55387	3.96723	3.95639	3.80027	3.7701	3.65796	3.67484	3.76055
AOC4P	3.28909	3.30871	3.2848	3.30399	3.30678	3.27882	3.3616	3.31007	3.44906	3.27114	3.27371	3.26942	3.34518	3.35686	3.29839	3.89748	4.17403	3.34826	3.35982	3.34247	3.34909	3.35589	3.32664	3.36851	3.33419	3.30575	3.53983	3.40478	3.24798	5.04542	3.30448	3.3024	3.8979	3.78301	4.31324	3.39094	3.36032	3.37263	3.56351	3.41201	3.40238	3.29441	3.32928	3.66539	3.88027	4.00866	3.08368	3.40238	3.99292
AOX1	2.80969	2.78625	2.78023	2.77391	2.80821	2.9163	2.78369	2.76403	2.78476	2.7806	2.81967	2.79587	2.79598	2.81467	2.7841	2.74597	2.78634	2.83452	2.81689	2.81822	5.71425	2.85451	2.8141	4.46076	2.78989	2.81128	2.80459	5.60502	2.88919	3.27279	2.82611	2.8014	2.79597	2.89799	2.79815	2.78234	4.90252	3.17988	2.7855	2.84464	2.90988	3.1212	3.20134	4.01143	3.31592	3.34868	2.85942	3.71449	3.37593
AOX2P	2.79392	2.83338	2.80388	2.82995	2.86741	2.8345	3.10536	2.85566	2.76472	2.78215	4.84768	2.81293	2.85687	4.41393	2.83601	2.83529	3.01188	2.87118	3.02129	3.32397	2.88546	2.89471	2.88143	2.97255	2.84617	2.84759	2.87893	2.91754	3.07377	4.14537	2.82768	3.23825	2.85558	2.89319	2.88316	3.70117	2.87015	2.91037	2.99952	3.0042	3.47038	2.56395	2.19348	2.44997	3.41728	3.34794	2.97668	3.00864	3.31695
AP1AR	6.31047	6.2095	6.37368	6.04222	5.42347	5.31737	5.58399	5.77934	6.04951	6.1792	6.29026	6.30269	6.21146	6.26355	6.40673	6.44179	6.0375	6.48385	6.23897	6.58535	6.24002	6.46172	6.068	6.80911	5.87862	6.02111	5.74486	5.67824	6.23019	6.3781	6.19258	6.1269	6.41103	6.4877	6.53786	6.17082	6.21552	6.3176	6.08808	6.28106	6.01167	6.30843	6.49227	6.21994	6.3472	5.95265	6.23038	5.82755	5.8504
AP1B1	10.1683	10.2069	9.99481	10.0977	10.5167	10.51	10.2399	10.7236	10.365	10.3009	10.0858	10.5535	10.3299	10.1495	10.2661	10.2751	9.95665	9.95295	10.0251	9.99314	9.80911	9.79289	10.1963	10.1143	10.7697	10.6167	10.5599	10.1715	10.4737	10.3737	10.2935	10.6217	10.2879	9.98152	9.99063	10.0627	10.1942	10.0892	10.2402	10.0203	10.3954	10.1572	10.028	9.92693	10.179	10.139	10.354	10.2942	10.3524
AP1G1	8.94815	9.17614	9.15048	9.07374	9.35581	8.94862	9.35743	9.12612	8.70814	8.55445	8.95314	8.65946	8.81024	9.13572	8.98423	8.89192	9.11546	8.91195	9.10645	9.20457	8.71311	9.1631	8.96054	8.9032	9.06157	8.94939	8.8687	8.96626	8.91304	9.00833	8.78799	9.03242	9.15346	9.18922	9.16492	9.22308	9.29922	9.19208	9.37656	9.38603	9.0885	9.24581	9.02478	8.84392	8.83835	9.09799	9.34749	9.22433	8.87939
AP1G2	9.02491	8.88098	8.9006	8.97633	9.06654	8.93603	9.26186	9.46617	9.1204	9.29693	9.18935	9.31747	9.20028	9.02173	9.36649	9.24924	9.25563	8.75579	9.3967	9.28778	9.12553	9.31473	9.04043	9.16047	9.4884	9.5805	9.35911	9.25309	9.57199	9.38632	9.1673	9.618	9.45378	9.24083	9.33478	9.60022	9.45825	9.18203	9.31006	8.82927	9.49566	9.03202	9.20847	9.13458	9.11333	9.23596	9.01962	9.41346	9.44314
AP1M1	9.97397	9.84637	9.6523	9.73055	10.1403	10.2739	10.3209	10.3817	9.86939	9.98081	9.78461	10.0163	10.1426	9.75919	10.0316	10.1694	9.7894	9.94824	9.74536	9.79174	9.74996	9.77952	9.93863	9.64937	10.399	10.6177	10.2119	9.99254	10.0433	10.0053	10.1303	10.4147	10.009	9.79368	9.86634	9.82293	9.75261	9.92611	10.004	9.83384	10.1134	10.0604	10.0759	9.79835	9.58249	9.73508	9.98684	9.57766	9.83103
AP1M2	4.38669	4.42563	4.0567	4.49975	3.23749	5.46407	2.93508	5.25913	4.50094	4.42287	3.38354	5.30773	4.89048	4.2205	3.86721	4.26075	4.6875	4.51776	5.711	4.77243	4.36637	3.33207	3.28136	4.78392	4.55583	4.65675	5.06597	4.90176	4.19975	4.26946	3.70259	3.59356	4.24996	4.8361	3.06972	4.80094	3.98757	4.02471	5.1732	4.47039	4.23817	4.22374	3.49142	3.46707	4.26757	4.0134	3.9514	4.2234	4.89799
AP1S1	6.35217	6.94044	6.11484	6.80476	6.12787	7.16919	6.84495	7.20364	6.41305	6.7703	6.76412	6.86983	6.99227	6.84465	6.30984	6.86878	6.96577	7.05824	6.38409	6.97994	6.90669	6.68255	7.47191	6.55331	7.05056	6.4516	6.76444	6.76444	6.56698	6.8602	7.07274	6.47266	6.96845	6.78681	7.09357	6.90044	6.80661	6.65583	6.626	6.78206	6.63143	6.66495	6.80274	6.64806	6.37061	6.61587	7.63364	6.54665	6.8687
AP1S2	9.378	9.24177	8.60108	8.92584	8.32616	8.17346	7.94181	8.09651	8.83572	8.37446	8.17238	9.09662	8.44065	8.77199	8.59906	8.63009	9.10689	8.5185	8.85132	8.74243	8.23291	8.32432	8.37483	8.58312	8.61105	8.12497	8.4388	8.32594	9.16342	8.51412	8.5825	9.06401	8.96932	8.52273	8.54872	8.6067	8.90043	8.87324	9.79977	8.70332	8.80993	8.7338	8.49047	8.48908	8.5577	8.30418	8.95053	8.29363	8.67298
AP1S3	4.86266	4.77459	4.74758	4.20533	5.06351	4.98794	3.19701	4.39535	4.30837	4.45551	4.11552	4.13943	4.17249	4.2116	4.42125	5.02965	4.13029	4.88997	4.58568	4.4024	4.41805	4.85046	3.9699	4.42262	5.70029	4.25542	4.22689	4.65195	5.04995	3.95241	4.43276	4.28835	4.14972	4.86593	4.73891	4.66145	4.35828	4.95614	4.40943	4.89091	4.51123	4.50386	4.91278	4.56363	4.56465	4.86148	4.68626	5.15952	4.59521
AP2A1	7.57208	7.68952	7.36295	7.68092	7.93952	7.82664	7.55024	7.99586	7.17467	7.24031	6.98562	7.2218	7.32923	7.14186	7.09321	7.27567	6.78399	7.16336	7.08436	6.78629	7.05366	6.92534	7.47203	7.28582	8.08773	8.01552	7.74348	7.3479	7.1194	7.62081	7.32865	7.62394	7.29528	7.00206	6.81348	6.78283	6.80745	6.75812	6.92025	6.80878	7.34467	7.02623	7.0085	7.09292	7.20665	7.10429	7.12423	7.76524	7.54516
AP2A2	7.93369	7.78378	7.82829	7.84291	7.83617	8.28703	8.18544	8.2069	8.19713	8.1232	8.21997	8.41891	8.32729	8.48383	8.49621	8.52569	8.13485	7.8355	8.21868	8.29475	7.96363	8.2267	8.31873	8.08459	8.5245	8.57562	8.54005	8.33979	8.56989	8.53621	8.0124	8.53275	8.28274	8.8835	8.11914	8.51791	8.56291	8.2121	8.41274	8.18124	8.38552	8.36123	8.40067	8.3551	8.10553	8.36114	8.18143	8.19878	8.35557
AP2B1	8.17443	8.24062	8.52304	8.47443	8.08505	8.06179	8.40773	8.59156	8.39474	8.41884	8.56687	8.38598	8.594	8.59092	8.58701	8.65832	8.21541	8.55303	8.4374	8.32578	8.17881	8.23357	8.58408	8.41158	8.30501	7.74322	8.33082	8.00461	8.42336	8.53408	8.88053	8.29974	8.41905	8.56056	8.62489	8.22946	8.38504	8.53432	8.51671	8.40872	8.4386	8.25061	8.30362	8.23994	8.4324	8.33562	8.76906	8.51377	8.51209
AP2M1	12.4942	12.5141	12.6425	12.7217	12.9134	12.8568	12.5765	12.7991	12.4506	12.2566	12.2431	12.4942	12.6083	12.5765	12.3347	12.377	12.2618	12.3838	12.447	12.413	12.2143	12.2753	12.4431	12.7887	12.9052	12.8374	12.8566	12.8728	12.3551	12.3303	12.3903	12.5041	12.3738	12.3759	12.2753	12.4037	12.4946	12.4058	12.5213	12.4348	12.645	12.5082	12.5527	12.3297	12.3661	12.08	12.4863	12.1862	12.4967
AP2S1	13.3253	13.501	13.2585	13.5063	13.7405	13.7711	13.4873	13.5699	13.1841	13.2585	13.1768	13.4633	13.6055	13.5924	13.6566	13.7375	13.518	13.8644	13.5209	13.3579	13.1609	13.3036	13.5282	13.309	13.6796	13.6575	13.5421	13.8476	12.9257	13.2279	13.3701	13.2652	13.4499	13.6031	13.3628	13.3783	13.6386	13.3895	13.7625	13.485	13.5357	13.4821	13.3121	13.312	13.5531	13.3885	13.5827	13.3673	13.6583
AP3B1	9.0144	9.23723	9.32801	9.04302	9.09503	9.03955	8.97416	9.03082	8.97556	8.7697	8.67479	8.76884	9.10637	8.77119	8.96611	9.02976	8.66445	8.85408	8.62706	8.72316	8.78548	8.65457	9.01961	9.27607	9.09631	9.02764	9.03057	8.91759	8.8042	8.81854	8.6487	8.75676	8.69915	8.97939	8.62858	8.54151	8.63081	8.72193	8.92757	8.739	8.92433	8.88063	8.8337	8.78546	8.50398	8.74334	8.86796	8.74819	9.06675
AP3B2	2.45801	3.23676	3.2207	2.4613	2.50222	2.47208	2.97065	2.4968	2.42231	2.44957	2.44148	2.44682	2.4799	3.16394	2.46672	4.90917	2.46746	3.37902	2.47035	3.15959	2.53297	2.47427	2.46098	2.96068	2.50015	2.78576	2.50358	2.5361	3.09458	6.63201	2.47057	3.29019	2.66846	2.54098	2.52461	2.53288	2.81868	2.49002	2.77185	3.40698	2.84912	2.70487	2.86672	2.75614	2.97888	2.98326	3.11644	3.13506	2.7733
AP3D1	9.82391	9.63598	9.58108	9.71409	10.3093	10.0204	10.2665	10.4347	10.1691	10.1932	9.94724	10.3516	10.2834	10.0206	10.4314	10.3102	10.12	9.92753	9.92608	9.94556	9.77752	9.67153	9.83665	9.74162	10.7353	10.7212	10.6439	10.1384	10.2049	10.2315	10.0067	10.2524	10.1035	9.99085	9.98474	9.87417	10.042	10.0273	10.1618	9.85459	10.5094	10.2408	10.3323	10.2398	9.88851	9.94841	10.1381	9.76412	9.92208
AP3M1	8.23592	8.37018	8.302	8.46138	7.9803	7.45336	7.65745	7.79934	8.01677	8.08888	8.04603	8.21154	8.25646	8.23387	8.17128	8.16039	7.81902	8.22041	7.94082	8.08092	8.155	8.02287	8.27027	8.64055	8.07669	7.99799	8.08604	7.98885	8.27366	8.21342	8.29283	8.34975	8.33214	8.39855	8.23336	8.02155	8.0842	8.14444	8.16885	8.1513	8.11488	8.34996	8.17787	7.96399	8.23455	8.51214	8.23426	8.30427	8.09955
AP3M2	8.30879	8.3501	8.83157	7.65512	7.95528	7.93716	7.76879	8.05145	8.04722	7.70878	7.86759	7.237	7.47152	7.76377	7.71271	7.85505	7.77441	7.53017	8.0763	8.28797	7.52291	7.90952	7.22436	7.81172	7.89686	8.39047	7.95476	7.65594	8.11503	7.40384	7.59412	7.8496	7.60675	8.02636	7.85588	7.69283	7.79639	7.95047	8.04733	7.7737	7.7339	7.70502	8.58041	8.50105	7.6244	7.79094	8.04576	7.64364	7.68655
AP3S1	11.3666	11.3433	11.4393	11.4793	10.9608	10.769	10.7445	10.7522	11.1963	11.0708	11.0151	11.1492	10.6817	11.0414	10.6464	10.8044	10.9903	11.085	10.924	10.8713	10.9561	11.0406	10.9873	11.2278	10.2864	10.4178	10.5592	10.5542	11.2767	10.9145	11.0549	10.8864	11.0953	10.9571	11.0247	10.9315	10.9712	11.0739	10.6683	10.9104	10.8093	10.8522	10.8513	10.726	11.0456	10.7756	11.0177	10.9962	10.9355
AP4B1	7.09341	7.22281	7.31401	6.92982	6.81764	6.09051	6.66382	7.04236	6.57572	6.66145	6.75427	6.63553	6.65611	6.93312	6.995	6.93272	6.87641	6.8824	7.20917	6.97168	6.98201	7.16379	6.8262	7.5792	7.02858	6.97227	6.73918	6.64397	6.95483	6.96827	6.86312	7.0994	7.10246	7.18724	7.19689	7.09482	7.03888	6.97082	7.08768	6.99702	7.22951	6.9296	7.32969	6.86801	6.97368	7.0908	7.08817	7.30311	6.9872
AP4E1	7.7931	7.59614	7.78502	7.73798	7.98356	7.86161	7.89659	7.85248	8.09546	8.09894	8.46373	8.33847	8.22801	8.25514	8.34479	8.32468	8.15904	8.00203	8.08192	8.217	7.72392	8.14977	7.97829	8.28651	8.26731	8.05575	8.14693	8.02586	8.34384	8.25474	8.26402	8.34843	8.43179	8.38009	8.39529	8.2313	8.20595	8.27347	8.35847	8.34437	8.03786	8.1329	8.15307	7.96048	8.28646	8.17101	8.5228	7.942	8.31988
AP4M1	5.64569	6.13203	5.78604	5.7688	6.08714	6.21821	5.54441	6.04937	5.85343	6.12774	5.87405	6.98038	6.48877	6.00864	6.33435	6.44648	5.87676	6.07843	6.28821	5.84644	5.80305	6.23748	5.47455	6.11525	6.37151	6.38082	6.35837	6.46849	6.21109	6.08578	6.45356	6.13535	6.30964	6.02182	5.99507	6.27065	6.1373	5.94672	6.32354	5.96446	6.50831	6.49697	5.70547	6.00528	5.94299	6.02297	6.06898	6.16896	5.97652
AP4S1	6.43411	6.05515	6.18952	6.2032	5.72431	6.15758	5.73184	6.05831	6.16611	6.27894	6.1963	6.37794	5.94269	6.21007	6.04746	6.1009	6.21415	6.47705	6.42588	6.38276	5.7706	6.20627	5.96429	6.58824	6.15202	6.22596	5.87244	5.97313	6.51758	5.78531	6.16576	6.36181	6.25166	6.2673	6.30302	6.27771	6.20762	6.53049	5.95263	6.73269	5.97389	6.41083	6.53227	6.12592	6.23427	6.24155	6.1717	6.13807	6.22644
AP5B1	6.73577	7.94958	5.52566	7.13612	7.23437	6.83033	6.65529	7.03583	7.13291	6.40047	6.01989	6.69557	6.85781	6.44075	6.77078	6.88036	6.74034	6.48975	6.3727	6.23301	7.01357	6.79679	7.28056	6.49551	6.472	6.7869	6.77717	6.53316	6.53739	6.73654	6.36588	6.60246	6.83867	6.41238	6.28766	6.20865	7.15125	6.61114	6.63088	6.14995	6.62591	6.71705	6.59637	5.89869	6.85759	6.39598	6.46689	6.47443	6.71232
AP5M1	8.39347	8.5121	8.53197	8.38514	8.24366	7.95583	8.84574	8.26825	8.58805	8.70347	8.86176	8.90082	8.83316	8.81916	8.89549	8.79289	8.6016	8.88793	8.6675	8.90537	8.34416	8.93255	8.64855	9.10274	8.80855	8.55122	8.69354	8.71085	9.02163	8.96605	9.20904	9.04233	8.92452	9.03997	8.99177	9.03875	8.98131	9.0287	8.81114	9.02819	8.74876	9.09994	8.89015	8.7787	8.61938	8.89904	8.61842	8.78539	8.81168
AP5S1	8.05122	8.02029	8.40728	8.2876	8.30191	8.44988	8.21073	8.28007	8.35342	8.49758	8.34362	8.40322	8.21186	8.44539	8.24468	8.25239	8.27493	8.67397	8.37842	8.28007	8.07386	8.25252	8.43928	8.32717	8.20152	8.2955	8.56653	8.49729	8.10122	8.1352	8.15414	8.13767	8.25969	8.09926	8.31125	8.16108	8.303	8.39535	8.43928	8.47002	8.2409	8.38588	8.38876	8.26135	8.34581	8.43746	8.58014	8.50944	8.68664
APAF1	6.97164	6.60759	6.2318	6.42328	5.62101	6.22749	5.68048	6.18018	6.88791	7.03374	7.03246	7.16193	7.27817	7.66258	7.21211	7.41936	7.17635	7.45658	7.34018	7.40856	7.25701	7.81187	7.79723	7.82736	7.12541	6.25899	6.70219	7.0231	7.38622	7.31687	7.4999	7.46773	7.57457	7.62157	7.35686	7.35963	7.95366	7.52194	7.35706	7.43189	7.0634	7.40616	6.56812	6.71454	7.63142	7.33336	6.96396	7.09791	7.15311
APBA1	4.39485	4.32538	4.16409	4.82726	4.94734	4.50767	4.51861	5.09586	4.93514	4.37254	3.91828	4.42578	4.49217	4.29827	4.99349	4.72956	4.17296	4.22048	3.71134	4.34735	4.59189	4.0535	4.23793	4.18836	5.10576	4.14652	4.76447	3.97018	4.68324	4.78747	4.86274	4.6111	4.52906	3.9643	4.03565	4.43093	4.23018	4.5642	4.57872	4.09808	4.10731	4.30662	4.31277	4.44554	4.11337	4.35312	4.20068	4.48975	4.48141
APBA2	8.19988	8.41673	8.10739	7.86465	7.92327	7.60175	8.78059	8.56886	7.73446	7.74903	7.99951	7.41296	7.25082	7.67721	8.221	8.33618	7.69886	7.1985	7.94475	7.69137	8.14665	8.20107	7.84339	7.72627	8.45913	8.73377	7.93962	7.94778	8.08656	8.17907	7.79427	7.95987	7.94598	8.00312	8.00226	8.10886	8.29627	8.00295	7.83312	7.77876	8.05977	8.08548	8.31811	8.20218	7.96383	8.17902	7.99702	7.84473	7.87517
APBA3	6.99069	6.82467	7.02391	7.66866	6.90442	7.52206	7.47726	7.37676	7.22836	7.33702	7.40917	7.3449	7.68596	7.47543	7.52803	7.38712	7.43135	8.07754	7.32309	7.50753	6.7537	7.03661	7.36209	7.3286	7.76855	7.79664	7.86505	7.49034	7.46045	7.43968	7.50824	7.28701	7.50127	7.54574	7.47057	7.44662	7.44243	7.22034	7.53806	7.79218	7.54765	7.51646	7.4597	7.40946	7.24843	7.57071	7.72618	8.04177	7.16353
APBB1	7.41687	7.54251	7.57993	7.20668	8.34068	8.20572	8.83356	8.46651	7.69428	8.10317	7.93574	7.96419	8.12969	8.21082	8.41717	7.98762	7.73174	7.6852	8.24506	8.28352	7.1154	7.68554	7.25374	7.33297	8.39506	8.76199	8.55433	7.9189	8.34781	7.84035	8.02779	8.48679	8.10178	8.16206	7.96272	7.86	7.34579	7.92418	7.53701	8.01706	7.85897	8.20736	8.39643	8.08711	7.99948	8.04666	7.17215	8.0897	8.27589
APBB1IP	10.1708	10.07	9.94262	10.1229	9.85909	10.032	10.0153	10.1042	10.587	10.6335	10.6333	10.6166	10.6611	10.5086	10.6816	10.6504	10.305	10.3125	10.2777	10.3943	10.3253	10.502	10.4506	10.5015	10.4163	10.4728	10.2383	10.5392	10.7274	10.8386	10.745	10.9439	10.5686	10.5463	10.5001	10.498	10.3828	10.4009	10.5	10.5345	10.5012	10.5805	10.5167	10.4347	10.0297	10.2363	10.7768	10.2461	10.2018
APBB2	3.66729	3.7134	3.68971	3.73957	3.64719	3.41119	3.23979	4.1886	3.49038	3.66568	3.57242	3.53805	3.6255	3.56042	3.50925	3.5318	3.89705	3.48742	3.4505	3.98248	3.75476	3.59325	3.90288	4.34547	3.96793	3.52355	3.52269	3.98001	3.50648	3.4228	3.21391	3.36851	3.67169	3.44024	3.50022	3.58665	3.60445	3.86326	3.50923	4.04928	3.70543	3.60602	3.50093	3.80295	3.66118	3.61168	3.69747	3.8582	3.73475
APC	5.6837	5.63518	5.17	5.38771	4.7191	4.79252	4.82136	5.47377	5.48028	5.25633	6.01097	5.44453	4.74041	5.86209	5.44587	5.51725	5.58606	5.49671	5.79093	5.17831	5.66619	5.99505	4.98771	5.6506	5.42014	4.86278	4.63574	4.81551	5.51274	5.44537	5.21078	5.39312	5.2102	5.67193	5.23842	4.83823	5.48985	5.56373	5.42729	5.76238	5.43687	5.90776	5.46016	5.53057	5.34858	5.12702	5.40812	4.75125	4.84575
APC2	3.42675	3.92094	4.93145	5.10476	4.75481	4.57402	4.33867	5.28855	2.9663	3.78302	3.18218	4.29897	3.05921	3.07956	3.88846	3.02054	4.34744	3.42618	3.46692	3.95409	3.0208	3.02959	3.00805	4.32189	4.16563	3.6927	2.9875	3.02035	3.69699	3.88761	2.97997	2.96901	3.64967	3.34041	3.98462	4.14287	3.37598	3.66618	3.10985	3.73912	3.66751	3.36859	3.32572	3.35331	3.94796	3.55404	3.17617	3.60293	3.95689
APCDD1	5.37866	5.86542	4.69769	4.95625	5.11327	4.68673	4.44634	4.84956	6.04159	5.73413	5.44905	6.56972	6.05487	5.6554	6.26358	6.76276	6.43205	6.42149	6.01376	6.29307	5.49356	5.28791	6.00698	6.15052	5.88219	6.43937	5.76009	6.287	5.77726	5.32557	5.89787	6.15133	5.06219	5.41878	5.23894	5.88919	5.57499	6.02106	5.52455	6.09901	5.9914	5.49171	4.9036	5.5724	5.94373	5.19636	4.87515	6.03347	6.02848
APCDD1L	3.4134	3.4076	3.3893	3.38368	3.41645	3.46741	3.39941	3.3825	3.41183	3.38261	5.11417	3.40073	3.41274	3.41395	3.40355	3.3548	3.41753	3.42792	3.41377	3.7638	3.42643	3.41447	3.37114	3.32814	3.36249	3.37593	3.3614	3.41007	3.36089	3.35404	3.35805	3.35901	3.31395	5.53995	3.29285	3.32402	3.43779	3.36316	3.33212	3.37669	3.47729	3.25555	3.30734	3.31367	3.58752	3.56513	3.44094	3.62089	4.54185
APCDD1L-AS1	2.95172	3.70346	3.1988	3.39318	2.92472	3.46308	2.95514	3.24056	3.10191	2.90026	3.16982	2.98642	3.56737	2.9747	2.91837	3.27375	3.4086	3.13698	3.51187	2.96251	2.99005	3.01405	3.37662	2.96427	3.33818	2.90381	3.02667	2.95014	3.0824	3.10829	3.13607	2.89156	2.98547	3.09396	2.93041	2.89724	3.11793	2.94239	2.92485	3.41635	2.90891	2.86338	2.97175	2.96193	3.10967	3.08523	3.00692	3.16363	3.32859
APCS	3.49449	3.9113	3.56492	4.16832	4.38522	3.30742	2.98713	3.32942	4.74668	3.90417	4.41079	3.03949	4.28365	4.57897	4.42037	4.74999	3.62785	4.40862	3.7216	4.92625	5.15116	4.38588	3.5161	3.43792	3.50087	3.0338	4.05265	4.90817	4.67957	5.47605	5.2774	3.92726	4.60809	4.55963	3.66391	4.52923	4.5633	4.28804	4.59909	4.59933	4.54271	3.63486	3.74026	4.39438	4.71819	4.57285	4.56517	3.88535	5.07142
APEH	8.72311	8.61941	8.67603	8.72733	9.11315	9.16777	9.17002	9.20734	8.86339	9.14505	8.90392	9.25401	9.41992	9.16176	9.3626	9.20844	9.05148	9.16241	8.93073	8.92642	8.57449	8.60525	8.91151	8.68635	9.61339	9.47647	9.51676	9.02909	9.27002	9.19181	9.31871	9.33386	9.19773	9.01106	9.01865	8.77913	8.78647	9.00695	9.24578	8.95136	9.26882	8.99455	8.9589	8.93056	9.13844	9.1457	8.9799	9.44071	9.06289
APELA	2.63404	2.63698	2.52499	2.63508	2.47575	2.46062	3.41881	2.44357	2.75528	2.44595	2.64249	2.57271	2.43722	2.99526	2.45648	2.42943	2.64657	2.70571	2.45521	2.62036	2.48381	2.6914	2.47754	2.55073	2.44552	2.56121	2.78336	2.85761	3.21861	2.69891	2.51987	3.266	3.48067	2.44236	2.44566	2.44593	2.45037	2.71286	2.52715	2.42511	2.78716	2.76364	2.81013	2.91189	2.39302	2.62229	2.85898	2.82423	2.60104
APEX1	10.0789	10.4068	10.4501	10.1051	9.85971	9.56454	9.86894	9.77516	9.69192	9.94857	9.62239	9.74029	9.63942	9.89144	9.68195	9.8379	9.87769	9.83243	9.8917	9.9429	9.49915	10.008	9.81999	10.5188	9.52175	9.72775	9.72427	9.45893	9.66209	9.51489	9.78352	9.72354	9.87081	9.84213	9.82834	9.83538	10.3477	9.80604	9.37942	9.86113	9.87877	9.85058	9.95683	9.76145	9.85027	10.0332	9.59139	9.76994	9.85694
APEX2	8.06888	7.88936	7.7979	7.94703	8.1395	8.40233	8.29514	8.15134	8.07164	8.66248	8.57785	8.68999	9.06416	8.84787	8.9778	8.98389	8.23851	8.71456	8.56219	8.74853	8.17688	8.3122	8.47669	8.659	9.09051	8.85976	9.03899	9.1059	8.56426	8.87459	8.83056	8.93912	8.88442	8.89125	8.72372	8.77777	8.74797	8.56123	8.67492	8.73746	8.9465	8.77963	8.48659	8.20149	8.63374	8.9319	8.98074	9.06675	8.67284
APH1A	8.15212	8.42525	8.20768	8.38642	8.356	8.55088	8.40266	8.21583	8.06646	8.29163	8.27261	8.32851	8.04606	8.22846	7.59661	8.19742	8.26058	8.40866	7.84897	8.30623	8.29385	7.97906	8.59025	7.88568	8.00085	7.8422	7.945	8.11835	8.03991	8.16954	8.31261	7.92312	8.18514	8.05044	8.13333	8.14262	8.16076	8.13774	7.74438	7.87274	8.29409	8.25228	8.25114	8.15903	7.85501	7.93329	8.10797	7.92943	7.88565
APH1B	9.22253	9.42781	9.28693	9.40574	9.10446	9.31123	9.00874	8.95318	9.12455	9.10751	8.91286	9.30837	9.21247	8.75294	8.96371	9.13579	8.98262	9.32661	9.07483	8.89264	8.98017	8.80478	9.4983	8.8914	8.56754	8.89508	8.86659	8.69486	8.92548	9.18811	9.15641	9.09674	9.27583	8.99979	8.97184	8.77374	8.96351	8.94555	9.09186	8.66698	8.93524	9.16976	8.78976	8.71295	9.33298	9.43253	8.98187	8.91592	9.01128
API5	7.88376	7.93836	8.06981	7.98089	7.70346	7.40041	7.5954	7.46519	7.47304	7.73409	7.61577	7.49227	7.46235	7.75002	7.43932	7.70321	7.3661	7.54649	7.50099	7.39054	7.26778	7.67423	7.55239	8.15386	7.11752	7.28219	7.54603	7.15752	7.75409	7.67366	7.69272	7.7702	7.53017	7.57526	7.90558	7.40511	7.24654	7.52834	7.34695	7.57477	7.76681	7.68202	7.89893	8.09339	7.27813	7.45925	8.04617	7.3681	7.37196
APIP	5.8925	5.95081	5.98024	5.89797	5.96814	5.58432	5.73343	5.64942	5.62913	5.7741	5.88713	5.86039	5.6699	6.09425	5.68698	5.66788	5.633	5.75778	5.73885	5.8169	5.83091	6.11916	5.97489	5.94188	5.68527	5.62781	5.76268	5.81035	5.59674	5.68741	5.6114	5.64415	5.54598	5.68476	5.70209	5.85984	5.51641	5.87656	5.7825	5.79833	5.79204	5.93475	5.98996	6.08309	5.68266	5.76334	5.81292	5.64596	5.87308
APLF	3.22534	4.94328	2.8335	3.517	2.81582	4.0393	2.82069	2.80119	2.85377	2.83076	2.86072	2.84345	2.84817	2.83539	2.80355	2.76983	3.0241	2.80181	2.76592	2.77656	2.84908	2.8349	2.79716	2.7628	2.78097	2.83577	2.77528	2.82384	2.79292	2.78008	2.78882	2.77386	2.73572	2.72373	2.73382	2.73546	2.77624	2.77941	2.73481	2.79027	2.70053	2.77724	3.07012	3.23205	2.47378	2.74864	2.89166	2.2314	3.03266
APLN	4.361	4.74174	3.57444	4.75635	3.36477	3.36127	3.41027	3.36511	3.30666	3.47816	3.35885	4.29178	3.38924	4.20962	3.38369	3.37878	3.3938	3.42447	3.96923	3.42761	4.34336	4.39953	3.38747	4.50087	4.12254	3.35942	3.36424	3.37931	3.28507	3.32216	3.36692	3.3351	3.60359	4.05073	3.39983	3.38934	4.04147	3.41483	3.47374	3.53207	3.86945	3.10935	3.83465	3.99096	4.35509	3.82972	3.4129	4.4695	4.41148
APLNR	2.88276	2.88027	2.85711	2.89558	3.01784	3.30625	2.80144	2.87847	5.61393	3.7666	2.91695	3.01415	2.81895	3.36095	3.35503	3.20663	5.58165	2.71561	3.79003	2.99999	3.80331	2.83096	2.8502	3.0368	3.02539	3.04623	4.13519	3.26331	2.91364	3.37314	2.95477	2.95253	3.96368	2.83119	2.86851	3.30912	3.11478	2.74501	3.32515	3.31502	4.15791	2.64879	3.10823	3.00263	3.47051	2.97583	2.89262	3.72747	3.15403
APLP1	4.52111	3.9739	3.88564	4.40272	2.98797	2.66859	2.98854	3.93093	3.01601	3.78475	4.09102	3.92688	3.50074	2.67742	3.81165	3.75317	4.02419	4.21592	4.00689	4.24965	3.64761	4.22835	3.86926	3.26358	3.79259	3.17508	2.6513	2.70002	3.53533	3.86769	4.05854	3.93089	4.19591	4.44788	3.82091	4.13906	4.54783	4.41339	4.11739	4.15118	3.86243	3.781	3.95056	3.8297	5.03858	3.06595	3.39833	4.00098	3.74716
APLP2	12.5225	13.0525	11.9294	12.3739	12.5018	12.1639	11.7287	12.3477	12.3251	11.6204	11.3529	12.0261	12.1321	12.0551	11.9452	12.1658	12.1406	11.8571	12.0079	12.0844	11.7918	12.1787	12.0894	11.9564	12.3183	12.1671	12.0389	12.142	11.9724	11.8689	12.0857	12.3049	12.2213	11.8617	11.6254	11.6311	12.2706	11.9724	12.1551	11.753	11.9897	11.9473	11.8105	11.8191	12.3045	11.7321	11.8267	12.0829	12.0871
APMAP	9.21877	9.28788	9.77248	9.74138	9.92325	9.74746	9.85449	10.0577	9.58796	9.34073	9.669	9.60873	9.91626	9.66562	9.75192	9.84739	9.59114	10.0063	9.43224	9.0794	9.15583	9.32923	9.38492	9.41345	10.1373	10.2116	10.1815	9.41548	9.90912	9.93105	9.89893	9.67083	9.43161	9.90421	9.83354	9.07251	9.73245	9.63132	9.60016	9.24682	9.97539	9.75293	9.24253	9.54414	9.72168	10.0139	9.97678	9.85542	9.73591
APOA1	3.48707	3.88514	4.28121	3.83412	5.37022	5.48523	3.88563	3.68152	4.33935	4.02473	4.16786	4.4209	4.07885	4.50691	4.32133	5.32091	3.97749	4.62376	4.51991	4.60497	3.54229	4.5822	4.38203	3.76882	3.75589	3.99633	4.29081	4.07378	3.6234	3.73703	4.29265	4.32022	3.80695	3.74125	3.91136	3.7585	3.92895	4.05578	3.91706	3.81675	4.27362	3.6133	3.7645	4.20766	4.23918	4.45728	3.96488	4.37952	4.66244
APOA1BP	10.1158	10.0996	10.3262	10.2788	10.4409	10.5397	10.5416	10.3479	10.2165	10.5066	10.6883	10.3894	10.5154	10.4182	10.1118	10.1273	10.2332	10.4513	10.1449	10.5033	10.3334	10.11	10.2192	10.3765	10.2339	10.2603	10.6302	10.425	10.0909	10.0543	10.4596	10.197	10.2893	10.2793	10.4459	10.4142	10.2408	10.0726	10.1498	10.6388	10.494	10.2897	10.3433	10.3763	10.374	10.4092	10.7224	10.5241	10.4841
APOA2	2.65576	2.6772	2.65475	2.67427	2.67965	2.64609	2.7443	2.68635	2.6015	3.07738	2.64324	2.63884	2.71246	2.72287	2.67721	3.28373	2.69083	2.71331	2.7302	2.71178	2.72126	2.72163	2.69551	2.65497	2.6986	2.67041	2.7013	4.0584	2.60319	2.62796	2.66339	2.66593	2.71477	2.75511	2.74967	2.75319	2.7163	2.73389	2.72434	2.78828	2.7013	2.55225	2.62064	2.89757	2.88394	2.68793	3.01507	2.79712	3.17375
APOA4	3.47636	3.50562	3.48319	3.5071	4.81153	3.49117	3.56082	3.50549	3.44278	3.47384	3.49498	3.46563	3.55069	3.58744	3.5303	3.51944	3.5511	3.57211	3.59284	3.86104	3.56327	3.57339	3.5643	3.51696	3.53564	3.5149	3.52454	3.54732	3.43746	3.4697	3.51732	3.49283	3.52695	3.57844	3.58531	3.57694	3.60424	3.58545	3.57584	3.70393	3.28635	3.44165	3.17649	3.62699	3.61596	3.5683	3.55522	3.30353	3.62879
APOA5	3.12513	3.20913	3.13251	3.15315	3.13479	3.13475	3.1741	3.13613	3.10736	3.1257	4.05929	3.11501	3.18949	3.22571	3.17268	3.16101	3.19454	3.20393	3.22792	3.19684	3.20311	3.21305	3.20469	3.16957	3.17301	3.89134	3.15361	3.1732	3.10548	3.13235	3.17351	3.13983	3.52168	3.21215	3.22538	3.21523	3.2361	3.24544	3.38323	3.27554	3.36018	3.18425	3.1053	3.16644	3.24974	3.44472	3.21113	3.13915	3.51985
APOB	3.06219	2.86313	2.80117	2.79939	3.34792	3.15851	2.90775	2.99877	2.82245	3.00229	3.10068	2.84022	2.81719	2.99894	2.80316	2.83582	2.6064	2.68437	2.96256	2.62378	2.7763	3.39594	2.74809	2.59002	2.73238	2.64152	2.6582	2.90773	2.68437	2.7305	2.85734	2.69401	2.58529	2.68179	2.61331	2.96676	2.9452	2.59197	2.63108	2.779	2.75673	2.68803	2.50708	2.80944	2.78826	2.87308	3.00722	2.78725	2.99593
APOBEC1	2.67985	5.27888	2.67396	2.67437	2.7115	2.71246	2.70089	2.69981	2.68224	2.6729	2.67932	2.67774	2.67871	2.67293	2.6909	3.32876	2.66923	2.68316	2.68134	2.68325	2.67597	2.67096	2.67155	2.66736	2.68865	2.68735	2.69019	2.69799	2.67197	2.6717	2.67312	5.71703	2.68194	2.68347	2.67741	2.68493	2.67494	2.66716	3.07204	2.66537	3.13907	3.02182	2.88337	2.50054	3.38375	2.94488	2.71819	2.94488	2.40587
APOBEC2	3.15008	3.10789	3.41188	3.11518	3.11179	3.16507	3.08414	3.09126	3.12858	3.45719	3.18302	3.16503	4.62805	4.70328	3.06344	4.1224	3.0968	3.15748	3.14305	3.15026	3.08364	3.10472	3.76901	3.13877	3.63077	3.47884	3.08099	4.86909	4.94895	3.11528	3.14406	3.10103	3.06094	3.04532	3.44555	3.08147	3.17971	4.49366	3.10603	3.14353	3.27528	2.97426	3.32531	3.57129	4.25064	3.84141	3.42098	3.94658	3.0302
APOBEC3B	11.3717	9.99464	9.24567	10.8619	9.16364	9.33486	8.88032	9.82867	7.73994	9.07702	7.83549	9.08914	7.87282	7.99445	8.8375	8.86932	8.91718	8.63694	8.58531	8.04302	9.54364	8.27691	10.7581	8.65759	8.94769	10.1046	9.08757	7.83131	8.77692	9.78793	8.34968	8.48257	9.43456	9.67281	10.2733	8.35683	8.52902	8.23963	9.13362	8.20811	7.61939	7.73411	7.0926	9.62192	7.13377	8.9064	9.4956	10	9.98147
APOBEC3C	9.83262	9.76335	9.69662	10.0912	9.94294	10.0233	10.1196	10.2223	9.84564	10.0153	10.1604	9.57686	9.83671	9.86287	9.81327	10.0565	9.6492	9.97876	9.70963	9.42445	9.7816	9.55148	10.4414	10.0676	10.0749	10.3749	10.437	9.87164	9.74719	10.4847	10.2298	10.22	9.77851	9.62401	9.69741	9.72303	9.65378	9.72711	9.82967	9.66792	10.1	10.1351	9.73867	9.91805	10.0566	9.7602	10.108	10.0613	10.2538
APOBEC3D	5.10398	4.62324	4.39955	4.83624	5.48048	5.61642	5.68099	5.43124	5.56384	6.05849	6.66103	5.86546	6.0459	5.8606	5.71802	5.88133	5.53618	5.8131	5.77339	5.67306	5.87341	5.66947	5.69104	5.3484	6.4034	6.13106	6.44841	6.82564	5.83963	6.10981	6.23229	6.28073	5.85606	5.68251	6.15068	6.14603	5.54301	5.53774	5.64645	5.95521	5.77295	5.35036	5.44912	6.03688	6.1389	5.94922	6.29892	5.84123	5.52289
APOBEC3F	7.71365	7.43409	7.44143	7.80527	7.81188	7.91291	7.82144	7.63511	7.62362	8.10918	8.27153	7.92558	8.13987	8.03929	7.85504	8.14389	7.73536	8.41763	7.96525	7.76932	7.82795	7.75983	8.25636	8.08911	8.00988	8.21159	8.51728	8.17922	7.78911	8.45215	8.15163	8.00324	7.89982	8.11679	8.05516	8.05753	7.78125	7.92849	8.13276	8.07095	8.20597	7.91676	7.64499	7.89202	8.06386	8.065	7.99347	7.75061	8.54157
APOBEC3G	9.90659	9.19589	9.56543	9.79487	9.71056	9.73902	9.85698	10.1097	10.1172	10.7689	11.0467	10.3491	10.7093	10.8155	10.7884	10.9161	10.145	10.849	10.4087	10.173	10.2213	10.239	10.4477	10.7702	10.8398	10.9147	10.8707	10.0625	10.4848	11.061	11.0589	10.4573	10.4899	10.6437	10.7281	10.4936	10.3791	10.4722	10.5433	10.3253	10.8194	10.2995	9.96457	10.499	10.8422	10.4848	10.8191	10.8746	11.2352
APOBEC4	2.4659	2.47444	2.46936	2.47966	2.47195	2.46533	2.48983	2.4766	2.46345	2.47018	2.46772	2.46678	2.48674	2.49913	2.47855	2.48196	2.48601	2.48756	2.49316	2.48805	3.71708	2.51242	2.5145	2.50996	2.5015	2.4921	3.34324	2.50426	2.48036	2.48861	2.50559	2.49221	2.52884	2.54328	2.54464	2.53958	2.51466	2.53222	2.53413	2.55231	2.70307	2.13465	2.53154	2.33874	2.6986	2.32784	2.38568	2.82885	2.62186
APOBR	10.3888	10.4884	10.0059	10.1308	10.5329	10.3336	10.0537	10.8909	10.6597	10.2805	10.38	10.6452	10.7538	10.5439	10.8312	11.0272	10.4873	10.1876	10.4467	10.3263	10.5174	10.5102	10.7687	10.2645	10.7654	10.9702	10.3717	10.6221	10.335	10.4367	10.6959	10.7369	10.7208	10.557	10.1977	10.3301	10.9518	10.3	10.8448	10.1376	10.3839	10.5788	10.175	10.247	10.7355	10.414	10.1324	10.6458	10.497
APOC1	3.42295	3.43742	7.38575	4.45771	3.44995	6.41393	3.65009	4.62284	4.48496	4.38895	3.40042	3.40383	3.4672	3.46245	3.42798	3.43877	6.31568	5.13561	3.46944	3.45753	3.4343	3.43325	3.40058	3.38159	4.9973	4.66062	3.43138	3.47496	4.13138	4.78501	3.39235	4.44879	3.90258	3.88718	4.29468	4.12029	3.42427	4.03515	4.68008	4.04868	4.34708	3.87369	3.67413	3.65056	4.11554	4.12341	3.61142	4.24848	4.70543
APOC2	3.35942	3.46682	4.63545	3.24505	3.26918	3.57833	3.90697	3.1799	4.98345	3.79691	3.46848	3.5756	3.32158	3.33577	3.22662	3.20482	3.20317	3.12403	3.23615	3.08394	3.42254	3.24283	3.2285	3.81983	3.25167	3.15179	3.16636	3.17683	3.17861	3.17787	3.36256	3.17672	3.11464	3.11379	3.22404	3.16039	3.09907	3.14058	3.07375	3.12936	3.28289	3.01517	3.51922	3.40442	3.63939	3.05468	3.31087	3.70222	3.4896
APOC3	2.76365	2.78493	2.77815	2.7908	2.76973	2.78868	2.79242	2.77374	2.78213	3.00798	2.79082	2.7773	2.81379	2.84652	2.80687	2.80068	2.82452	3.10924	2.84146	2.81813	2.83893	3.99462	2.8503	2.835	2.81247	2.81412	2.80316	2.79343	2.78743	2.80935	2.84644	2.79393	2.81553	2.83969	2.8552	2.84383	2.86718	2.85058	2.83688	2.88284	3.04397	2.8395	2.68694	2.77096	2.87132	2.90444	2.60433	2.77521	2.8324
APOD	2.97512	3.22646	3.13506	3.25203	3.64316	3.84255	2.96528	3.17762	3.01047	3.14016	3.63859	3.36142	3.02471	3.23472	3.13262	3.06697	2.86151	3.24346	2.92481	2.95042	3.1843	3.66719	3.20184	3.92984	2.91493	3.01342	3.11687	3.29128	2.94527	3.04107	3.36185	3.82298	2.97417	2.88384	2.94504	2.9773	2.80796	2.84445	2.81058	2.84508	2.86696	2.52781	3.17478	2.97738	3.44863	3.00127	3.05748	3.71663	3.64582
APOE	6.96123	7.53308	7.47967	6.98343	7.25463	6.37936	6.64826	7.0372	6.73636	6.25243	5.62496	6.10986	5.83291	5.62544	6.10762	6.11456	6.33728	5.97263	6.08329	6.18792	7.61902	6.70458	6.51635	6.13956	5.88247	6.31281	6.10108	6.12968	5.87072	6.25484	5.80104	5.93665	6.05096	5.98433	5.80255	6.39217	5.96401	5.94816	6.09057	5.84886	6.14629	5.86035	5.73359	6.21552	6.28364	6.17355	6.2281	6.2421	6.30342
APOF	4.48115	2.64289	2.45016	2.43621	2.46578	2.48512	2.44863	3.54787	2.5046	3.50167	2.46501	3.616	2.43948	2.43776	3.13124	2.49231	2.44984	2.44843	5.73009	4.64402	2.38466	2.38528	2.37396	2.36399	2.37276	2.38374	2.37845	2.40201	2.38514	3.02133	2.37241	2.37742	2.73322	2.33353	2.92843	2.34239	2.39801	2.36183	2.744	2.36998	2.44765	2.60605	2.24559	2.52218	2.70024	2.95123	1.98145	2.43394	2.94248
APOH	2.94102	3.03194	2.98692	3.01143	3.58427	3.4216	3.63369	3.14961	2.91959	2.95396	3.10969	2.99303	3.05826	2.96594	3.11127	3.04553	2.84744	2.94154	3.53037	2.94613	3.23501	3.08041	3.01452	2.93846	3.00364	3.0419	3.11228	3.42816	2.89323	2.94674	3.01581	2.96657	2.98691	3.01309	3.78136	3.12329	2.86572	2.9075	2.87304	2.89977	2.9307	2.74252	2.97141	3.24725	3.11557	3.15605	3.33925	2.84274	3.25177
APOL1	9.77574	9.91567	10.0448	10.2316	9.60947	9.57338	9.79157	9.30421	9.84721	9.67884	9.80051	9.93882	9.83466	9.92544	9.70495	9.82273	9.65856	9.85033	9.89415	9.61681	9.71939	9.83377	10.3408	10.3552	9.66775	9.6237	9.75725	9.33237	9.56814	11.0648	10.1232	10.1362	9.94156	10.1999	10.7118	9.85827	9.93793	9.74625	9.69376	9.58396	10.0595	9.79768	9.75373	9.85166	9.62701	9.67224	10.7635	9.93466	10.1841
APOL2	10.1719	10.2708	10.2812	10.4312	10.3951	10.3655	10.6954	10.1471	10.4265	10.398	10.3546	10.4587	10.6295	10.5548	10.6345	10.6232	10.4325	10.5996	10.6571	10.4971	10.3029	10.5892	10.9915	10.7208	10.7149	10.5355	10.5095	10.4829	10.4425	11.537	10.8793	10.8011	10.8223	10.8964	11.3221	10.6503	10.855	10.5206	10.7303	10.4786	10.6495	10.6231	10.5541	10.6516	10.7532	10.6327	10.853	10.875	10.7186
APOL3	9.11056	9.20303	9.3569	9.15673	9.11631	9.0537	9.23546	8.75119	9.02448	8.96115	8.90168	9.15397	9.03833	9.00826	9.08331	9.0976	8.97242	9.26427	9.40731	9.11817	8.91122	9.34953	9.76695	9.44005	9.29766	9.07498	8.78876	8.93753	9.01373	10.0251	9.54981	9.28444	9.49865	9.31583	9.73146	9.19862	9.32023	9.27071	9.29467	9.36515	9.0103	9.2161	9.15988	9.13955	9.17861	9.30387	9.74738	9.36369	9.3143
APOL4	4.65142	4.70319	4.79266	4.69745	4.67158	4.54224	4.74092	4.51858	5.23033	4.58916	4.92797	5.41714	5.95505	4.83936	5.11546	4.81855	5.00324	5.47435	5.32232	5.06166	4.74848	4.88483	5.17527	4.81675	4.77861	4.76115	5.12647	4.78601	4.86893	5.56671	4.65067	4.84762	4.97276	4.90485	5.44687	4.70021	5.14698	5.36775	5.31074	5.02161	5.00911	4.71709	4.89127	4.67325	5.11082	4.91363	5.50277	5.51273	4.78557
APOL5	2.82378	2.85582	3.19541	2.85406	3.53746	2.8572	2.95769	2.86573	2.79192	2.89876	2.84963	2.82843	2.89321	2.9314	2.87191	2.86481	3.14565	2.91646	2.97634	2.91896	4.81537	2.95639	2.95234	2.89598	4.45063	3.17024	3.30189	5.31421	2.81358	2.84962	2.89264	3.15718	3.03896	2.95359	2.95182	2.95414	2.96728	3.08224	3.13278	3.10037	3.12193	2.7302	3.10149	3.08753	2.70823	3.48816	2.93247	3.57995	3.0164
APOL6	7.65408	7.43115	7.37686	7.94617	7.88297	7.84641	8.00591	8.24463	7.85248	7.69426	8.07673	7.97601	8.064	8.28448	8.28261	8.232	7.61369	8.0853	8.0826	7.7003	7.94247	7.68916	8.8478	7.66497	7.8538	7.94623	7.68319	7.65203	8.16086	9.04596	8.47793	8.29423	8.04866	8.24394	8.7498	8.01673	8.08357	8.07556	8.19563	7.89591	7.97106	8.04811	7.76114	8.15516	7.9502	7.93284	8.97656	8.11696	7.87339
APOLD1	4.7087	4.90941	4.73726	4.28553	4.96573	4.44419	4.9405	4.36465	4.71564	5.11554	5.26284	5.21033	4.90993	4.44444	5.37063	5.29075	4.91186	4.65484	4.17834	4.94502	4.49364	4.68186	4.67705	4.4695	4.33245	4.46079	4.42474	4.7202	4.88377	4.12397	4.96166	4.64509	4.65267	3.87373	4.5632	4.76021	4.36978	4.6855	4.70118	4.79864	4.65088	4.34967	4.88375	4.70038	4.60841	4.54054	4.73709	4.58124	4.93706
APOM	7.64276	8.12291	7.89311	8.0334	8.00942	8.02431	7.85029	7.69558	7.40709	7.65428	7.31462	7.47993	7.05095	7.11644	7.17199	7.29809	7.30505	7.30122	6.61969	7.17246	6.99245	6.876	6.7167	6.95672	6.94065	7.52323	7.33212	6.89079	7.07123	6.94543	7.10408	6.99213	7.21473	7.49678	7.20447	6.91445	6.57102	7.15894	7.0142	6.80488	6.80937	7.12681	7.1932	7.40574	7.20122	6.89221	7.59408	7.38339	7.21664
APOO	8.61683	8.19747	8.59232	8.36623	8.5109	8.70876	8.93935	8.60405	8.64079	8.68772	8.60654	8.76395	8.49171	8.56707	8.76838	8.77387	8.49932	8.77355	8.36958	8.45178	8.29793	8.36725	8.66827	8.35326	8.65997	8.58186	8.90268	8.60986	8.61769	8.66215	8.43382	8.4414	8.36186	8.55799	8.52705	8.39004	8.03148	8.64567	8.72327	8.62666	8.49396	8.56076	8.75986	8.46693	8.67111	8.91876	8.77444	8.49939	8.87506
APOOL	6.88886	6.51404	6.07492	6.38822	6.46159	6.96463	6.80902	6.67628	6.69356	7.47244	7.06515	7.4738	7.38556	7.01615	7.12359	7.07558	7.01929	6.46413	6.66393	6.66133	6.57345	6.68835	7.22515	6.18958	6.94762	7.18191	7.20306	7.49598	7.20335	6.65261	7.21724	6.84815	7.06962	6.83374	7.0425	7.40266	6.8117	6.91029	7.15143	7.44441	6.94019	6.98139	6.99298	7.06641	6.75509	7.1622	7.18776	6.88624	7.04851
APOPT1	9.45957	9.57121	9.69445	9.53611	9.44298	9.47622	9.4455	9.64626	9.71563	9.74712	9.62516	9.62448	9.17183	9.73059	9.61349	9.60503	9.66566	9.86442	9.4646	9.48091	9.44004	9.69881	9.55957	9.97895	9.38802	9.29959	9.53742	9.69228	9.49762	9.56992	9.49668	9.54196	9.42416	9.45403	9.71889	9.40918	9.5389	9.70977	9.35875	9.67987	9.44474	9.54845	9.4952	9.55717	9.83325	9.73119	9.5608	9.53332	9.43802
APP	8.22334	8.5936	8.10332	8.15426	8.76359	9.27487	9.48896	8.87393	8.87696	8.40466	8.40126	8.84568	8.8515	8.82081	8.90251	9.10887	8.92911	8.69884	8.68488	8.68524	8.40379	8.55172	8.88925	7.71369	9.13333	8.34336	8.4501	9.23019	8.58995	8.26862	8.66973	8.45691	8.56063	8.48386	8.25665	8.85146	9.02601	8.40514	8.79784	8.55974	8.32564	8.75794	8.54777	8.78416	8.7179	8.31524	8.15728	8.46859	8.25453
APPBP2	7.8166	7.94866	8.17232	8.04953	8.42563	8.29426	8.54478	8.37432	8.49969	8.43764	8.67172	8.67533	8.4699	8.47015	8.66904	8.5558	8.3989	8.21988	8.47366	8.50195	7.70685	8.39621	8.16896	8.53069	8.93125	8.65903	8.69074	8.82037	8.73449	8.53097	8.51637	8.67655	8.46698	8.49305	8.56154	8.40311	8.55897	8.53788	8.48859	8.42375	8.44609	8.66968	8.76687	8.40586	8.3743	8.54593	8.27885	8.43337	8.30155
APPL1	8.99161	8.96351	8.60706	8.98532	8.82482	8.96281	8.85141	9.02433	9.35098	9.32662	9.33412	9.14594	9.12794	9.30165	9.38941	9.49586	9.1387	9.13762	8.72895	8.89227	8.96182	9.15217	9.27971	9.04538	8.93485	9.20753	9.05562	9.68359	9.81441	9.30983	9.32163	9.23059	9.06775	9.10894	8.9313	9.1167	9.30397	9.22512	9.11512	9.26111	9.44593	9.51033	9.36598	9.39443	8.88499	8.65005	9.00472	9.05719	8.46259
APPL2	6.73854	7.05463	6.99352	6.96844	6.48868	6.03017	6.82438	7.11534	6.41857	6.51669	6.45482	6.39294	6.49399	6.46297	6.76799	6.64502	5.99591	6.1599	6.51738	6.47119	6.4784	6.59343	6.29034	7.06852	6.36688	6.79039	6.29091	6.24101	6.7198	6.63819	6.55757	6.98179	6.98664	6.77108	6.52735	6.31404	6.18999	6.20571	6.23986	6.34398	7.08538	6.35865	6.4726	6.66439	6.38752	6.61324	6.28703	6.14243	6.63944
APRT	12.81	12.7985	13.1759	13.0976	12.9899	12.6469	13.0539	12.9919	12.6192	12.3893	12.2731	12.6415	12.8399	12.6365	12.6487	12.7658	12.7173	12.8379	12.704	12.6047	12.1107	12.3163	12.1075	13.08	12.8663	12.697	12.3975	12.8285	12.5351	12.5241	12.6391	12.6112	12.5278	12.7334	12.4526	12.6466	12.6649	12.7334	12.5985	11.6492	12.5912	12.7043	12.888	12.9196	12.5318	12.8887	12.7096	12.4427	12.6428
APTR	5.84552	5.69123	5.46576	5.43864	5.05729	5.03177	5.16821	5.33534	6.23704	5.80706	5.92844	6.07336	5.52988	5.67958	6.14243	6.30851	5.96871	6.34165	6.06945	6.30103	5.75311	5.83011	5.29853	5.97205	6.32993	5.73131	6.30267	5.77673	6.371	6.38979	6.24458	5.94715	6.25903	6.49766	6.45401	6.19813	6.2442	6.39893	5.77451	6.18118	6.11037	6.18284	5.80942	5.3522	5.6641	6.50174	5.74914	5.92448	5.97941
APTX	7.59792	7.57043	7.80147	7.56192	7.55128	7.56112	7.70784	7.37418	7.34437	7.5563	7.53499	7.53213	7.44132	7.32926	7.54986	7.55154	7.48253	7.52513	7.41496	7.54077	7.19054	7.36467	7.49388	7.45552	7.59635	7.45759	7.62499	7.4919	7.41613	7.4093	7.48421	7.4071	7.54109	7.44218	7.58979	7.50562	7.45321	7.46765	7.52384	7.59704	7.49734	7.41	7.36252	7.49316	7.34433	7.55705	7.56911	7.4286	7.46193
AQP1	4.17606	4.23384	3.58813	4.27545	4.39933	4.81132	4.23471	3.9509	4.8907	4.28326	3.89471	4.45433	4.10754	4.25566	4.37884	4.23957	4.35214	4.87898	4.54561	4.608	3.37196	3.2968	4.09482	3.98419	3.78218	4.42166	4.62092	2.78502	4.27726	4.44576	4.35682	3.89231	3.75172	4.59833	4.09791	4.84161	4.44977	4.60653	4.78272	4.52919	4.29564	3.6207	3.95589	3.91675	4.3516	4.20566	3.80898	4.2687	4.4384
AQP10	6.8551	7.76238	7.08819	6.48167	5.64939	7.72653	5.94437	8.15953	6.49417	5.74509	5.35949	6.66672	6.97048	6.69432	6.08365	5.67718	7.46828	7.29334	8.41466	7.55663	6.97298	6.03388	6.83498	6.79894	5.76002	6.21331	5.18187	6.76868	5.98648	6.06311	6.13084	6.55789	5.15438	6.68996	7.09445	8.13944	7.07273	5.20821	8.911	7.24239	6.197	6.23939	5.66548	5.75569	6.97135	6.43251	6.06182	6.84793	6.76211
AQP11	3.07351	2.64852	3.48707	2.64736	4.07539	2.6262	2.71026	3.38467	3.7893	2.61156	3.63289	2.611	3.50027	3.39361	4.43648	3.04344	2.89034	2.69749	3.2111	3.44546	2.72524	2.72954	2.7158	3.82605	3.30066	3.6738	2.69309	2.72151	4.35605	2.62876	4.22887	3.13178	4.7506	4.13607	4.13813	3.30621	2.92899	3.36129	2.73198	4.08986	2.98016	3.14601	4.08243	3.43604	2.91084	3.39622	2.94957	3.89407	2.98628
AQP2	4.61666	3.17468	3.16971	3.16116	3.14854	3.17549	3.15581	3.14075	4.44866	3.16669	3.2033	3.18407	4.66912	3.16945	4.72933	3.10484	3.16263	5.56497	3.11629	3.12891	3.17027	3.15608	3.113	3.08147	3.10131	3.10068	3.09922	3.15003	3.22595	3.10969	3.10427	3.10325	3.06694	3.05029	3.05058	3.057	3.11507	3.10292	3.0701	3.11523	3.29489	2.84084	2.86745	3.24669	3.45773	3.37186	3.21941	2.94197	3.20786
AQP3	8.4659	7.80951	8.68117	8.3055	9.05853	8.83302	9.08909	8.60874	8.7627	8.72168	8.92724	9.00327	8.8174	8.93751	9.28749	8.88016	8.79158	8.65764	8.74215	9.29864	8.30201	8.27728	8.08059	7.82424	8.84839	9.73919	9.93393	8.80856	9.07904	8.712	9.08131	9.47454	9.18095	9.04331	9.36348	9.18521	9.01944	9.17354	8.28572	8.60854	8.30229	9.11453	9.22371	8.95676	8.47394	8.90295	7.92619	8.46913	9.61026
AQP4	2.43179	2.449	2.56827	2.4549	3.2275	3.09004	2.45641	2.4375	2.93029	2.72307	2.45177	2.4426	2.46771	2.49479	2.46206	2.45951	2.58216	2.47571	2.48776	2.47022	2.48929	2.49729	2.50023	2.58223	2.46794	3.69292	3.09361	2.45557	2.4494	2.76322	2.53192	2.77896	2.71033	2.50288	2.51561	2.5023	2.87783	2.7479	2.50112	2.53254	2.76928	2.69305	2.91622	2.77142	2.48129	2.97674	2.60441	2.63663	2.86552
AQP4-AS1	2.63231	2.62208	2.62091	2.61772	7.16959	3.77807	4.09216	2.6324	2.70767	2.6834	2.68511	2.6838	2.61614	2.61873	2.60089	2.60488	2.64003	2.65327	2.62893	2.72899	2.57257	2.5491	2.51883	2.50846	2.56333	2.58704	4.21581	2.57182	2.61374	2.58343	2.67011	2.60318	2.58136	2.54254	2.55082	2.61187	2.61148	2.65486	2.55293	2.52687	2.9819	2.32596	2.28365	2.78899	2.58077	2.3161	3.24424	2.83022	2.32358
AQP5	5.38538	5.52958	5.52154	5.52269	5.49956	5.20943	4.98996	5.11316	5.14479	5.29789	5.14731	5.23813	4.91092	5.33964	5.02008	5.10952	5.67446	5.83636	5.29386	5.5704	5.63393	4.9003	5.24207	5.30268	5.28663	5.25164	5.09606	4.98197	5.09059	5.49079	5.40451	5.17347	5.13231	5.42746	4.81568	4.88411	5.73946	5.55966	5.58849	5.78111	5.34767	5.15681	5.03388	5.08333	5.34767	5.00962	5.10483	5.4695	5.73759
AQP6	3.11177	3.00799	3.44797	3.5145	3.59121	3.05926	3.15448	3.05789	2.9813	3.0147	3.02418	3.0196	3.02978	3.04132	3.01923	3.16535	3.00112	2.97538	2.97826	3.12971	3.02731	3.03058	3.02919	3.74161	3.04368	3.03254	3.32822	3.07658	2.97373	3.25568	3.03643	3.01953	3.06678	3.89102	3.20608	3.21057	3.13335	2.99624	4.5583	3.01803	3.04804	2.54866	3.22552	3.41487	3.30214	2.92505	3.20339	3.28272	3.51702
AQP8	4.87176	4.87448	4.516	4.69706	2.75057	2.76202	2.70855	3.97956	4.77783	4.09816	3.9315	4.32242	3.92432	3.82846	3.66483	3.73996	4.76723	4.8992	4.735	4.77486	3.34435	4.81311	3.82492	3.58871	3.58428	4.19721	4.31712	4.66838	3.0503	4.5147	4.05174	4.31391	3.13816	4.04849	4.29983	4.36841	4.62158	4.33704	4.40832	4.28856	4.61283	3.64298	3.45042	3.88333	4.91194	3.80776	4.42511	4.30839	4.37577
AQP9	10.7516	11.9085	10.15	10.4874	9.68765	9.23917	9.18392	9.79637	10.3487	9.36148	8.47202	10.3343	9.96715	9.5234	9.5668	9.87141	9.86613	9.94313	10.2158	9.73233	10.0711	10.7756	11.2394	10.6132	9.8913	9.87962	9.95529	10.6743	10.0704	10.9826	10.0657	10.5275	10.5957	10.2194	10.445	9.16938	10.5089	9.6958	9.94716	9.70449	9.48629	9.67862	9.78722	9.26863	10.1727	9.1013	9.18169	9.90324	9.37816
AQPEP	2.49503	2.4875	2.47355	2.46845	2.49928	2.5341	2.48444	2.47453	2.95399	2.46726	2.50385	2.4861	2.4869	2.48508	2.48071	2.44911	2.49335	2.49657	2.47906	2.77205	4.95993	2.497	2.46818	2.4405	2.49759	2.4777	2.46796	2.50509	2.46821	2.46243	2.97286	2.46456	2.66358	2.41297	2.40685	2.42962	2.51271	2.45876	2.43474	2.46865	2.95681	1.92404	2.57236	2.71762	2.54575	2.65054	2.85082	2.75126	3.21732
AQR	7.73098	7.4833	7.81771	7.76184	7.29377	7.04957	7.23548	7.40263	7.66252	7.73049	7.91727	7.67893	7.71473	7.92267	7.98047	7.87311	7.82215	7.70021	7.88588	7.91934	7.64535	8.31929	7.85731	8.26623	7.71866	7.70489	7.6857	7.3782	8.10979	7.84135	7.83587	7.96202	8.05714	8.03862	7.96323	7.91456	8.06351	8.16404	8.1788	8.11447	7.89838	8.00394	7.92963	7.82152	7.86835	7.88954	7.65011	7.78088	7.69788
AR	4.42465	3.90582	6.26434	4.75334	4.49861	5.28918	3.95357	5.09104	4.0324	5.42481	4.71694	5.39491	5.06862	5.12671	5.18996	5.24233	5.62892	3.33407	4.79393	4.01148	4.38054	4.71295	4.43133	3.74458	4.97839	4.55066	4.60133	5.10745	4.4693	3.2727	4.17673	4.38408	4.41684	4.6738	4.90259	5.23575	5.06361	4.98612	4.44397	4.95426	4.66687	4.7779	4.29316	4.68103	4.63462	4.78852	4.26171	4.42457	4.02249
ARAF	8.54408	8.40965	8.30743	8.26565	8.44106	8.48179	7.90271	8.35528	7.84174	7.90068	7.85542	8.06215	7.89225	7.87002	7.84681	7.54374	7.66497	7.73764	7.82034	7.80093	7.77833	7.74488	7.86529	7.62285	7.96804	8.15607	7.88032	7.66999	7.76212	7.73639	8.02224	7.89143	7.72619	7.71748	7.71069	7.86265	7.8806	7.68844	7.50648	7.51121	7.94517	7.70364	8.00232	8.05842	7.7921	7.92301	8.00817	7.66494	7.64032
ARAP1	8.25825	8.14404	7.4967	8.08734	8.47593	8.39464	7.88655	8.94582	8.44854	8.60162	7.96516	8.79807	8.62667	8.22394	8.42915	8.41959	8.052	7.9139	7.96382	7.89819	7.88921	7.90953	8.14542	7.78754	9.36188	9.04094	8.94299	8.5721	8.7547	8.96945	8.37267	8.90972	8.38235	7.93054	8.01469	8.02899	8.20878	8.18091	8.29487	7.81038	8.09297	8.29512	7.97532	8.04657	8.43843	8.11349	8.23681	8.72227	8.71869
ARAP3	8.48475	8.6451	8.33542	8.52713	8.56458	8.11441	7.73305	8.37419	8.41183	8.37022	7.89952	8.74818	8.81928	8.3914	8.75646	8.81982	8.85623	8.73396	8.47885	8.54426	8.53671	8.85666	8.74263	8.93874	9.20941	8.84219	8.63914	8.89403	8.61017	8.29407	8.51661	8.4835	8.67702	8.38705	8.07617	8.60598	9.30155	8.59729	8.97142	8.42754	8.41515	8.16756	8.33534	8.28955	8.71172	8.20721	8.30992	8.61019	8.30891
ARC	4.31301	5.19258	2.74781	3.87183	2.73531	2.75284	4.42608	2.72313	2.88949	2.73978	2.77775	3.20462	2.79014	2.83711	2.71113	4.00139	5.71575	4.36903	3.27899	3.07349	2.72846	2.72124	2.84308	2.66534	2.67247	2.67484	2.67183	2.72316	3.49629	3.33052	2.67594	2.68018	2.64913	2.62709	2.63113	2.63067	2.70313	2.67663	2.66001	3.25605	2.42024	2.63536	2.35821	2.57203	2.79004	3.70084	2.80305	2.54555	3.08121
ARCN1	9.61483	9.70724	9.27783	9.37027	9.67462	9.58472	9.78068	9.52219	9.7464	9.70184	9.89091	9.71034	9.88152	9.84379	9.9114	9.9124	9.47791	9.45692	9.44921	9.47773	9.50819	9.51549	9.61408	9.24836	9.44124	9.51871	9.58678	9.73589	9.85492	9.73656	9.92719	9.8397	9.7105	9.64015	9.55608	9.58208	9.38901	9.44988	9.62973	9.57577	9.48672	9.80523	9.33846	9.46372	9.55416	9.49346	9.40756	9.79694	9.7368
AREG	9.39176	9.53828	9.8108	8.25451	8.34561	8.67237	8.63373	9.54283	8.68546	5.20257	5.85299	3.8049	2.6024	5.64923	4.65192	4.71195	8.11013	4.10619	4.79708	4.50106	8.79732	5.32134	6.95903	3.89875	2.76842	7.49797	6.41708	2.58691	3.66952	3.50906	5.1612	2.27095	3.91474	2.47109	3.98099	3.48219	2.76946	3.31428	2.26986	3.50341	5.39935	4.35225	6.87354	8.67537	4.45445	5.16242	6.44769	3.79184	3.37663
AREL1	6.87688	6.90591	6.73993	6.45301	6.94318	6.75471	7.08437	6.94995	6.97163	6.84998	7.15489	7.08492	7.03521	6.91321	6.94146	7.13392	7.13828	7.09086	6.51119	6.55131	6.8436	6.34786	6.8025	5.85153	6.89836	7.13533	6.82505	7.23549	7.02005	6.954	7.15375	7.17431	6.67612	6.92086	6.48998	6.9104	6.76071	6.4564	6.8512	6.74096	6.84648	7.00588	6.61396	6.71692	6.83862	6.53075	6.94495	6.53904	6.6503
ARF1	9.85215	9.89334	9.56357	9.77602	10.3409	10.1569	10.1431	10.4044	10.0946	9.85745	9.73479	10.0401	10.0855	9.77885	9.95683	10.0158	9.89538	9.88697	9.87243	9.71534	9.54385	9.35868	9.7573	9.37263	10.1944	10.3895	10.2243	9.7255	9.99378	10.1967	10.0662	10.2253	9.96051	9.95273	9.80597	9.98634	9.77551	9.78329	9.81337	9.51032	10.357	9.80371	9.88361	9.79579	10.2165	9.87187	10.1229	9.55775	9.74596
ARF3	8.75308	8.8789	8.43571	8.71801	8.91879	8.46855	8.8007	8.90559	8.8682	8.70769	8.86491	8.83446	8.56148	8.62141	8.64238	8.87323	8.83979	8.23087	8.83144	8.49362	9.04957	9.08287	9.10385	8.47726	9.14477	8.98657	8.58646	9.13843	8.97045	8.86944	8.72916	9.03143	8.56006	8.5877	8.52075	9.05152	8.98234	8.62538	8.94445	8.52349	8.69799	8.81978	8.58266	8.7343	8.81025	8.78351	8.84013	8.9499	9.10579
ARF4	11.1961	11.344	11.0774	11.244	10.9968	10.9301	10.7912	10.9203	11.2349	11.0519	10.9233	11.2496	11.0657	11.13	11.0338	10.9868	11.1621	11.1953	10.9508	11.0807	11.0461	11.1764	11.2117	11.2234	11.0069	11.1067	11.1849	10.989	11.3844	10.9435	11.1614	10.9907	10.8504	10.9996	10.8365	10.843	11.1348	11.2057	10.9223	11.1569	11.0565	11.0866	11.0548	10.9458	10.9178	10.8281	10.9104	10.8514	11.3902
ARF5	12.9473	12.9119	13.0357	12.9287	13.1793	13.033	12.9652	13.019	12.8206	12.7211	12.7648	12.8881	12.8881	13.0747	12.8881	13.0215	12.9573	13.0813	12.9338	12.8144	12.7127	12.9035	13.1226	12.8848	13.2159	13.0058	12.9689	13.1679	12.7558	12.8545	12.9378	12.7601	12.9793	13.0229	13.0204	12.8046	12.9836	12.9793	13.0253	13.0005	12.9933	12.9758	12.8124	12.8216	12.8902	12.8794	13.1828	12.8515	13.0295
ARF6	10.1253	10.2097	10.3412	10.2395	9.85781	9.67321	9.63244	9.72733	10.1828	10.1121	10.3516	10.1868	9.93907	10.2172	10.0394	9.9609	9.87059	10.1617	10.0247	9.90024	9.77924	10.1719	10.0409	10.4709	9.64065	9.5864	9.54274	9.47587	10.2984	10.2964	10.3356	10.2472	10.0965	10.2975	10.2865	10.1681	10.033	10.2446	9.94197	10.1723	10.0655	10.2768	9.88917	9.92038	10.1356	10.1226	10.4014	10.0439	9.75047
ARFGAP1	9.27866	9.48334	9.2463	9.24987	9.7329	9.59577	9.79287	9.90789	9.46487	9.61122	9.50136	9.50136	9.6641	9.59746	9.69564	9.74974	9.65914	9.44721	9.68378	9.70746	9.52925	9.3919	9.37333	9.28797	10.0949	9.94719	9.80871	9.93868	9.53182	9.84883	9.72664	9.84607	9.94934	9.72055	9.69598	9.84645	9.81244	9.58797	9.90234	9.48602	9.85735	9.66037	9.77247	9.7658	9.2739	9.38452	9.4679	9.53085	9.51961
ARFGAP2	10.3506	10.5718	10.5384	10.602	10.5406	10.4075	10.5156	10.5185	10.2997	10.2732	10.357	10.1758	10.3455	10.3115	10.3963	10.2117	10.4323	10.3791	10.4641	10.3667	10.4689	10.5584	10.7293	10.626	10.6279	10.5673	10.4465	10.5197	10.3497	10.3045	10.4009	10.4459	10.3297	10.3183	10.2833	10.4586	10.5463	10.4442	10.4763	10.4121	10.3942	10.248	10.5173	10.4152	10.3212	10.3816	10.3948	10.4936	10.6258
ARFGAP3	11.1982	11.1122	11.3498	11.2127	10.7889	10.3059	10.5798	10.8006	10.9114	10.4028	10.6573	10.6859	10.371	10.7169	10.6701	10.6791	10.8066	10.6353	10.4881	10.46	10.4692	10.539	10.7386	11.2266	10.7244	10.7133	10.9294	10.2883	10.7429	10.9424	10.7029	10.7381	10.7188	10.6033	10.7592	10.5769	10.5669	10.8798	10.6401	10.7367	10.6738	10.8119	10.5013	10.8053	10.6078	10.8702	10.7744	10.4021	11.0624
ARFGEF1	6.80196	7.13738	7.22337	6.79098	6.54393	6.56014	6.63353	7.40465	7.57787	7.22004	6.86907	7.28953	7.17197	6.98299	7.50665	6.99136	6.89146	6.79353	7.05664	7.47066	6.74805	7.62131	7.83854	7.06683	7.45458	7.63118	7.2573	7.34533	7.06529	7.38427	6.94985	7.6387	7.47667	7.141	7.22004	7.56462	6.86895	6.84191	7.11513	6.93416	7.20601	7.5295	7.30098	7.15615	6.93081	7.11214	7.39114	6.90586	6.45145
ARFGEF2	8.24114	8.1361	8.22859	8.33589	7.6217	7.62706	7.63755	7.72893	7.9839	7.81805	8.06221	7.8926	7.50082	7.67441	7.65444	7.64786	7.74569	7.84022	7.77155	7.64182	7.86082	8.08965	7.94801	8.55671	7.35006	7.77342	7.6671	7.62319	7.91634	7.86731	7.8279	7.90394	7.72164	7.73236	7.69719	7.65199	7.50611	7.74781	7.7758	7.85107	7.94815	8.01202	8.04087	7.89866	7.47078	7.79456	7.94985	7.49621	7.68065
ARFIP1	7.08657	6.6388	6.4414	6.45628	5.76663	5.92215	5.9699	6.36103	6.89454	7.42174	6.78142	7.53644	7.53713	7.19001	7.23433	7.16442	7.17638	7.79712	7.41752	7.34052	6.95988	7.2637	7.48772	7.65455	7.20878	6.67375	7.03309	7.50843	7.24832	7.20996	7.38999	7.06408	7.37565	7.57596	7.57166	7.61915	7.34516	7.52091	7.40974	7.68191	6.9513	7.25764	6.99532	7.26912	7.32478	7.58	7.71743	6.85321	7.02838
ARFIP2	8.21215	8.49276	8.33984	8.35511	8.55599	8.53319	8.5961	8.54043	8.26497	8.33218	8.2852	8.21323	8.55366	8.29738	8.6053	8.56027	8.2717	8.26577	8.21492	8.33904	8.22007	8.21727	8.15969	8.20129	8.63617	8.60528	8.58979	8.39559	8.21653	8.36525	8.40544	8.4484	8.49011	8.40223	8.29362	8.37041	8.16323	8.18273	8.27587	8.12767	8.44027	8.27312	8.51194	8.12056	8.01189	8.13706	8.14469	8.26775	8.32677
ARFRP1	7.57286	7.12355	7.20264	7.31316	7.61935	7.52956	7.43329	7.47109	7.41773	7.83002	7.81605	7.77203	7.86074	7.94215	7.91214	7.79038	7.66194	7.87844	7.87434	8.1044	7.56947	7.58912	7.4852	7.71135	7.84798	7.92584	7.87133	7.80137	7.72662	8.07802	7.87944	7.99517	7.7867	7.96529	7.78134	7.82141	7.83022	7.7588	7.72938	8.19167	7.83243	7.87672	7.7244	7.49434	7.76943	7.64217	7.8121	7.9111	7.96702
ARG1	2.63645	3.02282	3.34039	3.00663	3.57927	2.88012	3.00372	3.43319	2.80503	3.35343	4.06997	4.44027	2.7539	2.63832	3.25084	2.98443	3.19316	2.78024	4.17326	3.76906	3.78831	3.33026	2.75271	2.99408	3.88361	2.75016	6.10414	5.11395	3.22137	3.11017	3.94154	3.03608	2.6923	3.41127	3.80195	4.05375	2.91766	3.32739	2.81504	3.75669	3.63313	3.49719	3.31762	3.04861	2.80613	3.23953	2.83479	3.27183	3.32871
ARG2	4.34637	5.80171	4.91661	4.82404	4.01514	5.49852	2.61096	5.45495	4.8386	4.05698	2.52323	4.28599	4.65799	4.75871	4.25405	4.39661	4.99638	4.36872	5.90681	5.54334	3.72954	4.00515	4.21723	4.88501	2.58548	3.69345	4.82772	3.42094	4.7111	4.52923	2.45288	3.13781	3.08207	4.65065	4.90845	5.46421	5.48071	3.80565	4.88853	4.13305	4.0011	3.85054	3.79331	3.65837	4.24108	4.48534	4.15604	4.19008	4.13536
ARGLU1	9.14761	8.7675	8.6884	8.70401	8.61058	8.48282	8.4314	8.51187	8.58072	8.82495	8.81665	8.49609	8.36215	8.15117	8.51946	8.44896	8.89926	8.13964	8.66393	8.58104	9.09328	8.86329	8.623	8.4948	8.2976	8.52454	8.13564	8.64077	8.96609	8.43818	8.42411	8.53384	8.58457	8.28879	8.51799	8.7407	8.55973	8.38677	8.48217	8.32289	8.76775	8.6205	8.89299	8.78273	8.75901	8.83603	8.93925	8.65087	8.43979
ARHGAP1	11.2543	11.0128	11.1646	11.3502	11.3597	11.2236	11.2951	11.3708	11.2221	11.1967	11.3678	11.3757	11.1997	11.2966	11.3014	11.3631	11.3014	11.1741	11.2282	11.3333	11.1893	11.4301	11.3409	11.3214	11.4213	11.3803	11.1694	11.3318	11.2952	11.1646	11.2579	11.3487	11.2765	11.3679	11.2512	11.2886	11.1674	11.357	11.3581	11.2483	11.3185	11.2431	11.0531	11.1889	11.384	11.3289	11.2366	11.4504	11.3021
ARHGAP10	6.92242	7.28438	7.27069	7.29624	7.03399	7.2572	7.56921	7.56595	7.41741	7.13002	7.15819	7.53227	7.68348	7.59689	7.96525	7.85724	7.21722	7.48927	7.57339	7.58401	6.76395	7.36231	7.1192	7.46472	7.56007	7.64782	7.56536	7.26299	7.53504	7.02242	7.76692	7.35518	7.55961	7.30666	7.51629	7.23056	7.23805	7.53931	7.32219	7.04615	7.55239	7.5193	7.66464	7.51736	7.19025	7.73637	7.50224	7.34206	7.47095
ARHGAP11A	3.91553	3.8709	4.08935	3.94543	3.95065	3.03006	3.75076	3.43932	3.11161	2.65443	2.87427	3.1778	2.72962	2.85409	2.68749	2.65939	2.92318	3.10505	2.84282	2.74098	3.32538	3.54169	3.85772	3.71553	2.96224	3.05013	3.75828	2.86498	3.32015	3.27126	4.207	3.17093	3.4509	2.72418	3.45385	2.99185	2.66503	2.82988	3.7089	3.85909	3.12239	3.23309	3.44426	3.4009	3.59259	3.27724	4.35433	3.27337	2.90011
ARHGAP12	8.34876	8.52245	8.83043	8.60707	8.87456	9.02373	9.29185	9.11026	8.7887	8.94696	8.90926	8.70061	8.76241	8.68257	8.66772	8.34316	8.55788	8.58001	8.8048	9.24345	9.07469	8.75885	8.31936	8.24279	8.89173	8.76471	8.76086	9.05149	8.80596	8.35494	8.69336	8.36667	8.67557	8.96111	8.70739	8.78585	9.0441	8.9359	8.80842	8.91035	8.84397	9.03394	9.22228	9.18223	8.66244	8.57583	9.13369	8.0629	8.54251
ARHGAP17	8.3764	8.16624	8.37618	8.15026	9.47467	8.5383	7.44227	7.77747	7.66691	8.22289	7.71309	8.07493	7.53429	7.76844	7.54793	7.75992	7.91178	7.93239	7.94143	7.67482	7.89802	8.57372	8.31393	8.65666	7.93021	7.74723	7.9303	8.25136	7.80104	8.43313	8.18334	8.20958	8.26903	7.9148	8.34287	8.24025	8.28218	7.92864	8.21245	8.30229	8.15947	8.0007	8.19298	7.54946	7.85328	8.16979	8.16353	8.14204	7.96414
ARHGAP18	7.62644	7.45873	7.14269	7.48396	6.69794	7.14212	5.69961	6.78299	7.62564	7.45467	7.50857	7.94428	7.62756	7.78761	7.32203	7.43733	7.68869	7.93787	8.33414	7.4244	7.37432	7.5826	7.57979	8.08368	6.64232	7.0701	7.01011	6.77329	7.21893	7.19445	7.34668	7.27219	7.11923	7.55769	7.57089	7.82677	7.59741	7.43472	7.78002	7.53482	8.21636	8.00462	7.2437	7.61535	7.38245	7.45692	8.50478	7.5882	6.7715
ARHGAP19	6.42061	6.50177	6.36379	6.28956	6.58733	6.45204	6.51263	6.64668	6.82584	6.70987	6.98637	6.62941	6.72814	6.48181	6.79835	6.74833	6.35601	6.42912	6.29486	6.17227	6.58976	6.29789	6.45551	5.98532	6.22206	6.89426	6.8736	6.79557	6.84405	6.63092	6.75758	6.67098	6.62445	6.52703	6.44164	6.42559	6.25866	6.1808	6.65771	6.50498	6.4929	6.55164	6.61713	6.29873	6.59948	6.11976	6.94896	6.43013	6.52095
ARHGAP20	3.01126	2.99281	3.63322	2.97592	3.05055	3.06555	4.00097	2.91132	2.97754	2.93197	3.08826	3.0495	2.94044	2.94737	2.93851	2.9391	2.88818	3.10504	2.76657	2.78766	3.52488	3.87081	3.6391	3.23241	3.07184	3.18535	3.00464	3.0146	3.69858	2.9597	3.01698	2.96303	2.90907	2.93293	2.93816	2.92127	2.83885	2.87433	3.02193	2.86623	2.94473	3.08622	3.13961	2.98045	3.26343	3.58993	2.87092	2.97933	3.13453
ARHGAP21	4.88352	5.15931	5.08555	4.94523	4.51438	5.12795	5.09005	4.527	4.68661	4.36968	4.4805	4.84109	4.27819	4.51816	4.37687	4.63057	4.65316	4.55537	5.04988	4.85383	4.54964	5.29889	4.49701	4.85747	4.56241	4.37282	4.37326	4.75403	4.57728	4.64011	4.96209	4.42816	4.83267	4.72462	4.79457	4.89246	5.57011	4.97099	4.95119	4.51497	4.79466	4.65086	4.76843	4.69617	4.51538	4.75165	4.61298	4.25705	4.344
ARHGAP22	6.5076	6.43761	5.69334	6.64932	6.53119	6.11321	5.81107	6.79426	6.51344	6.47235	6.20898	6.71394	6.95422	6.35687	6.71067	6.13458	7.11597	5.98003	6.00232	6.41141	6.12357	6.40355	6.75488	5.97475	6.69314	6.94058	6.51718	6.3198	5.64248	6.63652	6.0156	6.56005	6.57741	5.87469	5.96795	6.48757	6.31638	6.74304	6.86683	5.78732	6.34395	6.19674	6.2886	6.30619	6.73235	6.60134	6.27049	6.67824	6.25123
ARHGAP23	3.57458	3.49776	3.44593	3.53089	3.22946	4.22259	3.91248	3.50754	3.152	3.16446	3.23447	3.6131	3.43706	3.19232	3.26798	3.09436	3.39106	3.50432	3.49564	3.73629	3.7302	3.50707	4.01132	3.56954	3.41635	3.32973	3.52364	3.12578	3.64922	3.57812	3.62086	3.3302	3.36256	3.55208	3.47453	3.25936	4.51576	3.77801	3.37372	3.61705	3.46925	3.32001	3.38364	3.52738	3.63434	3.51889	3.4996	3.4104	3.87473
ARHGAP24	6.23857	6.42994	5.97212	5.71077	4.54959	4.87248	3.82516	5.19219	5.43956	5.55728	4.3042	5.3307	4.81498	4.77257	4.76701	4.72194	5.33567	5.39049	5.64293	5.19657	5.79784	6.00819	5.03155	6.23978	5.02831	3.43122	4.96461	4.90066	5.67436	5.44433	4.84061	5.11027	5.54143	5.27711	5.12876	5.54533	5.34064	5.28959	5.29194	5.36594	5.48567	5.0107	5.06816	4.95277	5.55627	4.46203	5.27563	5.27084	4.66051
ARHGAP25	10.7151	10.5372	10.7838	10.7257	10.7041	10.7171	10.7876	10.8207	11.0751	11.457	11.5669	11.3694	11.507	11.4597	11.639	11.4584	11.1153	11.2739	11.4332	11.1513	10.882	11.4621	11.0836	11.6931	11.3742	11.0449	11.1144	11.1217	11.6702	11.5593	11.6022	11.5845	11.37	11.727	11.6508	11.4879	11.4621	11.5648	11.5195	11.5476	11.4901	11.4547	11.1558	10.9627	11.4179	11.4016	11.3525	11.7061	11.2316
ARHGAP26	9.07354	9.04942	8.9653	9.15706	9.32568	8.91038	8.84268	8.89875	9.06822	8.68488	8.86164	9.20578	8.85944	9.13766	8.86756	9.04518	8.92647	8.77149	8.95352	8.75561	8.79653	9.37667	9.25163	9.12081	9.20326	8.86622	8.82597	9.52516	9.13937	9.22812	9.25961	9.04495	9.25227	9.04382	9.09531	8.79975	9.33778	9.01563	9.28884	9.10295	9.07486	9.05141	8.67668	8.87437	9.10867	8.86762	9.22154	8.8281	8.84192
ARHGAP26-AS1	2.7348	2.74048	2.74695	2.74527	2.70008	2.71843	2.6987	2.69137	2.773	2.75718	2.77441	2.76039	2.72961	2.74946	2.72229	2.70613	2.72932	2.69415	2.69676	2.69311	2.78029	2.78041	2.7919	2.78306	2.71515	2.73028	2.72069	2.68995	2.77348	2.7707	2.77085	2.72773	2.72154	2.73541	2.7663	2.73229	2.72898	2.75234	2.73242	2.75938	2.73999	2.59182	2.73271	2.58836	2.8745	2.63118	2.76655	2.87876	2.76409
ARHGAP27	10.0441	9.67783	9.55864	9.9993	9.39777	9.39807	9.24583	9.48936	9.46857	9.43673	9.14336	9.3866	9.34907	9.31145	9.26674	9.4461	9.54544	9.2941	9.37741	9.28664	9.60611	9.60987	9.83751	9.67015	9.80962	9.46194	9.59346	9.67038	9.39212	9.42502	9.12513	9.24237	9.48643	9.42703	9.19657	9.52167	9.66302	9.22807	9.5489	8.98644	9.39547	9.12002	9.17354	9.22753	9.6224	9.13466	9.27203	9.47668	9.6066
ARHGAP28	2.56781	2.57591	2.57554	2.57324	2.58692	2.62251	2.57635	2.55984	2.59081	2.57609	2.60254	2.5878	3.46648	2.59165	2.5847	2.56524	2.58346	2.57928	2.58749	2.58209	2.59851	2.60004	2.59885	2.58102	3.70196	2.5785	2.57544	2.56785	2.57823	2.58383	2.59775	2.7079	2.54332	2.5516	2.56208	2.56626	2.61689	2.57566	3.16826	2.5903	2.62021	2.64518	2.70145	2.27146	2.69148	2.84996	2.73612	2.70362	2.86351
ARHGAP29	3.06176	2.67413	2.66316	2.66772	2.67955	2.8755	2.67881	2.66124	2.68467	2.66286	2.70842	2.67973	2.71803	2.74738	2.67133	2.64696	2.66775	2.67825	2.649	2.6476	2.71628	2.69287	2.67138	2.64695	2.66122	2.67579	2.64701	2.67514	2.65602	2.65454	2.68921	2.64841	2.6351	2.63312	2.64402	2.65812	2.67368	2.6948	2.64307	2.68712	2.70937	2.66791	2.6836	2.60455	2.64482	2.76504	2.7867	2.63204	2.7224
ARHGAP30	9.49464	9.75617	9.36646	9.57552	9.89326	9.98024	10.0899	10.259	10.2209	10.3146	10.3134	10.4107	10.6296	10.3246	10.6146	10.5715	10.1832	10.1335	10.0383	10.0539	9.91678	9.87831	10.0486	9.64223	10.6611	10.5645	10.2658	10.333	10.4349	10.4982	10.4139	10.4237	10.4279	10.2747	10.2002	10.2531	10.1494	10.0411	10.2599	10.0239	10.3005	10.0911	10.1529	10.0077	10.6377	10.2107	10.2642	10.4863	10.7355
ARHGAP31	6.97782	7.23645	6.68909	6.91294	6.85228	6.64079	6.26901	7.12607	6.81256	6.21198	6.00121	6.48344	6.29942	6.41258	6.37747	6.66719	6.53694	6.28294	6.01864	6.17766	6.25219	6.22752	6.66681	6.67984	6.56061	6.87645	6.38692	6.33577	6.41824	6.53142	6.14334	6.57864	6.44454	6.29798	5.96803	6.1151	6.0677	6.30462	6.32651	5.87687	6.32815	6.50641	6.23825	6.64788	6.66401	6.91348	6.71351	6.30813	6.24265
ARHGAP32	5.45733	5.23098	4.69676	4.78019	5.17177	5.61454	5.35359	5.1471	4.81583	5.11887	4.89887	4.87633	4.85921	4.40904	4.66673	4.907	5.01248	4.81005	4.86454	4.89134	4.94966	4.49006	5.43981	4.87637	5.08662	4.89659	4.49644	6.23648	4.73916	4.64343	5.16424	4.62147	4.49036	4.31055	4.40542	4.86142	4.70704	4.81108	4.95676	4.7891	4.9002	4.86081	5.36684	5.26388	4.96589	4.98345	4.53389	4.54414	4.53356
ARHGAP33	6.64041	6.60955	6.50084	6.58804	6.43836	6.27305	6.54134	7.37723	6.26963	6.25156	6.23911	6.14081	6.13962	6.03131	6.04409	6.23534	6.40744	6.30503	6.73973	6.53187	6.55847	6.47663	7.05633	6.54069	6.44953	6.55675	6.40124	6.32673	6.16552	6.55114	6.38848	6.61693	6.21337	6.56294	6.28666	6.42333	6.32877	6.38025	6.2024	6.41462	6.36155	6.18782	6.35008	6.55526	6.81041	6.67706	6.25893	6.79725	6.68363
ARHGAP35	6.23034	5.89934	6.51604	6.43312	6.54616	5.84547	5.85917	6.02531	6.15517	5.92737	5.5021	5.71465	6.05711	5.5653	6.13089	6.21149	5.88841	5.29658	5.3302	5.62271	5.45067	5.42936	5.79775	5.53585	6.08996	6.75784	6.23783	6.40403	6.50639	5.81543	6.19233	6.32514	5.7279	5.60678	5.74563	5.30267	5.99095	5.5395	5.96063	5.61659	6.22389	6.34918	5.86345	5.76177	6.05575	5.90046	6.59497	5.92828	5.62216
ARHGAP36	2.62992	2.64374	2.64825	2.65172	2.88637	2.7458	2.80821	2.70085	2.61607	2.65527	2.67431	2.65372	2.66951	2.66551	2.68501	2.68784	2.52407	2.57559	2.89153	2.57926	2.66564	2.6425	2.64644	2.59944	2.67148	2.66041	3.89634	2.69205	2.57109	2.59702	2.64433	2.62459	2.66016	2.66295	2.64088	2.67965	2.50902	2.54774	2.51696	2.55462	2.5484	2.26405	2.45383	2.66324	3.31997	2.79798	2.75305	2.68743	2.7658
ARHGAP39	3.35372	4.30927	3.09015	3.68797	4.06956	3.16708	3.57356	6.96661	3.79306	3.68745	3.09947	3.08344	3.12287	4.11662	3.14685	4.47186	4.73231	3.82215	3.07447	3.79034	4.23356	3.07193	3.06409	3.98387	4.52508	3.07473	3.11946	3.34812	3.60148	3.01902	3.66787	3.04166	3.08211	3.68719	3.07309	3.41795	2.96797	3.39281	3.15406	3.67658	3.68852	3.10459	2.96491	3.23154	3.49019	3.27081	3.01102	3.37742	4.55875
ARHGAP4	13.0982	13.0603	13.0771	13.0979	13.3946	13.2236	13.3361	13.5128	12.8616	12.9011	12.8632	12.8806	12.8988	12.8158	12.983	13.0504	13.0554	12.6605	13.0154	12.9031	12.8799	12.8949	12.9446	13.1541	13.4506	13.4171	13.2056	13.2845	12.9688	13.0315	12.8506	13.0014	13.0623	12.8067	13.0303	13.0858	13.0324	12.9852	13.093	12.7888	13.2819	13.0062	13.126	13.0841	12.8432	13.0337	12.9246	13.0449	12.9457
ARHGAP42	3.93258	3.67581	3.68355	3.92031	5.76939	3.87362	3.82227	3.96331	4.5983	4.24928	4.67477	3.32364	3.46061	4.10069	3.78407	3.8852	3.46438	3.79175	3.3699	3.69406	4.85282	3.0597	4.04102	3.69799	3.5902	3.17917	4.52628	3.76658	3.9975	4.33893	3.72027	4.15028	4.41917	3.98077	3.66307	4.43344	3.32848	3.59555	4.05694	4.00908	3.70466	4.01175	3.60518	3.69202	4.40857	4.08386	3.75743	3.9905	4.48479
ARHGAP44	3.25484	3.65333	3.54202	3.91312	3.05736	3.99259	3.57841	3.25617	3.87512	4.67556	4.24138	3.94654	4.1013	2.67618	3.15214	3.75159	3.48285	3.40335	3.23236	3.90959	3.88153	3.68091	2.88917	4.02423	3.75254	3.68297	5.24947	3.96954	4.45075	3.4545	4.44119	4.33015	3.74286	3.0596	3.80577	4.39442	2.77332	3.7223	4.09296	4.34615	3.93657	3.50772	4.00847	3.84037	4.27057	3.75542	3.84817	3.97845	4.47294
ARHGAP5	5.74269	5.47957	5.54498	5.37606	5.49224	5.45986	5.96803	5.71387	5.95897	5.38767	5.57902	5.47994	5.90743	6.40833	5.51563	5.52483	5.62077	5.46321	5.82469	5.98528	6.04594	5.73498	5.57978	5.77751	5.38393	5.41264	5.9101	5.47684	6.32905	6.40157	6.43027	5.59043	5.85104	6.22709	5.47874	5.50739	5.53531	5.75731	5.71103	5.91105	5.53999	6.07211	6.03438	6.0306	5.73665	5.68397	5.4703	5.62528	5.5564
ARHGAP5-AS1	5.29415	5.00765	5.47266	5.67008	4.7821	4.30945	4.56282	4.89329	4.69089	4.90477	5.02545	5.34616	5.28206	6.04977	5.47968	5.60518	4.87673	5.32774	5.95226	5.47303	5.149	5.71804	4.9347	5.61989	4.34223	4.76512	5.47627	4.60033	5.75396	5.25645	5.03607	4.71405	5.12971	5.72834	5.0411	5.03252	4.86434	5.32524	4.64654	4.3405	5.26211	4.48473	4.93251	4.74375	5.72984	5.00193	4.4926	5.04164	5.81989
ARHGAP6	4.32458	4.56311	4.71332	4.57859	4.1664	4.55513	3.78576	4.57091	5.56874	4.59745	4.11658	4.7158	4.49792	4.446	4.21379	3.64758	4.67061	4.63329	6.08265	4.67897	4.91281	4.57756	4.4357	4.8503	2.60881	3.67601	4.30676	4.52179	3.99362	3.65802	3.95418	3.59184	4.06565	4.31382	4.30589	5.18418	4.871	4.21157	5.51813	4.46505	4.97789	4.59615	3.95542	3.42717	4.79553	5.24939	3.24162	3.90104	4.15455
ARHGAP9	12.3376	12.2769	12.4502	12.514	12.4862	12.2159	12.3815	12.6448	12.6609	12.1762	12.413	12.4416	12.4463	12.0629	12.585	12.4196	12.4209	12.0897	12.5175	12.3752	12.2796	12.5014	12.3278	12.8599	12.8373	12.5354	12.2	12.6572	12.8243	12.5617	12.5336	12.5769	12.4529	12.5236	12.2552	12.4781	12.714	11.9652	12.5909	12.4157	12.547	12.3407	12.4179	12.4089	12.4679	12.4027	11.9328	12.399	12.3833
ARHGDIA	9.99199	9.78537	10.0262	9.94404	10.2101	10.1501	10.1832	10.3629	9.87876	9.66053	9.80759	9.83192	9.8624	9.68597	9.76569	9.89503	9.48258	9.65245	9.55542	9.4502	9.68033	9.59622	9.84263	9.74107	9.97882	10.3759	10.155	9.68902	9.71114	9.98315	10.0601	10.1282	9.8024	9.56253	9.63406	9.48767	9.50138	9.62752	9.68325	9.36022	9.91152	9.95809	9.7087	9.92118	9.7606	9.62274	10.2439	9.59329	10.0643
ARHGDIB	14.8154	14.7334	14.7415	14.7874	14.6804	14.4787	14.6291	14.8955	14.3309	14.3593	14.1131	14.4071	14.4602	14.3863	14.3535	14.4212	14.2691	14.4542	14.4267	14.3593	13.9221	14.2673	14.3344	14.8987	14.5608	14.8354	14.6375	14.4524	14.329	14.3796	14.1447	14.4438	14.2708	14.2464	14.4053	14.3344	14.4248	14.4342	14.4524	14.5491	14.4063	14.4184	14.4493	14.3343	14.3769	14.1778	14.4274	14.4098	14.5435
ARHGDIG	3.2178	3.05476	3.0497	3.0549	3.0303	3.06067	3.03806	3.02703	3.58805	3.06333	3.07796	3.86145	3.22716	3.06003	3.05661	3.94201	3.34638	3.00749	3.46777	3.24811	3.11674	3.10184	3.94439	3.11608	3.06489	3.47059	3.07162	3.03492	3.08734	3.10377	3.13871	3.06609	3.4531	3.06309	3.08372	3.7884	3.06868	3.06995	3.44916	3.53056	3.24953	3.16195	2.67462	2.92728	3.55228	3.204	2.73751	3.25022	3.54317
ARHGEF1	8.91402	9.18072	8.9545	8.83384	9.4479	9.36261	9.52848	9.64464	8.98131	9.00236	8.77716	8.87889	9.01389	8.7247	9.12159	9.16401	8.8218	8.52534	9.02883	8.79243	8.69275	8.77292	8.83327	8.73287	9.38379	9.73209	9.23001	8.85129	9.08628	9.06321	9.17149	9.48373	9.21204	8.76107	8.92076	8.82746	8.73544	8.8208	8.79988	8.40604	8.68461	8.87501	8.72347	9.31839	9.16026	9.22386	8.70611	9.05227	9.26253
ARHGEF10	4.52334	4.35546	4.59372	4.56008	3.99227	3.66386	3.60267	5.13715	5.03855	4.32965	4.87307	4.35416	4.15027	5.00329	4.06111	4.3523	4.31399	4.56761	4.87228	4.8489	5.6043	4.97767	4.28948	4.00865	3.68424	3.82322	4.4029	3.73836	6.04444	4.46176	4.1963	4.32047	5.22477	4.72019	4.14385	4.46805	4.32614	4.39733	4.80421	4.65696	4.30155	4.35128	4.24348	4.31882	4.53357	5.1739	4.28755	4.63607	4.19925
ARHGEF10L	9.23999	9.12622	8.76569	9.22617	8.81423	8.72328	7.69255	8.52905	9.38406	9.03914	8.49134	9.58703	9.20183	9.25473	8.88194	9.26036	9.45216	9.41185	8.90264	9.27983	8.8226	9.42177	9.59348	9.2363	9.02676	8.51802	8.57273	9.11167	9.26681	9.02121	8.96153	9.35596	9.63111	9.27061	9.24695	9.0138	9.86978	9.20481	9.53822	9.23496	9.15743	9.33295	8.50755	8.833	9.16504	8.87106	8.97478	9.23814	9.06235
ARHGEF11	7.24248	7.55904	6.68286	7.06674	6.60039	6.32905	6.03257	6.91203	6.8989	6.31514	6.01751	6.52318	6.73354	6.80672	6.43305	6.98995	6.65989	6.64566	6.90404	6.88353	6.34846	6.92481	7.2537	7.27243	6.91548	6.95853	6.81937	6.50943	6.72106	7.21395	6.97244	7.6007	7.27423	7.0146	6.94367	6.53668	6.97121	6.81317	6.71158	6.51386	6.98116	6.85685	7.03509	6.64948	6.76271	6.34409	6.87115	6.8522	7.07038
ARHGEF12	3.57329	3.95467	3.82606	4.7019	2.76069	2.78288	2.74008	3.19433	3.80359	3.01273	2.91014	2.79486	3.40952	2.79961	2.75403	2.71862	3.45088	3.67031	4.31198	2.81892	3.29938	3.10681	3.5375	4.45714	2.78518	2.7655	2.75011	2.75739	4.06002	3.79755	2.77315	3.0581	2.70507	3.79489	4.08539	4.35211	2.70271	3.28557	3.11711	3.47735	3.41941	3.48227	3.32474	3.21039	3.48719	3.48107	3.15927	3.68052	3.17387
ARHGEF15	7.87084	7.41929	7.72789	7.76642	7.1409	7.15401	6.41161	6.88791	7.27173	7.10055	7.42645	6.90148	6.51802	7.21742	6.2331	6.67324	7.1104	6.94743	7.11911	6.9997	7.68151	7.24682	7.77231	7.52205	7.23993	6.98603	7.01763	6.93975	7.06208	7.68813	7.37205	7.01191	6.91562	6.47619	6.57138	6.76977	7.31077	7.30215	7.23671	7.06941	7.22617	6.89397	6.70424	7.29357	7.22456	7.50712	6.98589	7.51661	7.3216
ARHGEF16	4.49157	5.01018	4.41199	4.01515	4.39352	3.52495	3.6647	3.53646	3.5164	3.73921	3.51647	3.99888	4.67252	4.26669	4.4337	3.53046	4.14727	3.71437	3.66878	3.58392	3.59598	3.94871	3.93237	6.86072	4.69253	5.25757	4.27311	3.60067	3.97213	3.49977	4.44341	3.52977	4.42182	3.90328	3.97886	3.87129	3.69494	4.03	4.14052	3.74702	3.8207	3.40004	4.03602	3.83651	4.35938	4.21697	4.05388	4.79722	4.53447
ARHGEF17	5.66931	5.81889	6.32639	5.97693	5.39442	5.70063	4.58467	5.84134	5.21071	3.73422	5.7189	6.36462	6.2509	5.80674	5.89074	5.85663	5.03039	6.3169	6.51416	5.5365	5.47418	6.25834	6.82833	5.41807	6.0158	5.77497	5.22738	6.74932	6.54138	4.88664	4.6851	7.53382	5.41393	4.96565	6.22348	4.95999	7.10036	5.55637	6.60363	5.34746	5.74691	5.33614	5.43868	6.04443	5.97804	5.37074	5.5003	6.59957	6.2171
ARHGEF18	9.69105	9.30676	9.44069	9.43911	10.1906	10.2008	10.2934	10.3562	9.83909	10.1173	10.1587	10.052	10.0058	10.1646	10.2208	9.99786	9.72351	9.5952	9.95258	9.96119	9.94753	9.85086	9.79394	9.66443	10.5244	10.5028	10.2366	10.3081	10.24	9.94019	10.0902	10.1305	9.89583	9.99674	10.2092	10.0727	9.83472	10.058	10.0192	10.081	10.0347	9.88524	10.4239	10.0616	9.9575	10.2335	9.8255	9.79741	9.84329
ARHGEF19	5.4897	5.86415	5.80088	5.56411	5.55284	5.42773	5.68075	5.59417	6.56301	5.69331	6.11495	5.69918	5.77759	5.70312	6.41519	6.24543	5.65455	5.69915	5.6154	5.65635	5.48636	5.6338	5.54343	5.80156	6.35272	5.81356	6.70362	5.85592	6.93342	6.26793	6.55322	6.61413	6.33249	6.50429	6.15539	6.12721	6.01603	5.72374	6.20931	6.12354	6.32211	5.92958	6.32323	5.70407	6.42411	6.37923	5.96	6.5495	6.57773
ARHGEF2	6.30148	6.02663	5.77129	5.79699	5.98174	6.26383	5.74018	6.11882	6.04138	6.27239	5.7329	6.13377	6.29826	6.12756	6.09262	6.20017	5.8562	5.88441	5.8016	5.91049	6.00155	6.58306	6.22745	6.11276	6.18844	6.25581	6.51228	6.03988	6.13716	6.17757	5.99691	6.14811	6.11873	6.75306	6.76153	6.29837	5.95348	5.95261	6.00229	5.84119	6.0445	6.14318	5.76537	5.8408	6.09268	5.98215	5.61693	6.29304	6.16078
ARHGEF25	3.12475	4.03438	3.3315	3.12198	3.20296	3.19626	3.18101	3.15579	3.51183	3.12156	3.14085	4.43325	3.37939	3.12654	3.15301	3.1411	3.26745	3.27766	3.61899	3.53717	4.12916	3.27538	3.18257	3.25187	3.15722	4.29243	3.20674	3.17559	3.35984	4.55672	3.12909	3.13098	3.52095	5.2458	3.51867	3.56867	3.48973	3.08906	4.41055	3.09112	3.39208	3.55999	3.28478	3.72883	4.42888	3.9025	3.77699	3.83081	3.97437
ARHGEF26	3.12974	3.024	2.91403	2.90579	2.5028	2.48278	4.15783	2.47552	2.40779	2.43312	2.44471	2.81738	2.44198	3.21355	2.9852	2.44997	2.51324	3.17211	2.76667	3.29172	2.40271	2.46701	2.40205	2.53019	2.43434	2.42393	2.46213	2.47431	2.80857	2.81439	2.89756	3.00766	3.21689	2.90558	2.42664	2.45802	2.88429	4.30525	3.23907	2.89626	3.12264	2.65805	2.734	2.5502	2.83748	3.11178	2.82794	2.56266	3.04684
ARHGEF26-AS1	2.38904	2.83944	2.39032	2.39472	2.40973	2.42139	2.40735	2.39488	2.67109	2.38953	2.40183	2.39316	2.40127	2.41242	3.44306	2.40003	2.40539	2.93701	3.36308	2.53449	2.4036	2.40518	2.40653	2.6513	3.68149	2.39714	2.39414	2.58249	2.38159	2.41746	2.87342	2.3841	2.84778	2.39818	2.77292	2.40216	2.44905	2.39832	2.39111	2.40899	2.66472	2.55941	2.55941	2.43571	2.31639	2.87197	2.66472	3.17807	2.83721
ARHGEF28	3.15927	3.08792	2.66409	3.10225	2.73352	3.78667	3.64509	4.10195	2.80206	2.65778	2.77682	2.67431	2.75115	3.22712	2.69017	2.99283	3.28132	2.91993	2.66845	2.67649	3.39683	2.65991	3.0648	3.97773	3.22796	2.67972	2.7578	2.68647	3.15788	3.05862	2.90033	3.11903	3.03273	3.29552	3.6562	2.64712	3.13214	3.03431	2.96226	2.94256	3.33109	2.9677	2.70783	2.96833	3.25823	3.46838	3.05273	3.0688	3.27539
ARHGEF3	10.9766	10.7361	11.0034	10.8805	10.3213	10.0938	10.7096	10.4713	10.6939	10.5092	10.8539	10.6259	10.785	11.0358	10.8864	10.9867	10.6792	10.887	11.0993	10.7396	10.4607	10.8578	10.6964	11.3689	10.6505	10.7619	10.4328	10.2323	11.1926	11.2644	11.1493	11.0291	10.9965	11.24	11.53	10.9163	10.7377	10.9352	10.8719	11.0496	10.8052	11.0629	10.9307	11.1092	10.7982	10.9142	11.36	11.1007	10.7362
ARHGEF33	2.66328	2.70251	2.67254	2.70375	2.76281	2.72754	2.98215	2.73891	2.64506	2.66028	2.71784	2.68991	2.72127	2.77323	2.71291	2.718	2.72104	2.77694	2.7794	2.78647	2.75015	2.79471	2.772	2.71088	2.73784	2.74473	2.76251	2.77985	2.62802	2.67087	2.71515	2.78188	2.70382	2.7342	2.74893	2.9857	2.78	2.81695	2.73248	2.96148	2.79044	2.65413	2.71196	2.60706	2.6692	2.74301	2.79044	2.84327	2.92321
ARHGEF37	3.27201	3.27057	3.25603	3.26061	3.30303	3.71012	3.27447	3.29845	3.31634	3.27454	3.33667	3.30629	3.30689	3.33142	3.27411	3.25456	3.2763	3.39259	3.25178	3.25346	3.29379	4.28971	3.6945	3.45765	3.27801	3.30378	3.25672	3.29205	4.03503	3.24633	3.96825	3.26561	3.24009	3.20934	3.2123	3.2768	3.28121	3.33503	3.29632	3.25138	3.30267	3.23494	3.25416	3.29168	3.498	3.20644	3.56005	3.63653	3.7389
ARHGEF38	2.75252	2.77456	2.76668	2.8031	3.1322	5.01757	3.76606	2.84228	3.95221	2.77118	2.93891	2.84012	2.77107	2.86896	2.77149	3.03407	2.63669	2.64389	2.648	2.92237	2.85871	3.02786	3.71155	2.76946	2.78801	2.83204	2.82933	4.85068	4.32431	3.09736	3.739	2.96938	2.76993	2.76376	2.7473	3.0025	2.61409	2.78111	2.67164	2.67952	3.197	3.31664	2.705	2.94123	3.06381	3.43833	2.96718	2.90079	3.11339
ARHGEF39	3.4167	3.57	3.15463	3.47457	3.16083	3.71676	3.51235	3.56058	3.21556	3.43578	3.49126	3.78458	3.2267	4.10995	3.36161	2.91055	3.44851	3.81574	3.51304	3.67831	3.69206	3.68277	3.44679	3.50314	3.5221	3.26311	3.52558	3.63736	3.45086	3.42779	3.41943	3.37533	3.64086	2.89091	3.30746	3.04663	3.41774	3.75994	3.56048	3.50705	3.61634	3.46388	3.09734	3.53886	3.34867	3.26738	3.41564	3.46888	3.69163
ARHGEF4	3.7868	3.91089	4.86508	3.82621	4.19854	4.01957	4.32587	4.86005	4.0141	4.39088	4.72167	4.4884	5.40305	4.32245	5.14044	4.08579	4.04732	3.937	4.34845	4.01409	3.91413	4.14978	4.26568	4.1451	4.68349	4.1783	4.45324	3.94906	4.45599	3.93037	4.75288	4.52664	4.30277	4.26891	5.10444	4.33361	3.93692	4.34919	4.43519	4.45288	4.16932	4.46916	4.24835	4.24722	4.15278	4.47216	4.04109	3.94579	4.1856
ARHGEF40	9.5917	10.3416	9.22463	9.43913	9.86029	9.60154	8.87499	9.52642	9.9467	10.0287	9.29145	10.3397	10.2478	9.7935	9.77999	9.8951	9.78922	9.36242	9.49676	10.0921	9.7027	9.76807	9.88872	9.73267	10.1186	9.93671	9.40582	10.7216	9.99892	9.73009	9.65585	9.93859	9.98917	9.43694	9.09428	9.34505	10.4001	9.60493	9.91301	9.48652	9.95539	9.8409	9.60974	9.60991	10.4438	9.65142	9.54281	9.55882	9.55167
ARHGEF5	5.6745	5.0992	6.03471	5.94227	5.04128	5.72501	5.40449	7.15215	5.55337	6.05928	6.29556	6.02872	6.0676	6.40754	6.27223	5.96727	5.28857	5.49665	5.43149	6.16879	5.37351	5.52429	5.00998	6.27591	5.49644	5.80689	6.17794	5.63847	5.92315	5.71085	5.86913	6.35075	5.57492	6.16126	6.08711	6.22737	5.48808	6.10923	5.63612	6.46294	5.48369	5.90817	6.33041	5.30166	5.1555	5.81521	5.99347	6.25526	6.244
ARHGEF6	10.0811	10.2702	9.98124	10.051	9.59454	9.57989	9.80403	10.0104	9.98291	9.41983	9.42457	9.5926	9.61822	9.59315	9.56751	9.58017	9.56355	9.4489	9.55575	9.60605	9.27629	9.6152	9.81322	10.1068	9.70153	9.97205	9.67632	9.07817	9.73209	9.68967	9.60951	9.86185	9.59638	9.51356	9.54749	9.45664	9.30922	9.73268	9.51286	9.4052	9.59989	9.78108	9.76393	9.72565	9.59937	9.75943	9.91671	9.46045	9.58084
ARHGEF7	6.13924	6.3931	5.99867	6.08386	6.17119	6.27156	5.60112	6.74044	5.78161	6.2657	5.35744	5.85974	5.53404	6.17539	6.17574	6.12389	5.85038	5.78601	6.08582	5.74888	6.31259	6.41274	6.19087	6.31845	6.25429	6.06612	5.90456	5.70063	6.22253	6.14848	5.91124	5.61301	6.03418	6.24228	6.22241	6.44706	6.16706	6.08231	6.10741	6.19454	6.18536	6.01991	6.37662	6.09485	6.31621	6.23185	6.17823	6.07293	6.14956
ARHGEF9	6.57334	6.7329	7.23283	6.95083	6.45709	6.55276	6.77925	6.73656	6.59469	6.78109	7.00756	6.57383	7.04888	6.89451	6.91021	6.98449	6.57024	6.84412	6.64311	6.72604	6.45384	6.18253	6.76955	6.95878	6.5027	7.01616	6.47714	6.22937	6.97932	6.77286	6.9689	6.85469	6.64256	7.22649	6.80902	6.65443	6.37918	6.81131	6.67408	6.69747	6.93138	7.01778	6.86449	6.98646	6.60984	7.00151	6.88686	6.68595	6.65064
ARID1A	8.8985	9.09092	8.89928	8.90457	8.97372	8.48286	8.88602	9.20567	8.85902	8.54827	8.57265	8.46908	8.6682	8.78694	8.71324	8.82073	8.19557	7.99842	8.58958	8.29508	8.7398	8.92157	8.79566	9.09044	8.99567	9.10351	8.831	8.36277	8.66581	8.89326	8.67584	9.09389	8.92775	8.64535	8.42115	8.41867	8.28087	8.41963	8.38633	8.44588	9.02602	8.66972	8.72942	8.69549	8.70425	8.83153	8.63082	8.34753	8.70042
ARID1B	7.25249	7.30311	7.36507	7.30116	7.67343	7.45534	7.56277	7.42254	7.43921	7.03456	7.37426	7.0741	7.06954	7.02308	7.24119	7.04417	7.05954	6.96041	7.11962	7.07049	7.42823	7.22653	7.39631	7.28834	7.36156	7.37776	7.29491	7.36679	7.21708	6.83111	7.09354	6.99673	7.11927	7.09358	7.25682	7.00564	7.08988	7.12602	7.30451	7.41144	7.26486	7.28134	7.47838	7.31956	7.04428	7.0467	7.30042	6.96586	6.8124
ARID2	8.06162	8.16964	8.45367	8.38543	8.46756	8.26939	8.49736	8.41956	8.41148	7.99296	8.48169	8.37213	7.77667	8.29812	8.06408	7.87485	7.60562	7.85124	7.93263	8.2815	7.56134	8.19784	7.76693	8.10517	8.18258	7.82144	7.77186	7.8901	8.16803	8.07794	8.04559	8.25145	7.94066	8.24267	8.02489	8.08201	8.03293	7.87229	8.23027	8.20035	8.33448	8.38568	8.38748	8.36224	7.76703	8.06407	8.32233	8.0153	7.80085
ARID3A	9.21892	8.92255	8.5644	8.9468	8.99717	8.95459	8.63506	8.48597	9.23811	9.18963	9.15886	9.5102	9.04722	9.03878	9.03791	9.16149	9.26254	9.06382	9.08799	9.04067	9.66395	9.63929	9.38326	8.88298	9.41821	9.22707	9.48592	9.42348	9.11538	9.02736	9.23056	9.36882	9.52172	9.12509	9.09947	9.39395	9.56568	9.14955	9.56082	9.35162	9.07424	8.97894	8.85903	8.95935	9.11664	8.79885	8.7744	9.04598	9.30952
ARID3B	10.2339	10.0979	10.2316	10.4603	10.4366	10.1608	10.4588	10.3237	10.2316	9.77836	9.92974	9.88071	9.83335	9.92077	9.87758	9.92622	9.94847	9.71546	10.051	9.79314	10.2242	10.0439	9.93902	9.99391	10.268	10.1543	10.233	10.144	10.1353	9.87251	9.79062	10.0779	9.74914	9.74712	9.89941	9.92105	9.99897	9.8651	9.80033	9.82432	10.1531	9.78928	10.1247	9.77749	9.97451	9.86401	10.2103	10.0105	10.0468
ARID4A	8.05631	8.28339	8.21848	7.94861	7.19883	6.70999	6.91643	6.96315	7.1674	6.63365	6.80884	6.73101	6.46527	6.92705	6.96723	6.92634	6.98994	6.90252	7.14192	7.02842	7.1897	7.54846	7.57529	8.07799	6.32963	6.58665	6.32696	6.52366	7.15292	7.0097	7.02356	7.19467	6.99411	7.24754	7.19275	7.01717	6.94363	7.12804	7.02325	7.14141	7.02785	7.49244	7.69846	7.37803	6.75606	6.89142	7.31682	6.44959	6.21299
ARID4B	7.69481	7.504	7.56871	6.4298	7.12349	6.72288	6.90512	6.36036	6.33192	5.92187	6.06492	6.32068	6.30494	6.07267	6.72824	6.34942	6.43077	6.19949	6.34547	6.26288	6.69755	6.29616	6.74903	6.38575	6.33472	6.90935	5.93864	5.98717	6.69563	5.97769	6.45015	6.03661	6.08349	6.38124	6.20479	6.28135	6.30204	6.38519	6.48145	6.37666	6.42213	6.72612	6.65748	6.76226	6.38417	6.35417	6.21239	6.49235	5.87445
ARID5A	9.68798	9.90337	9.68992	9.55484	10.1517	10.3867	10.1405	10.0176	9.29353	9.08441	9.21698	8.99973	9.12402	9.11531	9.02085	9.08239	8.70424	9.03823	9.00573	8.81646	9.10407	8.8179	8.98188	8.47178	9.37	9.57124	9.0373	9.23162	8.84747	9.17958	9.16393	9.03758	8.92559	8.75725	9.0067	8.85779	8.7609	8.93911	8.81162	8.6272	8.84878	8.85221	9.43959	9.57763	9.12075	9.44162	9.34093	9.12837	8.8975
ARID5B	7.42812	6.9414	6.9106	6.92658	6.7902	6.68739	6.18427	7.50697	7.16734	6.61565	6.00988	6.458	6.31262	6.22358	6.3362	6.76286	6.11318	5.53832	6.13592	5.93067	6.05537	7.00416	6.44395	6.49723	6.43032	7.04931	6.5855	6.66134	6.46746	6.16838	5.97126	6.57318	6.06472	6.22739	6.7489	6.20576	5.37833	6.18312	6.02419	6.35957	6.3361	6.13391	6.69438	6.51073	6.51341	6.54345	7.01553	6.37408	6.55344
ARIH1	7.28936	7.29434	7.23372	7.07263	7.75854	7.76827	7.64576	7.71632	7.36036	7.31916	7.63139	7.36844	7.34886	7.39092	7.59775	7.46401	7.30053	7.09482	7.32277	7.33636	7.56154	7.45741	7.42852	7.0579	8.08913	7.75551	7.5799	7.76599	7.64492	7.50837	7.3207	7.42083	7.2162	7.42579	7.36397	7.42911	7.41493	7.46302	7.79443	7.4863	7.5875	7.71525	7.79087	7.65538	7.15711	7.34355	7.50419	7.35075	7.11666
ARIH2	10.0061	10.2673	10.3852	10.2369	10.3956	10.3737	10.381	10.4139	10.2901	10.3434	10.3763	10.1014	10.2162	10.2551	10.4544	10.4218	10.2301	10.1977	10.0294	10.0415	10.1256	10.2126	10.204	10.1547	10.1364	10.2867	10.1712	10.1371	10.3606	10.1022	10.171	10.0566	10.1812	10.2299	10.1466	10.1945	10.2367	10.2288	10.2771	9.95883	10.2837	10.3707	10.2226	10.2359	10.1835	10.2524	10.5022	10.1843	10.1207
ARIH2OS	7.21233	7.19107	7.21478	7.16739	7.04462	7.21285	6.93371	6.69413	6.71228	6.84069	6.70116	6.90313	6.92084	6.46898	6.86503	6.87027	6.40294	6.73473	6.69764	6.644	6.23542	6.68617	6.98804	6.97295	6.05569	7.24776	6.84647	6.47277	6.97542	6.71345	6.73757	6.5972	6.80928	6.50059	6.87834	6.19526	6.17272	6.60825	6.40787	6.42628	6.79467	6.93993	6.74145	6.76343	6.57691	6.83558	7.31854	6.35406	6.58369
ARL1	8.70972	8.6186	8.55501	8.65558	8.85488	8.65042	8.96449	8.68516	8.6271	8.85826	8.94547	8.6665	8.77277	9.13429	8.9968	9.06047	8.97329	9.15376	8.70592	9.14044	8.83948	8.97398	8.81048	8.87425	9.22478	8.95744	9.30505	9.09187	9.04961	8.86076	8.96377	9.04814	8.93432	8.9381	8.90735	8.82873	8.94172	9.18726	8.99438	9.22666	8.8157	9.08148	9.02811	8.94019	8.87567	8.84457	9.07108	8.8046	9.11437
ARL10	3.45232	3.23065	3.18611	3.21837	3.87633	4.49416	4.03318	3.33972	3.69015	3.49801	4.94522	3.17756	3.95382	4.20564	4.6281	3.27165	3.27355	3.32611	3.60557	4.13459	5.12141	4.39016	3.30201	3.19758	4.0796	4.8531	5.00804	5.18403	4.56109	4.56922	4.49094	6.0322	4.86002	3.90625	3.77709	4.42132	3.79299	4.1324	4.5724	4.44502	4.02854	4.09331	4.37447	4.19843	4.70524	4.65657	4.21948	4.56448	4.33226
ARL11	3.02903	5.88236	4.22618	6.16591	4.05495	2.35027	2.33015	3.78524	5.08216	3.86841	4.78485	5.03252	5.06925	3.9428	4.94699	4.88721	5.48524	4.94028	4.84656	4.76838	4.97535	5.12843	4.44873	4.82729	5.10996	3.49275	4.32242	4.53311	5.06569	4.65066	4.37585	4.78091	4.90711	4.41919	4.81227	4.66963	5.32243	4.45089	5.1735	4.88045	4.94101	4.91233	4.38125	4.05893	4.38697	4.19745	4.84853	4.25568	3.92195
ARL13B	5.36142	5.68771	5.34947	5.32609	4.30627	3.84139	2.91065	4.72948	5.31934	5.29831	5.26199	5.47541	5.26157	5.75589	5.53661	5.83199	5.21328	6.05826	5.80958	6.07245	3.02106	6.11425	5.30456	6.63932	4.0477	5.41596	4.71063	4.73944	5.78038	5.86321	5.8768	5.59663	5.68773	5.87329	7.8821	5.54066	5.91777	5.95154	5.59869	5.83045	5.26112	6.19944	5.77722	4.98325	5.35313	6.02789	5.34851	5.29159	4.67572
ARL14	3.9506	3.83392	2.65401	3.65127	3.22732	3.2362	3.12875	2.8435	2.58902	2.62167	4.00848	3.21618	2.62448	3.6906	2.75905	2.69349	3.16146	2.60213	2.62118	3.60875	2.89866	2.7117	2.68023	3.05834	2.56624	2.69676	2.82605	3.07029	2.52981	2.58719	2.84404	2.62597	2.57281	2.89413	2.60791	2.68252	2.49274	2.53173	2.50714	2.49942	2.52902	2.69824	2.88906	2.78305	2.78305	2.97424	2.78305	2.56656	2.71813
ARL14EP	8.51893	8.82147	8.45107	8.60375	9.26333	8.8951	9.46345	9.11764	9.29469	9.45771	9.64626	9.69571	9.38957	9.39393	9.71424	9.49264	9.38298	9.49235	9.21239	9.61479	8.81021	9.13125	9.02457	8.70347	9.51762	9.51762	9.34635	9.66613	9.5307	9.32904	9.50296	9.58066	9.71104	9.37348	9.10804	9.49119	9.47577	9.52204	9.43095	9.32064	9.21541	9.6522	9.1382	9.30838	8.90051	9.7748	9.36905	9.38346	9.3726
ARL15	4.36214	5.22725	4.18303	4.77125	6.2149	6.21569	5.63057	5.6539	5.66666	5.52987	5.67602	6.35885	5.91422	5.90592	5.14828	5.52381	5.29562	5.74848	6.18204	5.61566	4.62418	2.90106	4.09861	4.2872	5.62992	5.29322	5.24735	5.77834	5.6379	5.38027	5.90718	5.61312	5.30552	6.28571	5.38068	5.59005	6.02465	5.04148	5.8025	5.22429	5.14955	5.6095	4.79934	5.24451	5.55028	5.26984	5.4674	5.47802	4.85707
ARL16	9.17796	9.55636	9.49188	9.50712	9.32103	9.27806	9.12696	9.44039	9.40326	9.44401	9.41873	9.5028	9.23083	9.27778	9.51131	9.41529	9.45874	8.92738	9.04234	9.42587	9.09754	9.37106	9.49607	9.19467	9.38343	9.41727	9.324	9.31842	9.59136	9.55133	8.90888	9.48918	9.46655	9.31601	9.47482	9.58252	9.06309	8.93722	9.3088	9.10786	9.20151	9.26842	9.62317	9.20531	9.55748	9.42944	9.38152	9.46453	9.29136
ARL2	8.80725	8.64715	8.99436	8.72541	9.013	8.86327	9.13391	8.96266	8.81801	9.30333	8.90742	9.13424	9.36605	9.22229	9.3204	9.1376	8.84882	9.36039	9.07375	9.12124	8.73824	8.86894	8.98229	9.09573	9.10423	9.14621	9.24036	9.02169	8.95615	9.22705	9.0977	9.16038	9.14776	9.18152	9.01374	8.98952	8.84449	8.92481	8.77948	8.90169	8.96243	8.958	9.06693	8.6233	9.17631	9.14489	8.8164	9.07267	9.26275
ARL2BP	9.50351	9.44476	9.83087	9.58551	9.85302	9.8215	9.7579	9.55616	9.81094	9.73894	10.0946	9.85302	9.76409	9.91441	9.54793	9.66757	9.78604	9.84993	9.73581	9.85338	9.66708	9.69344	9.43655	9.59087	9.18653	9.43255	9.52896	9.63239	9.82615	9.50576	9.73955	9.51827	9.58775	9.72845	9.6623	9.51938	9.79983	9.7728	9.54038	9.84271	9.75365	9.84846	9.84523	9.75682	9.44014	9.48435	9.6517	9.52095	9.5536
ARL3	5.83331	6.81099	6.50578	6.45394	6.67086	6.13534	6.25711	6.58893	6.73224	6.62162	6.86129	6.78686	6.92357	6.86419	6.63601	6.52939	6.75118	6.93537	6.52749	6.66215	5.79057	6.58978	6.21478	6.63244	6.5413	6.6943	6.55227	6.43813	6.83313	6.3797	6.91076	6.63538	6.69337	6.46356	6.63958	6.60155	6.63166	6.66068	6.27786	6.20931	6.29483	6.70002	6.19698	6.45507	6.49686	6.70458	6.41647	6.64107	6.90625
ARL4A	9.21328	8.45907	8.41933	8.38538	7.99394	8.01609	7.25371	7.54137	8.03726	7.88959	7.59828	8.14828	6.84029	7.79113	7.43194	7.3389	7.42731	7.88255	7.60552	7.64488	9.25509	8.05477	8.15537	8.21062	6.80928	7.74348	6.97733	7.17029	7.78419	6.99815	7.09515	7.59904	7.35506	7.31599	7.27224	6.97878	7.24782	7.65108	7.51051	7.78693	7.84213	7.32568	8.41459	8.46906	7.61893	7.82843	8.36856	7.10481	7.36801
ARL4C	11.8152	11.8189	12.2603	11.827	12.9232	12.921	12.633	12.9007	12.9502	11.8933	12.5663	12.1136	12.2937	12.5632	12.3036	12.3765	12.0145	12.0225	11.9499	11.8229	12.7556	11.8217	11.6786	11.4428	11.9973	12.5645	12.0366	12.0952	12.1672	12.1617	12.5446	12.0879	11.8201	12.1894	12.393	12.2294	12.01	11.671	11.9204	11.9484	12.6774	12.2924	12.3937	12.6341	12.5545	12.4667	13.0491	12.3927	12.3828
ARL4D	5.50832	5.55162	5.60056	5.82961	5.39946	5.77293	5.09546	5.66931	5.43476	5.14887	4.61231	4.76978	5.00839	5.67811	5.02876	4.28817	4.32689	5.60035	4.64519	4.79408	5.15767	5.61658	3.99222	5.01499	4.55336	4.67942	4.93551	5.17072	5.30014	5.13016	5.16141	4.36784	4.62207	5.45292	5.57592	5.64815	4.42156	4.83459	4.98496	5.19866	4.89405	4.78485	5.14036	5.08101	5.75168	4.722	5.72206	5.51678	4.72092
ARL5B	5.64376	5.38338	5.37489	5.52508	5.18648	5.27799	5.72162	5.82062	5.08748	4.80477	4.48659	5.05666	4.88326	4.90161	5.31129	5.58898	4.24189	5.13375	5.03774	5.02086	6.26379	4.75099	3.63152	4.88929	3.80322	5.41553	6.97289	3.61609	5.28925	5.06975	5.61247	5.46016	4.97073	5.8506	5.62834	5.39304	6.71443	5.08724	5.30865	5.62441	5.06771	5.15616	5.79897	6.01933	4.60568	4.83302	6.01638	4.85871	5.12951
ARL5C	5.06253	4.68416	4.98563	4.80724	2.9635	4.8866	4.23058	4.82736	6.42827	5.09845	4.97466	4.76742	3.94877	4.71386	4.70024	4.78032	8.11651	5.49884	5.05637	5.20043	2.87705	2.75108	3.7736	4.58563	3.66097	5.01244	4.6625	4.35276	4.26169	4.32695	3.93063	3.25529	4.41867	4.42568	4.49004	4.77033	4.38139	4.57632	4.40815	4.97943	4.28027	3.75302	3.41166	4.17842	4.85555	4.17154	4.48394	3.85254	4.69844
ARL6	2.49769	3.20354	2.50984	2.49852	2.57861	2.75147	2.55154	2.52867	2.7705	3.68394	2.63799	3.82203	4.37012	3.98392	3.41019	3.57602	2.8239	2.90948	3.97311	3.14208	4.44902	3.99958	2.54243	3.99611	2.62752	3.04324	6.83093	3.69784	3.72258	2.88881	3.25355	3.28392	3.87122	4.1026	4.06942	3.19437	2.95091	3.90246	4.36996	4.08771	3.8843	3.97188	3.41519	3.87062	4.05631	3.78872	3.77097	3.09798	3.19254
ARL6IP1	10.2402	10.1728	10.4803	10.3362	9.64246	9.30958	9.56772	9.71047	9.77041	9.75611	9.71177	9.65441	9.645	9.75844	9.55798	9.75114	9.85862	9.97091	9.80561	9.61296	9.68884	9.8637	9.76882	10.5922	9.46374	9.64483	9.68409	9.04564	9.91263	9.93391	10.1016	9.81705	9.77153	9.98497	10.0183	9.69773	9.64029	9.92914	9.66613	9.88977	9.76499	10.0878	9.90908	9.97367	9.37664	9.75061	10.511	9.70412	9.72364
ARL6IP4	10.1826	10.3601	10.1664	10.1637	10.6488	10.5828	10.6619	10.6373	10.4021	10.4973	10.4048	10.2778	10.6354	10.529	10.57	10.5309	10.33	10.4981	10.1436	10.298	10.0475	9.81333	10.1849	9.82489	10.2408	10.4967	10.4015	10.1312	10.1504	10.3093	10.4445	10.4049	10.4753	10.382	10.2491	10.406	10.2027	10.1719	10.157	10.0856	10.3574	10.3376	10.4328	10.528	10.3049	10.4938	10.42	10.2079	10.0827
ARL6IP5	12.0418	11.8041	12.1264	12.0473	11.8801	11.8488	11.8387	11.7864	11.939	12.1482	12.0783	12.2982	12.0798	12.2673	11.9446	12.1012	12.2304	12.3959	12.39	12.2003	11.7537	12.0662	11.8534	12.3491	11.9221	11.8117	11.9853	11.624	12.3411	12.1413	12.1751	12.0203	12.2117	12.4347	12.3419	12.1503	12.2501	12.3713	12.1799	12.338	12.3124	12.4392	11.9756	12.1601	12.1951	12.282	12.4525	12.3609	11.9953
ARL6IP6	8.86373	8.42515	8.77187	8.68727	8.3721	8.71815	8.38669	8.36566	9.01862	9.13927	9.1872	9.16673	8.7082	9.04677	8.80424	8.93465	8.98794	9.18629	8.96561	8.92818	8.96286	8.89384	8.83223	9.04502	8.31498	8.40085	8.45196	8.69403	9.06947	8.82351	8.83134	8.54555	8.83695	9.0325	9.10372	9.00913	9.05006	9.27155	8.88773	9.04653	8.71564	9.04323	8.88288	8.66018	8.92819	8.60204	9.0715	8.7426	8.73259
ARL8A	11.4962	11.3963	11.4624	11.1929	11.4013	11.2707	11.276	11.312	11.1597	10.6762	10.918	10.7286	10.7099	10.8478	10.7105	10.8462	10.9478	10.8715	10.906	10.7231	11.2509	11.2587	11.0964	11.07	10.8239	11.1487	10.9799	10.8847	10.7333	10.8552	10.9297	10.9428	10.8415	10.8198	10.9271	10.7208	11.1019	11.0095	10.7162	10.5606	11.0213	10.7147	11.0465	10.958	10.9832	10.6925	10.8998	10.7837	10.9262
ARL8B	9.72353	9.90809	9.65445	9.69797	9.44473	9.19694	9.27477	9.22461	9.38157	9.29215	9.36716	9.42479	9.38625	9.46013	9.14264	9.40935	9.41253	9.5386	9.56642	9.35221	9.15289	9.42989	9.3601	9.64765	9.22269	9.10042	9.12799	9.28386	9.28936	9.23469	9.3915	9.35577	9.47307	9.59639	9.36537	9.24231	9.69094	9.53759	9.60137	9.4871	9.27097	9.56965	9.22336	9.47465	9.34357	9.20712	9.49424	9.07728	9.39728
ARL9	2.99562	4.873	4.6573	4.05944	5.05619	5.92274	6.00343	4.43899	3.83346	4.25546	4.4626	3.65399	2.88778	3.75548	3.93302	4.36585	3.84924	3.91119	3.93367	5.32995	2.83614	4.1266	4.77094	4.98047	3.69002	3.93853	2.84511	4.1752	2.90543	3.81991	4.27954	3.26689	4.39142	4.19879	4.72338	3.40122	3.24098	3.80914	3.85018	4.2141	3.69734	4.19298	3.8425	4.47518	4.78469	3.96076	3.88073	3.33641	3.68134
ARMC1	8.48768	8.94015	8.57343	8.54646	8.34441	8.47355	8.63976	8.47895	8.87244	9.11361	8.7895	8.86444	8.9368	9.06381	9.15921	9.21056	8.6111	9.0926	8.64808	8.71667	8.48382	8.89357	8.94879	9.0313	8.93615	8.67773	8.91956	8.98466	9.29803	9.13028	9.09408	8.97674	8.90409	8.84704	8.5774	8.81887	8.67078	8.80993	8.70128	8.68312	9.05385	9.17582	8.94199	9.03843	8.44723	8.72002	8.98997	8.69599	8.57441
ARMC10	8.95971	8.80302	8.88228	8.97588	8.64918	8.7308	8.53564	8.87294	9.07804	9.12674	9.18024	9.23458	9.21873	9.09558	9.18195	9.16975	9.06472	9.19651	8.92269	9.08464	8.78284	8.99518	9.17449	9.18523	8.99305	9.00521	9.13968	8.84825	9.21113	9.13025	9.16936	9.26339	9.04254	9.06145	8.99251	8.90132	9.11806	9.04951	8.97912	9.13424	9.05373	9.01609	9.09652	8.96893	9.17302	9.22984	9.10613	9.17161	9.2014
ARMC12	4.5084	4.64761	3.00788	3.88973	4.61096	3.10329	4.19595	3.01113	4.13857	3.87355	3.03477	3.01579	3.88636	3.77787	3.75354	4.35891	4.04413	3.04229	3.79494	4.1424	3.03116	3.02647	3.04625	3.55454	6.62051	4.41495	3.65197	3.03535	4.13305	3.31349	3.09229	3.56108	7.79848	3.442	4.1079	4.44408	3.40546	4.01488	3.73342	3.16508	4.86878	4.11606	3.98637	3.31579	3.63889	4.98319	3.71477	3.34405	4.07753
ARMC2	4.33072	5.66224	5.40731	4.66446	4.5727	4.71854	5.57746	3.20219	4.64552	4.56389	5.52932	4.40783	4.05254	4.48459	5.45741	4.38772	4.44889	4.1652	4.64015	4.887	3.72529	4.30504	4.43483	4.82334	2.55581	4.41826	4.38535	4.48546	4.8426	3.88018	4.24231	4.43786	4.29772	4.05151	4.36951	4.66363	3.93595	4.90837	4.19288	4.54566	4.25538	4.28481	4.54165	4.34346	4.05287	4.25538	4.02788	4.83932	3.86134
ARMC3	3.46536	3.94324	3.27485	3.93978	2.64671	3.39073	2.64782	3.76573	3.61409	3.66543	2.66126	3.88402	3.52616	3.45257	2.63337	3.01568	3.51936	3.78073	3.9827	3.62802	2.67977	3.37189	2.61183	3.61305	3.34288	3.51322	2.59999	2.65736	3.35978	2.69691	3.08676	2.9848	2.64839	3.73611	3.61663	4.00564	4.58849	4.15864	3.86006	3.82998	3.25533	3.75882	2.68439	3.14001	3.49195	3.33229	2.88564	3.25217	3.44591
ARMC4	2.65002	3.27407	2.65499	3.95754	3.6993	3.42072	2.6874	4.32669	2.6591	2.65971	2.68892	2.65877	2.67645	3.31696	2.99187	3.5929	2.6677	2.85677	3.13192	2.77489	2.64548	2.64743	2.64959	2.64273	2.65013	2.8198	2.64752	2.64862	2.73254	2.92307	2.66022	2.63459	2.65029	2.6739	2.71115	2.66382	2.65957	2.65098	2.64167	2.66704	2.89048	2.5149	2.4778	2.69282	2.62114	2.98485	2.77531	3.00955	2.88616
ARMC5	8.95544	9.02252	9.20594	8.88825	9.49928	9.4704	9.46774	9.35989	8.85876	8.9734	9.00108	8.80091	9.04154	9.22929	8.87451	8.91043	9.20899	9.15007	9.05502	9.17721	9.52695	9.09449	9.08806	8.89651	9.41306	9.2926	9.32949	9.31785	8.5677	8.82659	8.71134	8.7108	9.00203	8.96198	8.96531	9.11562	8.98224	9.09992	8.89728	9.00891	8.99406	8.85246	8.94551	8.97138	9.09227	9.24085	9.04307	8.97138	9.36566
ARMC6	8.53887	8.51216	8.51216	8.6107	8.93886	9.13999	8.9802	9.1426	8.72201	8.95691	8.67696	8.83888	9.11697	8.97678	9.05858	9.17596	8.68217	8.96902	8.86011	8.79916	8.61049	8.49796	8.73764	8.99706	9.25133	9.41099	9.28258	8.79685	8.74979	8.99845	9.05146	8.97151	8.9145	8.74979	8.83994	8.76152	8.76748	8.85928	8.93362	8.87884	8.8958	8.84069	8.89708	8.68438	9.53242	9.03383	8.98697	9.17181	8.91609
ARMC7	7.6732	7.88494	8.00602	7.89642	8.17765	7.94251	8.03138	8.13634	8.12436	8.35876	8.1625	8.20022	8.88048	8.49488	8.43716	8.3816	8.04035	8.55405	8.33357	8.31811	7.66077	8.4207	8.08333	8.33184	8.79646	8.23793	8.44174	8.32695	8.27184	8.35491	8.45025	8.43902	8.35662	8.55631	8.37209	8.37461	8.43466	8.31836	8.32024	8.40652	8.34466	8.35852	8.28978	8.01477	8.55185	8.62471	8.00408	8.52743	8.02774
ARMC8	8.66397	8.61036	8.64592	8.62764	8.48729	8.39654	8.47968	8.52783	8.52853	8.12315	8.2592	8.32108	8.05878	8.09848	8.23236	8.13965	8.35243	8.24247	8.26399	8.25189	8.59239	8.40347	8.45372	8.18535	8.22381	8.30174	8.03486	7.94997	8.31804	7.98039	8.19796	7.97008	8.25436	8.13817	8.18864	8.30118	8.29994	8.27917	8.23001	8.25351	8.35196	8.5149	8.60984	8.5216	8.06571	8.26702	8.59928	8.05665	8.11916
ARMC9	3.36284	3.00977	3.45012	3.53833	3.36718	4.01529	3.25712	2.91664	3.43314	3.26687	3.44832	3.49858	2.95451	3.32182	3.59283	3.63098	3.16048	3.75454	3.22934	3.5872	4.39941	2.71128	3.86971	3.76672	2.60542	3.61545	3.91887	2.60518	3.50674	3.27338	2.98372	3.06251	3.62049	3.51142	5.38795	3.77291	3.26114	3.48023	3.5915	3.89104	4.00023	3.14291	3.50599	3.74652	3.91703	3.71806	3.66253	4.07733	3.75907
ARMCX1	7.86643	8.0707	7.47426	7.57703	7.4389	7.4965	7.1627	7.55298	7.51654	6.75464	5.85283	7.02511	6.71531	6.80699	7.05058	6.84966	8.48181	7.15129	6.97285	7.12787	5.96095	7.18338	7.11481	6.86208	6.70642	6.6353	6.47763	6.92086	6.70691	6.89223	6.94811	6.88149	6.88639	6.77525	6.5576	6.94012	6.91548	6.8249	7.12137	7.00176	7.03345	7.9242	7.36967	7.23957	6.77955	6.86025	6.61317	6.80462	6.64832
ARMCX2	6.43108	6.13225	6.47306	6.11103	6.14462	6.31985	7.21228	6.43746	5.89514	7.36472	7.099	7.12304	6.93336	6.87468	7.39493	6.78945	6.80353	6.65024	7.22054	7.33947	6.53206	7.05958	7.21839	7.36654	6.91733	6.77927	7.18727	7.0344	7.50126	6.86127	6.81998	7.33908	6.88991	7.36219	7.28108	7.38517	6.20814	7.32043	6.99193	7.3736	6.68178	6.8666	7.6759	7.31701	6.70679	7.22122	6.75284	6.83013	7.03693
ARMCX3	7.9183	7.74683	7.54848	7.64303	6.56657	6.54435	6.40229	6.61029	7.22378	7.31451	7.28769	7.47716	7.04097	7.11263	7.16577	7.00027	7.19473	7.33596	7.48464	7.19892	7.64173	7.86975	7.63794	7.93057	6.56928	6.9765	7.2283	6.96571	7.2874	7.37172	7.12197	7.18657	7.03617	7.13028	7.19209	7.38977	7.42894	7.50438	7.4427	7.41982	7.40005	7.46213	7.17291	7.29214	6.88941	7.34841	7.04476	6.94734	7.53012
ARMCX4	4.21465	3.61614	3.27158	3.14254	2.77795	2.95714	2.83808	3.33994	3.43498	3.3268	3.08753	3.15639	3.739	3.34873	3.22909	3.28948	3.22257	3.14292	3.38646	3.44419	3.40343	3.39667	3.59388	3.46677	3.3931	3.66102	3.36045	3.39164	3.68261	3.55738	3.21699	3.6438	3.37975	3.29388	3.23355	3.3011	3.50279	3.59356	3.31081	3.36313	3.50067	3.52219	3.65366	3.47127	3.32346	3.59772	3.1017	3.13845	3.23595
ARMCX5	7.98202	8.25039	8.13423	8.05569	8.48829	8.43568	9.37767	8.11566	8.31011	8.16306	8.24921	8.15898	8.1159	8.17015	8.222	8.08822	8.0859	8.06688	8.15521	8.35904	7.86712	8.16209	7.91933	7.92444	8.13513	8.13457	8.07143	8.2204	8.26118	7.90035	8.00322	8.03731	8.24955	8.11203	8.39728	8.06844	8.17753	8.1996	8.12401	8.24316	8.27901	8.23512	8.53795	8.35203	8.17068	8.27098	7.91933	7.94351	7.80273
ARMCX6	8.45551	8.20321	8.49838	8.21715	8.22714	8.29453	8.28636	8.536	8.05759	8.68754	8.56644	8.54595	8.66709	8.47924	8.67686	8.61574	8.41023	8.52315	8.62612	8.6647	8.11824	8.43434	8.43197	8.71308	8.54708	8.54398	8.45676	8.64495	8.61496	8.57182	8.64946	8.62827	8.46775	8.52319	8.6224	8.63427	8.3438	8.51192	8.60905	8.59762	8.6281	8.45678	8.67207	8.527	8.48879	8.6836	8.63096	8.3981	8.59583
ARNT	6.90956	6.95335	6.82947	6.8937	6.18658	5.86127	5.83208	6.05323	6.60202	6.93622	6.87603	6.64254	6.8048	7.30412	6.86956	6.98691	6.67156	6.76606	6.90184	6.9604	6.86788	7.13494	6.92507	7.46707	6.09712	6.16166	6.48893	6.14857	6.91673	7.09407	7.12357	7.19768	7.38604	7.3048	7.19541	7.16794	7.05082	7.28062	6.71413	7.20767	6.92618	6.88318	6.78418	6.85037	6.77273	7.1548	7.18172	6.98885	6.97332
ARNT2	3.14859	3.51893	3.27059	3.1279	2.75498	2.78835	2.73113	2.70467	2.82018	3.4526	3.35843	2.75762	2.7321	2.7353	2.7344	2.70052	2.79525	2.68467	2.67552	2.68028	2.82593	3.45503	2.77236	2.98316	3.4545	2.73092	2.72234	3.66175	2.91792	2.9614	2.73394	3.12863	3.41403	2.67062	2.68817	2.68215	3.23688	2.79978	2.64264	2.68417	3.20786	2.73746	2.90027	3.11674	3.13431	2.92869	2.97436	3.79037	3.25002
ARNTL	6.68889	6.99883	6.89837	6.7076	7.34844	6.52844	6.46124	7.60898	6.78155	6.93573	6.29539	6.57804	6.35251	6.70984	6.70161	7.08324	7.18209	6.51806	7.26923	7.14957	7.68062	6.35258	6.90255	6.43047	7.11397	7.51246	7.06855	6.55341	7.32587	7.54767	7.31884	6.94521	6.65189	7.13638	6.59807	7.17897	7.36171	7.01844	7.32366	6.69131	7.30184	7.35095	7.00293	7.11133	6.68307	7.0327	7.43653	7.26426	6.33707
ARNTL2	4.52414	3.05996	4.29684	4.54693	2.73065	4.54289	3.96791	3.77201	3.16894	4.59797	2.91705	4.26034	3.42205	2.84056	3.69535	4.26192	3.06171	4.66349	4.42056	4.01112	4.21829	3.01146	4.51732	3.85408	4.37873	4.07081	5.10542	4.81339	4.25324	5.27045	2.73955	4.74171	3.89577	3.65305	4.20708	2.66051	3.68603	4.08326	3.94965	4.068	3.51099	3.65742	4.0081	4.13393	3.58495	4.16303	5.04827	3.33252	4.51713
ARNTL2-AS1	2.61152	3.36062	2.62578	2.62722	2.63882	2.80951	2.65747	2.63949	2.65559	4.14234	2.71161	2.65601	2.72597	2.71039	2.62124	2.59978	2.61467	3.40247	2.56277	2.57315	2.67875	2.61784	2.57665	2.54133	2.61194	2.60174	2.58178	2.69308	2.76582	2.57335	2.62683	2.58053	2.54299	2.52535	2.54035	2.5651	2.57341	2.61626	2.5401	2.6095	2.26157	2.75442	2.91463	2.48175	2.84336	2.9028	2.81282	2.76689	2.36111
ARPC1A	10.2762	10.3892	10.5371	10.3621	9.90877	9.66026	9.76852	9.73878	10.0305	10.1444	10.1269	10.1602	10.1786	10.063	10.0211	9.98578	9.99567	10.1354	10.0144	10.0587	9.86138	10.1681	10.153	10.614	9.80854	9.76631	9.92761	9.72981	10.1757	10.2238	10.0899	10.1152	10.2099	10.3138	10.2882	10.1324	10.0057	10.1764	10.0467	10.1096	10.0756	10.2996	10.0058	9.84489	9.55373	9.79677	10.0539	9.92591	10.2213
ARPC1B	12.7265	12.8294	12.6843	12.5475	12.8	12.6052	12.6598	12.8345	12.936	13.0016	12.8294	13.1516	13.1931	13.0669	13.2556	13.1608	12.9374	13.1835	13.0624	12.7346	12.3443	12.5803	12.753	12.7121	13.2961	13.009	12.9426	12.8929	12.9631	13.2157	12.9286	13.1626	13.1408	12.9031	12.951	13.0011	12.991	12.7899	13.0574	12.8082	12.9764	12.982	12.6166	12.8391	12.8461	12.7595	13.1048	13.0894	12.5906
ARPC2	12.9751	12.9447	13.2233	13.2106	12.8537	12.8703	12.8208	13.0097	12.833	13.0168	12.7827	12.9741	12.7775	12.7481	12.7415	12.9589	12.6885	12.953	12.7268	12.5956	12.6092	12.7919	12.8035	13.1646	12.8714	12.9963	12.853	12.8402	12.8368	12.976	12.8691	12.837	12.7164	12.6768	12.7629	12.7031	12.7949	12.8959	12.9062	12.7241	12.9205	12.9126	12.5951	12.8373	12.8512	12.7622	13.1065	12.9626	12.6974
ARPC3	14.2815	14.2716	14.1961	14.3369	13.8003	13.7205	13.4669	13.577	13.5861	13.8034	13.7123	13.8936	13.6849	13.5743	13.6175	13.718	13.7485	13.9403	13.6536	13.6507	13.7417	14.2711	14.3728	14.3085	13.6888	13.4426	13.5087	13.6364	13.7899	13.6888	13.5584	13.4136	13.7388	13.6694	13.7725	13.5764	13.9675	13.991	14.0063	13.782	13.7068	13.9402	13.73	13.9591	13.8874	13.6245	14.0351	13.9383	13.7306
ARPC4	9.23616	9.79104	9.1927	9.48714	9.70967	9.72275	9.6437	9.86728	9.50382	9.45767	9.47841	9.11993	9.70997	9.50248	9.48498	9.69888	9.4793	9.90768	9.43596	9.44842	9.36396	9.29951	9.80478	9.1887	9.54901	9.66174	9.52333	9.49605	9.04001	9.75214	9.77656	9.73969	9.62831	9.65817	9.5174	9.47095	9.53577	9.40177	9.41331	9.33247	9.79978	9.50936	9.32225	9.4426	9.45597	9.1041	9.59602	9.57025	9.48879
ARPC5	9.88067	11.4332	9.97497	10.0927	11.7282	10.6804	9.92125	11.3082	9.91669	11.0145	11.1229	11.7382	9.67187	11.11	9.72975	9.81153	11.2433	9.8289	9.60919	9.76799	9.4241	11.1088	11.1856	9.72635	9.76494	11.2314	11.2149	9.21501	10.6909	10.6572	9.68353	11.2569	9.8685	11.111	9.72026	9.78636	10.0469	9.68848	10.0453	11.0267	10.0717	10.7236	9.81942	9.70031	10.1532	10.54	10.3139	9.93336	10.1191
[truncated: 18,574 more rows]
[truncated: 13 more columns]
