# Supplementary material for: Identification of key regulatory genes and their working mechanisms in type 1 diabetes
Source: BMC Med Genomics. 2023 Jan 17;16:8. doi: 10.1186/s12920-023-01432-y (PMC9843847; doi:10.1186/s12920-023-01432-y)
Supplement: Supplementary file 2 — Additional file 2. The genes in the module 1 were extracted and the correlation of clustered genes with modules was calculated. [file 12920_2023_1432_MOESM2_ESM.xlsx]

## Sheet: supplementary table 2
Supplementary table 2. The genes in the module 1 were extracted and the correlation of clustered genes with modules was calculated.
NAPEPLD	0.944226	0.944226
KLHL9	0.927535	0.927535
PREPL	0.927526	0.927526
ZNF616	0.924205	0.924205
METTL13	0.923603	0.923603
HMGCR	0.923336	0.923336
HOMEZ	0.920918	0.920918
DENND2D	0.920635	0.920635
GRASP	-0.918815	0.918815
IGIP	0.916348	0.916348
TRMT1L	0.916182	0.916182
JRKL	0.914527	0.914527
ZNF234	0.912758	0.912758
THNSL1	0.894774	0.894774
CETN3	0.887539	0.887539
MRPS31	0.886318	0.886318
ZNF232	0.88577	0.88577
MED17	0.885649	0.885649
NACC2	-0.885649	0.885649
IFITM10	-0.885105	0.885105
RBM4B	0.884498	0.884498
BBS10	0.883589	0.883589
PAQR8	0.883506	0.883506
PPIL1	0.882629	0.882629
ITPRIP	-0.878474	0.878474
ZNF202	0.877357	0.877357
EXOSC3	0.876821	0.876821
ZNF322	0.876086	0.876086
ZSWIM3	0.875671	0.875671
POLH	0.874352	0.874352
THAP2	0.874069	0.874069
ZNF691	0.874066	0.874066
ZNF189	0.87385	0.87385
JUND	-0.873687	0.873687
SENP8	0.872201	0.872201
GIMAP8	0.872117	0.872117
MORC2	0.869263	0.869263
GDPGP1	0.86787	0.86787
KBTBD3	0.864908	0.864908
TNFSF9	-0.863804	0.863804
ZNF485	0.863734	0.863734
ID1	-0.861745	0.861745
ZNF628	-0.860898	0.860898
C2orf44	0.860575	0.860575
IFNAR1	0.859119	0.859119
ICAM1	-0.858973	0.858973
ZNF613	0.858492	0.858492
FOSL2	-0.858067	0.858067
LOC100506379	0.857163	0.857163
ZNF132	0.856231	0.856231
DHFRL1	0.855834	0.855834
ACKR3	0.854391	0.854391
WDR92	0.850589	0.850589
STK17A	0.850475	0.850475
KCNK7	-0.849582	0.849582
NDUFAF1	0.846141	0.846141
PARS2	0.846118	0.846118
CBX4	-0.845984	0.845984
CSRNP1	-0.845479	0.845479
GEMIN5	0.844686	0.844686
ZNF470	0.842842	0.842842
GAB2	-0.837487	0.837487
PIGV	0.835949	0.835949
GOLPH3L	0.835704	0.835704
FAM43A	0.835146	0.835146
LAX1	0.834651	0.834651
AREG	-0.833607	0.833607
BCDIN3D	0.833577	0.833577
GGPS1	0.833093	0.833093
FEM1B	-0.830584	0.830584
ZNF585A	0.830275	0.830275
SRSF1	0.830253	0.830253
RBBP6	-0.829886	0.829886
KNOP1	0.828957	0.828957
TRMT13	0.828929	0.828929
N6AMT1	0.828906	0.828906
C6orf203	0.828209	0.828209
PIM3	-0.827993	0.827993
ZNF879	0.827905	0.827905
MAFF	-0.826656	0.826656
ZNF572	0.826546	0.826546
ZNF260	0.826439	0.826439
TMEM119	-0.826339	0.826339
AVPI1	-0.826233	0.826233
GCNT1	0.826219	0.826219
ZNF473	0.825199	0.825199
NUDCD1	0.825137	0.825137
GADD45B	-0.824801	0.824801
CISH	0.823787	0.823787
C12orf60	0.823541	0.823541
TIFAB	0.822035	0.822035
ZNF780A	0.820241	0.820241
C2orf42	0.819329	0.819329
BPTF	0.81904	0.81904
EPM2AIP1	0.818982	0.818982
GPR68	0.818816	0.818816
THAP6	0.818681	0.818681
DFNB31	-0.818368	0.818368
RBM38	-0.817883	0.817883
GAS5-AS1	0.817586	0.817586
KLHL11	-0.817113	0.817113
HBEGF	-0.81635	0.81635
BBS12	0.815775	0.815775
ERCC4	0.814681	0.814681
GXYLT1	0.814306	0.814306
NFKBIA	-0.813969	0.813969
OTULIN	-0.813259	0.813259
METRNL	-0.813149	0.813149
ZNF382	0.812813	0.812813
RMI1	0.812544	0.812544
CRIPT	0.812273	0.812273
SNAI1	-0.811864	0.811864
LIMA1	0.811685	0.811685
PANK1	0.81165	0.81165
NUP43	0.81044	0.81044
ZNF594	0.810186	0.810186
NR4A3	-0.810109	0.810109
PELI1	-0.809194	0.809194
ZNF397	0.808929	0.808929
CBY1	0.808659	0.808659
CX3CR1	0.808633	0.808633
APOE	-0.807922	0.807922
PLK3	-0.807823	0.807823
SDE2	-0.807323	0.807323
NR4A2	-0.802966	0.802966
RLN1	0.802939	0.802939
CCR5	0.8028	0.8028
GCSAM	0.802705	0.802705
STBD1	0.802346	0.802346
LOC100132057	0.802005	0.802005
EGR1	-0.8015	0.8015
GABARAPL1	-0.801144	0.801144
ZNF696	0.799714	0.799714
STK38L	0.799602	0.799602
TTC9C	0.799506	0.799506
IER2	-0.797889	0.797889
C18orf54	0.797763	0.797763
ARSK	0.796873	0.796873
G0S2	-0.796872	0.796872
ZNF780B	0.796548	0.796548
ABCD3	-0.796501	0.796501
OSM	-0.796323	0.796323
VEGFA	-0.796125	0.796125
DCLRE1A	0.795964	0.795964
ZNF287	0.795809	0.795809
PIGM	0.795772	0.795772
UFSP1	0.795169	0.795169
LPAR5	0.795148	0.795148
SYF2	-0.794803	0.794803
NOC3L	0.794667	0.794667
PTPRO	0.794127	0.794127
FOS	-0.793299	0.793299
JUNB	-0.793192	0.793192
KLLN	0.792762	0.792762
ZFP36	-0.79269	0.79269
FAM132A	-0.792474	0.792474
DUSP1	-0.790867	0.790867
SFN	-0.790666	0.790666
FAM200A	0.789679	0.789679
ZNF74	0.788706	0.788706
ZNF540	0.788568	0.788568
ACSL3	0.788326	0.788326
RNF103	-0.787016	0.787016
ZFP3	0.786221	0.786221
ID4	0.783995	0.783995
GIMAP7	0.783167	0.783167
SGK223	0.781666	0.781666
GPAM	0.781637	0.781637
TXNDC15	0.781481	0.781481
SEPSECS-AS1	0.781239	0.781239
PTS	-0.781235	0.781235
CABP7	-0.781209	0.781209
ZNF623	0.781027	0.781027
TMA16	0.780296	0.780296
MRM1	0.780077	0.780077
TIGD7	0.779481	0.779481
JDP2	-0.778083	0.778083
NFKBIE	-0.777493	0.777493
ZNF547	0.776637	0.776637
GIN1	0.772533	0.772533
USP12	-0.772448	0.772448
CXCL16	-0.772391	0.772391
ZNF681	0.771541	0.771541
PLAUR	-0.771251	0.771251
NABP1	0.770945	0.770945
JOSD1	-0.7706	0.7706
FPGT	0.770394	0.770394
SOCS3	-0.769978	0.769978
C9orf40	0.769846	0.769846
CENPQ	0.76954	0.76954
PFKFB3	-0.769517	0.769517
THAP3	0.768559	0.768559
SIRT4	0.768307	0.768307
GRM2	-0.767839	0.767839
CUZD1	0.767288	0.767288
KRCC1	0.766313	0.766313
KBTBD6	0.766146	0.766146
BTLA	0.765638	0.765638
KAZALD1	-0.764925	0.764925
TMEM194A	0.761794	0.761794
NFIL3	-0.761317	0.761317
PEX11A	0.760487	0.760487
ZFP14	0.759906	0.759906
PRICKLE1	0.759652	0.759652
EPHA1	0.759469	0.759469
GADD45A	-0.758768	0.758768
FITM2	0.758543	0.758543
PHLDA2	-0.758349	0.758349
CDKN1A	-0.758108	0.758108
ZFP62	0.757298	0.757298
ST7-AS1	-0.755734	0.755734
SIK1	-0.75422	0.75422
GPX3	-0.753806	0.753806
TNFAIP8L2	0.753035	0.753035
HLTF	0.753016	0.753016
HUS1B	-0.75222	0.75222
TRIM13	0.751273	0.751273
EARS2	0.751245	0.751245
RIPK2	-0.75009	0.75009
EFCAB7	0.750012	0.750012
SYAP1	-0.74966	0.74966
MYC	0.749355	0.749355
MLYCD	0.748545	0.748545
PMP22	-0.747836	0.747836
B3GALT2	0.747681	0.747681
THAP8	0.746343	0.746343
NINJ1	-0.744861	0.744861
CXCL2	-0.7447	0.7447
CCR2	0.744512	0.744512
LRIF1	0.743435	0.743435
ANKRD9	-0.743418	0.743418
RBM12B	0.743403	0.743403
ZNF781	0.743271	0.743271
MAP3K8	-0.741986	0.741986
FGD6	0.74117	0.74117
SLAMF6	0.740438	0.740438
DARS2	0.740275	0.740275
ATP6V0E2-AS1	0.73954	0.73954
ZNF425	0.739514	0.739514
SLC2A3	-0.739379	0.739379
PVRL1	-0.738483	0.738483
TTC30B	0.738454	0.738454
SLC7A5	-0.738243	0.738243
B3GNT7	-0.73778	0.73778
RAB20	-0.737647	0.737647
HOXA5	-0.737504	0.737504
FBXO33	-0.736708	0.736708
MED20	0.73509	0.73509
AKTIP	0.734851	0.734851
ZMYND15	-0.734078	0.734078
FURIN	-0.733429	0.733429
PPP1R15A	-0.733182	0.733182
DNAJB1	-0.732522	0.732522
PDE4D	-0.731451	0.731451
PNP	0.731235	0.731235
MGC40069	0.730733	0.730733
SERTAD3	-0.730399	0.730399
HIF1A	-0.730307	0.730307
MTFP1	-0.729103	0.729103
RLN2	0.726996	0.726996
BHLHE40	-0.726451	0.726451
LINC01004	0.726218	0.726218
TMEM105	-0.72577	0.72577
PLK2	-0.725648	0.725648
LOC100287896	0.724759	0.724759
PTPRS	-0.724381	0.724381
DGCR14	0.724029	0.724029
ZNF566	0.723199	0.723199
RABIF	0.722697	0.722697
GADD45G	-0.722667	0.722667
CXCL8	-0.722074	0.722074
NRARP	-0.722044	0.722044
CD1C	0.721554	0.721554
NLRP3	-0.720951	0.720951
PNN	0.719751	0.719751
CD180	0.718543	0.718543
SYCE2	-0.717426	0.717426
C9orf72	-0.716821	0.716821
FANCL	0.716025	0.716025
MIA	0.714978	0.714978
ID2	-0.714328	0.714328
WNT6	0.714255	0.714255
C6orf211	0.714155	0.714155
MXD1	-0.714035	0.714035
ADAMTS5	0.712968	0.712968
TNFAIP3	-0.712126	0.712126
ADORA3	0.712051	0.712051
BTG3	-0.709099	0.709099
GPR171	0.707252	0.707252
ZKSCAN3	0.70692	0.70692
DUSP4	-0.706338	0.706338
DUSP6	0.705751	0.705751
CD83	-0.705721	0.705721
SOD2	-0.705445	0.705445
SPATA6	-0.70425	0.70425
ZNF582	0.703461	0.703461
TNNI2	-0.702452	0.702452
SEC14L2	-0.702419	0.702419
FAM50B	0.701215	0.701215
IL17C	-0.701097	0.701097
MGAT4A	-0.70106	0.70106
DRICH1	-0.70102	0.70102
NCK1-AS1	0.700772	0.700772
EDN2	-0.700353	0.700353
MIR146A	0.699356	0.699356
LIMD1-AS1	0.698983	0.698983
SPATA41	0.698826	0.698826
RHOB	-0.698217	0.698217
CCDC65	0.697488	0.697488
SLC25A53	0.696805	0.696805
PDE4B	-0.694351	0.694351
TRG-AS1	0.694231	0.694231
CDKL3	0.69324	0.69324
MPV17L	0.692115	0.692115
GZF1	-0.691485	0.691485
BCL9	0.690751	0.690751
PPAPDC2	0.690539	0.690539
LOC101928101	0.689742	0.689742
MICALCL	-0.689698	0.689698
ZNF239	0.688449	0.688449
IER3	-0.687465	0.687465
DUSP5	-0.687125	0.687125
CXCR4	-0.686081	0.686081
CD200R1	0.685947	0.685947
AUNIP	-0.685547	0.685547
LOC101926967	-0.684749	0.684749
CEBPA-AS1	0.68419	0.68419
TRIM32	0.683708	0.683708
CARD6	0.682893	0.682893
PAIP2B	0.681439	0.681439
LINC01315	-0.681075	0.681075
CROT	0.680934	0.680934
TAF1A	0.680782	0.680782
WNT11	-0.680647	0.680647
CBX2	0.680195	0.680195
ANKRD1	-0.679816	0.679816
RTP4	0.679234	0.679234
APAF1	0.678313	0.678313
AJUBA	0.677994	0.677994
TP53INP2	-0.676189	0.676189
KRR1	0.676006	0.676006
RNF157-AS1	0.67534	0.67534
GAL3ST4	0.675007	0.675007
BRE-AS1	-0.674798	0.674798
ZNF606	0.674121	0.674121
IKZF3	0.673776	0.673776
ZBED8	0.673743	0.673743
SLC16A1	0.673274	0.673274
ZC3H10	0.672996	0.672996
FOSB	-0.672658	0.672658
PRDM8	0.672226	0.672226
TMEM99	0.671995	0.671995
DEPDC7	0.67176	0.67176
ELL3	0.671499	0.671499
REM2	-0.670993	0.670993
ZBTB11-AS1	0.670533	0.670533
ADM	-0.670102	0.670102
JUN	-0.669782	0.669782
TNFRSF12A	-0.669129	0.669129
NAP1L5	-0.668727	0.668727
KIF13A	-0.668712	0.668712
LOC554206	0.667889	0.667889
PRR5L	0.667427	0.667427
CXorf21	0.666925	0.666925
MOP-1	-0.666422	0.666422
NAMPT	-0.666162	0.666162
PDE7A	0.665864	0.665864
SLAMF1	0.664971	0.664971
INTS2	0.66414	0.66414
EREG	-0.663116	0.663116
C11orf96	-0.663111	0.663111
LOC101927974	0.662165	0.662165
HNRNPU-AS1	0.662099	0.662099
RNF144B	-0.661477	0.661477
CMTR2	0.661405	0.661405
GAL3ST1	0.660671	0.660671
LOC100507616	0.659833	0.659833
RBBP5	0.659373	0.659373
TMEM261	0.659033	0.659033
LOC101927482	0.657246	0.657246
ZNF404	0.656093	0.656093
DRD4	-0.655037	0.655037
UBA6	0.654582	0.654582
CXCR6	0.65455	0.65455
GVINP1	0.653879	0.653879
ATG4C	0.653626	0.653626
OLFM2	0.651642	0.651642
CREM	-0.65164	0.65164
RGS1	-0.650753	0.650753
SMAD6	-0.650672	0.650672
KRT83	-0.650656	0.650656
IRS2	-0.649256	0.649256
RAG1	0.648414	0.648414
STX11	-0.647876	0.647876
BHLHB9	0.647326	0.647326
ZNF818P	0.647136	0.647136
KHK	0.646807	0.646807
ZFP2	0.646005	0.646005
ICOSLG	-0.645831	0.645831
LOC100130458	0.64563	0.64563
RASD1	-0.645168	0.645168
ZNF563	0.644921	0.644921
KLF10	-0.644553	0.644553
ZNF268	0.644497	0.644497
TPTE2P5	0.64382	0.64382
CEP19	0.643515	0.643515
SSPN	0.642964	0.642964
TOB1	-0.641742	0.641742
TTF2	0.640368	0.640368
PTGDR	0.639123	0.639123
GPR39	-0.639051	0.639051
UBE2T	0.637941	0.637941
LOC101559451	0.636537	0.636537
SAMSN1	-0.635828	0.635828
DUSP7	0.635808	0.635808
ZBTB9	0.634632	0.634632
MGC16142	0.634619	0.634619
MANEA	0.63441	0.63441
B3GNT3	0.633016	0.633016
PSAT1	0.631195	0.631195
EGR2	-0.630709	0.630709
LOC100131043	0.629239	0.629239
TNFSF14	0.628692	0.628692
CD69	-0.627267	0.627267
ZBTB10	-0.627093	0.627093
ZNF267	-0.626584	0.626584
HMGB3P1	-0.626414	0.626414
ZNF366	0.624922	0.624922
PMAIP1	-0.624818	0.624818
A4GALT	-0.624348	0.624348
C1RL-AS1	0.62375	0.62375
GRIN3A	0.623697	0.623697
NUFIP1	0.623498	0.623498
CLEC7A	-0.623274	0.623274
DUSP2	-0.62298	0.62298
SLC22A4	-0.622036	0.622036
DNASE1L2	0.621144	0.621144
LRRC32	-0.620549	0.620549
ADRB2	0.619836	0.619836
NEU4	-0.619832	0.619832
ZNF415	0.61823	0.61823
IGFALS	-0.617991	0.617991
CREBRF	-0.617893	0.617893
KLRG1	0.617734	0.617734
SCO2	-0.617289	0.617289
ZSCAN9	0.617245	0.617245
DDX17	0.616433	0.616433
LRRN3	0.616384	0.616384
LOC101929112	0.616279	0.616279
IKZF5	-0.616018	0.616018
PLA2G4A	0.615416	0.615416
MMACHC	0.614499	0.614499
LOC101928100	0.614273	0.614273
DDIT4	-0.614184	0.614184
ZSCAN10	-0.613962	0.613962
GPR19	0.613904	0.613904
ZNF831	0.612819	0.612819
ZNF443	0.611634	0.611634
RUNX3	-0.611516	0.611516
C8orf60	-0.611361	0.611361
KLHL15	-0.611284	0.611284
SIPA1L2	-0.610714	0.610714
KCTD21	0.610122	0.610122
GEN1	0.609352	0.609352
PATL1	-0.608503	0.608503
ZNF670	0.608298	0.608298
NDUFV2-AS1	-0.608251	0.608251
RAMP1	-0.607876	0.607876
FAM161B	0.607575	0.607575
PHOSPHO2	0.606408	0.606408
NNMT	-0.606368	0.606368
IFNL1	0.605837	0.605837
SPATA33	0.60557	0.60557
CHL1-AS1	-0.604977	0.604977
ZNF280A	0.604916	0.604916
CHAC2	0.604582	0.604582
ELL2	-0.603971	0.603971
MMAA	0.60364	0.60364
ZNF649	0.602698	0.602698
ANKRD13C	0.601948	0.601948
ATF3	-0.60193	0.60193
TNFRSF21	-0.601683	0.601683
TMCC3	-0.601641	0.601641
MFSD4	0.600865	0.600865
KMO	0.600291	0.600291
HAS1	-0.60029	0.60029
MTBP	0.599341	0.599341
PEX12	0.596783	0.596783
RAB23	0.596246	0.596246
HEMK1	0.596053	0.596053
LOC100499194	0.595459	0.595459
EGR3	-0.594493	0.594493
DDIAS	0.594217	0.594217
TAPT1-AS1	0.59243	0.59243
GBP3	0.591805	0.591805
IRAK1BP1	0.591205	0.591205
LOC389641	0.590708	0.590708
KBTBD7	0.590706	0.590706
LINC00852	-0.590498	0.590498
ZNF677	0.590019	0.590019
SLC30A6	0.589428	0.589428
C5AR1	-0.587983	0.587983
KIF23	0.587573	0.587573
NLRC4	0.58552	0.58552
KIAA0040	0.585375	0.585375
DPY19L4	0.583917	0.583917
TCTE1	-0.583514	0.583514
CXCL1	-0.583212	0.583212
LOC101929153	-0.581982	0.581982
PLA2G1B	-0.581712	0.581712
ANKRD50	0.581437	0.581437
EN1	-0.581141	0.581141
CDC42EP2	0.581095	0.581095
EOMES	0.580305	0.580305
ZNF19	0.578169	0.578169
IL23R	0.577904	0.577904
TRUB1	0.577235	0.577235
C1orf204	0.575049	0.575049
NBPF1	0.574772	0.574772
ZNF785	0.574537	0.574537
THAP9-AS1	-0.57402	0.57402
ZNF501	0.573926	0.573926
GFPT2	-0.573711	0.573711
PDGFB	0.573395	0.573395
AVIL	0.573164	0.573164
LOC151657	0.573039	0.573039
HS3ST3B1	0.572743	0.572743
CYP1A2	-0.572708	0.572708
LINC00280	-0.572628	0.572628
DBNDD1	0.572423	0.572423
ATP8B2	0.572299	0.572299
GPRIN3	0.572279	0.572279
TLR10	0.57213	0.57213
ABCA11P	0.571602	0.571602
CGN	0.571227	0.571227
SCT	-0.570958	0.570958
ABCA6	0.569449	0.569449
ROR1-AS1	0.569287	0.569287
ZBED2	0.569159	0.569159
LOC100996286	0.567837	0.567837
DNAJC28	0.567278	0.567278
TMEM14A	0.566607	0.566607
THBS1	-0.565339	0.565339
ELF3	-0.564987	0.564987
PHACTR1	-0.564611	0.564611
FASLG	0.563461	0.563461
LPAR1	0.563314	0.563314
PPAT	0.562908	0.562908
ARL13B	0.5623	0.5623
ZEB1-AS1	0.561435	0.561435
C15orf65	0.560695	0.560695
DUSP16	-0.559972	0.559972
LOC100134937	0.558711	0.558711
SNORA74A	0.558494	0.558494
RIC3	0.558462	0.558462
LINC00563	0.557881	0.557881
ZNF669	-0.557115	0.557115
GNRHR2	0.557061	0.557061
DIRAS1	-0.556922	0.556922
ATPAF1	0.555529	0.555529
SAMD9L	0.554749	0.554749
CCT5	0.554292	0.554292
ZNF718	0.553547	0.553547
ZNF793	0.553231	0.553231
DLK2	0.552894	0.552894
CITED1	-0.552716	0.552716
FUT8-AS1	0.55231	0.55231
TIFA	0.551101	0.551101
LRP5L	-0.550375	0.550375
EPHB3	0.550348	0.550348
TMEM196	-0.5499	0.5499
DHRS9	0.549597	0.549597
GALNT8	-0.549095	0.549095
LPA	0.549056	0.549056
CXorf57	0.547574	0.547574
KLHDC1	0.546857	0.546857
P2RX1	-0.546799	0.546799
EPT1	-0.546669	0.546669
LZTS3	-0.54659	0.54659
VSIG1	0.546117	0.546117
ZBTB21	-0.545933	0.545933
EXD2	0.545905	0.545905
OR7C2	-0.545774	0.545774
SMAD7	-0.54559	0.54559
LINC00260	0.54448	0.54448
SNHG22	0.544236	0.544236
HIC1	-0.54356	0.54356
STARD4	0.543265	0.543265
ZNF578	0.54307	0.54307
CISD1	0.543054	0.543054
ZNF596	0.543045	0.543045
DKFZP434A062	0.543005	0.543005
KCNA5	0.542922	0.542922
ZSCAN16-AS1	0.542069	0.542069
DSCC1	0.541659	0.541659
RAD51-AS1	0.541327	0.541327
FCAR	-0.539898	0.539898
TET1	0.539806	0.539806
F2R	-0.539531	0.539531
WDR4	0.539402	0.539402
HR	-0.539147	0.539147
CCR8	0.538751	0.538751
B3GNT5	-0.537757	0.537757
LINC01191	0.537555	0.537555
SLC6A17	0.537215	0.537215
C7orf13	0.536491	0.536491
USP30	-0.533758	0.533758
LOC142937	0.533705	0.533705
JAG1	-0.53345	0.53345
PCSK1N	-0.533375	0.533375
PTGER4P2-CDK2AP2P2	-0.532341	0.532341
LOC374890	-0.531775	0.531775
KCNJ2	0.531273	0.531273
ICE2	0.531263	0.531263
PEBP4	-0.531129	0.531129
LSAMP	-0.531079	0.531079
IQCC	0.530888	0.530888
ZNF222	0.530785	0.530785
E2F1	-0.530523	0.530523
BSPRY	-0.53044	0.53044
LINC01127	0.530256	0.530256
TNRC6C-AS1	0.530197	0.530197
LCN10	0.53016	0.53016
TMEM170B	-0.530116	0.530116
ZNF331	-0.529906	0.529906
SCAMP5	-0.529499	0.529499
FOLR1	-0.528997	0.528997
TMEM169	0.528926	0.528926
SLC32A1	-0.528374	0.528374
LINC00663	0.52768	0.52768
TAS2R10	0.527475	0.527475
SLC23A3	0.526926	0.526926
HAMP	-0.52672	0.52672
SPAG4	-0.526694	0.526694
WNT7A	-0.526524	0.526524
XKRX	0.525657	0.525657
FNBP1L	0.525023	0.525023
PAK3	-0.524967	0.524967
GLUL	-0.524735	0.524735
SEMA5A	-0.524679	0.524679
SPDL1	0.524425	0.524425
PLCXD2	0.52373	0.52373
CNR1	0.522234	0.522234
LINC00515	0.521211	0.521211
SWSAP1	0.520653	0.520653
FCRL3	0.519941	0.519941
LSM11	0.518789	0.518789
C11orf45	0.518353	0.518353
MAML2	-0.517365	0.517365
PTGS2	-0.517118	0.517118
KRT5	-0.516959	0.516959
MOSPD2	0.516953	0.516953
NT5E	0.516448	0.516448
GAPT	0.516226	0.516226
PSMC3IP	0.515593	0.515593
ZSCAN22	0.51547	0.51547
LOC257396	0.515168	0.515168
TNIP3	0.515081	0.515081
ENC1	-0.515023	0.515023
CCDC134	0.51472	0.51472
PKP3	0.513787	0.513787
DDX58	0.513762	0.513762
CD226	0.513313	0.513313
ZNF205	-0.513253	0.513253
METTL18	0.512959	0.512959
HAUS3	0.512369	0.512369
WNT5B	0.511839	0.511839
CLCN4	0.511694	0.511694
KCNIP4	0.511607	0.511607
MORF4L2-AS1	0.511376	0.511376
PRUNE	0.510905	0.510905
GPR18	0.510115	0.510115
FLJ41455	-0.509968	0.509968
SLC16A1-AS1	0.509571	0.509571
INHBB	-0.509423	0.509423
C19orf53	0.509013	0.509013
BDH2	0.508927	0.508927
GZMA	0.508903	0.508903
HIST1H1A	-0.50879	0.50879
CAPNS2	-0.508637	0.508637
ERMN	-0.507123	0.507123
RFPL2	0.50618	0.50618
DUSP13	-0.50562	0.50562
CD3G	0.504921	0.504921
ZNF154	0.504073	0.504073
RRAS2	0.503401	0.503401
MTERF1	0.503344	0.503344
LRG1	-0.503329	0.503329
JAZF1-AS1	0.503278	0.503278
WDR5B	0.503154	0.503154
KATNBL1	0.50239	0.50239
UBTD2	0.501942	0.501942
PDE2A	-0.501395	0.501395
CEBPE	0.501306	0.501306
BHLHE22	-0.500784	0.500784
MASTL	-0.500242	0.500242
MPZL2	0.500232	0.500232
TMEM88	-0.499748	0.499748
LOC100131864	-0.499692	0.499692
FLJ31715	-0.499283	0.499283
SLC46A2	0.498879	0.498879
AIM2	0.498411	0.498411
CROCCP3	0.497398	0.497398
TRDN	-0.497388	0.497388
ZNF304	0.497202	0.497202
USP3-AS1	0.497185	0.497185
TREM1	-0.496035	0.496035
ZSCAN21	0.495691	0.495691
TREML2	0.494984	0.494984
MRVI1	0.494616	0.494616
WDR63	0.49427	0.49427
LOC100505549	0.493497	0.493497
HSF5	0.492911	0.492911
RRN3P2	-0.492886	0.492886
RSG1	0.492848	0.492848
GABBR1	0.492496	0.492496
TAGLN	-0.492369	0.492369
FBLN5	0.491936	0.491936
CCDC110	-0.491811	0.491811
MINPP1	0.491784	0.491784
PVRL2	-0.491702	0.491702
LOC101928251	-0.49105	0.49105
CHRNA3	-0.490883	0.490883
FZD6	0.490745	0.490745
SPRY1	-0.490559	0.490559
PARD6G	-0.490498	0.490498
NUDT12	0.490316	0.490316
TCF7L2	-0.488924	0.488924
C2CD4A	-0.488451	0.488451
CYP1B1-AS1	0.488136	0.488136
USP44	0.488003	0.488003
TMEM63C	-0.487981	0.487981
PAPD5	-0.487743	0.487743
HS3ST1	0.487669	0.487669
DNALI1	-0.487645	0.487645
TYW3	0.487465	0.487465
GJA3	0.48733	0.48733
ATP10D	0.487165	0.487165
COX10-AS1	0.486707	0.486707
ACTG2	-0.486454	0.486454
C2CD2	0.486312	0.486312
ZNF491	0.485822	0.485822
PRSS54	-0.485724	0.485724
P2RX7	0.485555	0.485555
ZNF135	0.48483	0.48483
PTGES	-0.4847	0.4847
DAGLA	-0.484569	0.484569
IL27	-0.484472	0.484472
SIGLEC6	0.483764	0.483764
ZNF660	0.483708	0.483708
OPCML	-0.483116	0.483116
TIGD6	0.483011	0.483011
KLK5	-0.482893	0.482893
DENND6B	0.482487	0.482487
APC2	-0.482256	0.482256
GNAI1	0.481455	0.481455
LOC102723886	-0.481372	0.481372
LOC101928612	-0.481311	0.481311
SPRN	0.481288	0.481288
SOCS1	-0.481163	0.481163
MSANTD2	0.480978	0.480978
MGP	-0.480534	0.480534
GDF10	0.479557	0.479557
TCF15	-0.479341	0.479341
C17orf100	0.479274	0.479274
SLC5A10	-0.479245	0.479245
ABCD2	0.479133	0.479133
FLJ46875	0.479083	0.479083
GAREML	0.478742	0.478742
CCDC152	0.478587	0.478587
FPR3	0.477644	0.477644
HAVCR2	-0.47744	0.47744
INTS5	0.47695	0.47695
MNDA	0.476748	0.476748
GDF3	-0.476597	0.476597
SGMS2	0.476079	0.476079
ITGA1	0.475867	0.475867
LOC399900	-0.475433	0.475433
CADM3-AS1	-0.475063	0.475063
TRPC1	0.474778	0.474778
SMURF1	-0.474711	0.474711
ARL4A	-0.474633	0.474633
CACNG1	-0.474035	0.474035
LOC101928399	-0.4739	0.4739
CDC42EP3	0.473787	0.473787
NR1D2	-0.473421	0.473421
KDM5A	0.473278	0.473278
ASF1A	0.473151	0.473151
C15orf48	-0.473021	0.473021
TUT1	0.472896	0.472896
LOC101928020	0.472695	0.472695
GDPD1	0.472632	0.472632
INE1	0.471885	0.471885
NAIP	0.471761	0.471761
ZNF662	0.471759	0.471759
ZSWIM7	0.471717	0.471717
MAS1L	-0.471378	0.471378
TRIM2	0.471359	0.471359
VGLL1	-0.471067	0.471067
VAMP1	-0.470787	0.470787
ZNF157	-0.470533	0.470533
KLK10	-0.470479	0.470479
KLF4	-0.469817	0.469817
ZNF354C	0.469596	0.469596
LRRC75B	-0.468067	0.468067
FAM201A	0.467772	0.467772
RTP5	-0.466903	0.466903
RCVRN	-0.466877	0.466877
LOC100129973	-0.465597	0.465597
ASAP1-IT1	0.464417	0.464417
USP53	0.464221	0.464221
SPATA21	-0.464014	0.464014
PPM1J	-0.463933	0.463933
CPEB2	-0.46328	0.46328
LINC00951	-0.462541	0.462541
SUGT1P3	0.46158	0.46158
PP13	0.461565	0.461565
LOC100505564	0.461537	0.461537
KHDRBS2	0.460973	0.460973
LACC1	0.460844	0.460844
RTKN	0.460536	0.460536
ZNF571-AS1	0.460476	0.460476
DGKA	0.459816	0.459816
ZNF764	0.459752	0.459752
KCNJ15	0.459671	0.459671
TMEM200A	0.459372	0.459372
ESCO2	0.459009	0.459009
TUBB2A	-0.458246	0.458246
LYPD3	-0.457975	0.457975
LYSMD1	0.457511	0.457511
BNC2	-0.457434	0.457434
MOCS1	0.457313	0.457313
LINC00936	-0.457051	0.457051
MS4A1	0.456988	0.456988
C8orf37	0.456908	0.456908
NFE2	0.456885	0.456885
CNNM1	-0.456459	0.456459
CDA	-0.45625	0.45625
NUDT11	-0.455676	0.455676
ELOVL6	0.455202	0.455202
ZBTB6	0.454907	0.454907
MED31	0.45482	0.45482
LOC101928525	-0.45477	0.45477
ARL6	0.454613	0.454613
FAM215A	0.454075	0.454075
RASL11A	0.453483	0.453483
KDELC1	0.453475	0.453475
ZNF876P	-0.45331	0.45331
SSBP3	-0.453279	0.453279
MFAP4	-0.453143	0.453143
FHOD3	-0.452609	0.452609
NFKBIZ	-0.452504	0.452504
EAF1	-0.452489	0.452489
ZNF749	0.452346	0.452346
ZNF620	0.452276	0.452276
NPHP1	0.451834	0.451834
FPR1	-0.45137	0.45137
IBA57-AS1	0.451266	0.451266
SEMA3G	0.451196	0.451196
HEPH	0.451036	0.451036
CCDC30	0.4508	0.4508
LOC101927085	0.45017	0.45017
LOC101928009	-0.450048	0.450048
EIF2S3	0.449623	0.449623
SHCBP1L	-0.448821	0.448821
IGDCC3	-0.448289	0.448289
RASIP1	-0.447563	0.447563
SLC17A8	-0.447234	0.447234
FRRS1	0.446722	0.446722
LOC100507520	0.446627	0.446627
HCG27	0.446461	0.446461
KIF24	0.445976	0.445976
LOC101929757	-0.44593	0.44593
TMEM59L	-0.445829	0.445829
DDX11-AS1	0.445672	0.445672
ZIM3	-0.445508	0.445508
LOC101927438	0.445288	0.445288
DAPK2	-0.444987	0.444987
IL37	-0.444892	0.444892
BCAR3	0.444495	0.444495
LOC731157	0.443798	0.443798
TRIM5	0.44358	0.44358
TCL6	0.442919	0.442919
TMEM156	0.442858	0.442858
WDR76	0.442525	0.442525
P2RY13	0.442491	0.442491
RIBC2	0.442418	0.442418
GFRA3	-0.442257	0.442257
WNT16	0.441933	0.441933
ANKRD34A	0.441836	0.441836
C16orf71	-0.441552	0.441552
ZXDA	-0.441276	0.441276
MSL3	0.441268	0.441268
STPG1	0.440952	0.440952
HCN3	0.440946	0.440946
PRSS35	0.440869	0.440869
TMEM179	0.440633	0.440633
CLRN3	-0.439841	0.439841
PRR34	0.43976	0.43976
DNM1P46	0.439647	0.439647
SC5D	0.439387	0.439387
MT1G	0.43933	0.43933
CH25H	-0.438658	0.438658
IL10RB-AS1	0.438168	0.438168
UNC93A	-0.437478	0.437478
SLC16A4	0.437301	0.437301
THAP7-AS1	0.437249	0.437249
RNF166	-0.437109	0.437109
MIRLET7BHG	0.436928	0.436928
ITGA11	-0.436814	0.436814
LOC101929718	-0.436556	0.436556
LOC339988	-0.43631	0.43631
PSG6	-0.436131	0.436131
LOC100996412	0.435971	0.435971
RBM11	0.435798	0.435798
SPIB	0.435458	0.435458
ZNF703	-0.435189	0.435189
C1QA	-0.43509	0.43509
SNORA72	-0.4348	0.4348
SERPINF1	-0.434372	0.434372
FAM229B	0.434035	0.434035
FZD7	0.433432	0.433432
ECM1	0.432466	0.432466
SAMD15	-0.431187	0.431187
PRO2852	-0.430324	0.430324
LMAN1	0.429573	0.429573
LOC100132686	0.42924	0.42924
HYAL1	-0.429228	0.429228
NAT2	0.4292	0.4292
C17orf97	0.428833	0.428833
ICMT	0.428095	0.428095
COL4A3	0.42728	0.42728
EGFLAM-AS2	-0.427219	0.427219
LOC101928185	0.427177	0.427177
LOC101928173	-0.426615	0.426615
LOC283674	-0.426487	0.426487
CACNG8	-0.426486	0.426486
OCLN	0.426453	0.426453
NACAP1	-0.426213	0.426213
LOC101929132	0.42618	0.42618
PDE6A	-0.425939	0.425939
C1orf220	0.425854	0.425854
INPP4B	0.425047	0.425047
CRYM	-0.424796	0.424796
C1orf74	0.424707	0.424707
CPEB1	0.424655	0.424655
STYK1	0.424315	0.424315
LOC100132077	0.424221	0.424221
LOC101929759	0.423793	0.423793
LINC00339	0.423742	0.423742
FZD9	-0.423622	0.423622
HES4	-0.422997	0.422997
ERRFI1	-0.422208	0.422208
TNF	-0.422134	0.422134
LOC100132661	-0.4212	0.4212
PRAMEF11	-0.421176	0.421176
LINC00612	-0.421077	0.421077
NIPSNAP3B	0.420896	0.420896
NEK8	0.42089	0.42089
PIGN	0.420771	0.420771
GPR20	0.420559	0.420559
GAS2	0.420475	0.420475
ST8SIA4	0.420429	0.420429
SUPT3H	0.420158	0.420158
CLIP3	-0.420072	0.420072
NPSA	-0.420067	0.420067
UG0898H09	-0.418656	0.418656
PLOD2	0.4186	0.4186
CFB	-0.418597	0.418597
HTR2B	0.418105	0.418105
LINC00317	-0.418015	0.418015
SOX18	-0.417755	0.417755
DCAF12L2	0.417659	0.417659
TXNDC2	-0.417178	0.417178
LANCL2	-0.417109	0.417109
CCNF	0.416995	0.416995
SPTBN2	-0.416702	0.416702
SNX16	0.416357	0.416357
LOC152225	-0.41626	0.41626
LOC101928790	-0.41592	0.41592
DMRT3	-0.415837	0.415837
LOC101928043	-0.415491	0.415491
MEIG1	0.415283	0.415283
PLEKHF1	0.414976	0.414976
TEX36-AS1	-0.414465	0.414465
ATP7B	0.413902	0.413902
ZMAT4	-0.413003	0.413003
GUCY2C	0.412949	0.412949
SGK1	-0.412652	0.412652
CD24	0.412258	0.412258
P2RY14	0.411975	0.411975
TUSC3	-0.411942	0.411942
KIAA1586	0.411585	0.411585
CCDC15	0.411415	0.411415
TRMT61B	0.410682	0.410682
SMPD3	-0.410526	0.410526
HTR5A	-0.409822	0.409822
XCL1	0.409464	0.409464
C6orf163	0.409124	0.409124
YES1	-0.408922	0.408922
ANPEP	-0.408915	0.408915
ZC3H12D	0.408802	0.408802
RHBDL1	-0.408375	0.408375
NUP62CL	0.407956	0.407956
PIK3R1	-0.407534	0.407534
ELOVL3	-0.407056	0.407056
CYSTM1	-0.406905	0.406905
ENPP5	0.406834	0.406834
PLLP	0.40679	0.40679
PLEKHG4B	-0.406371	0.406371
C10orf25	0.406015	0.406015
ZNF541	-0.405998	0.405998
C7orf61	0.405963	0.405963
OLFM3	-0.405653	0.405653
PPM1E	-0.40501	0.40501
LY6E	-0.404666	0.404666
EFNA2	-0.40423	0.40423
PTCD2	0.404061	0.404061
FOXJ2	-0.403885	0.403885
KIAA1107	0.403854	0.403854
ZNF311	0.403482	0.403482
SPRED1	0.40341	0.40341
FAM46C	-0.403369	0.403369
ZSWIM5	0.40219	0.40219
RASGEF1B	-0.402093	0.402093
C1orf21	-0.402055	0.402055
IL10	-0.401468	0.401468
AQP4-AS1	-0.401356	0.401356
BANF2	-0.401275	0.401275
LOC653581	-0.401122	0.401122
CATSPERB	0.400856	0.400856
SAA3P	-0.400332	0.400332
C5AR2	0.400076	0.400076
TFAP2E	0.399974	0.399974
SERPINF2	0.399959	0.399959
HTR1B	0.399955	0.399955
MFI2-AS1	0.399814	0.399814
BCAM	-0.399225	0.399225
ACER3	0.398579	0.398579
SERPINA2	-0.398456	0.398456
KCNT2	-0.398443	0.398443
ATG14	-0.398162	0.398162
CTLA4	-0.397298	0.397298
PPP4R1L	-0.396914	0.396914
SHD	-0.396712	0.396712
HECW2	0.39666	0.39666
SHF	0.395923	0.395923
HOXC13	-0.395886	0.395886
ZBTB16	-0.395647	0.395647
C2orf15	0.395514	0.395514
LINC00311	-0.395093	0.395093
DDIT3	-0.394528	0.394528
GPR183	-0.394283	0.394283
HPGD	0.394132	0.394132
ATP6AP1L	-0.394074	0.394074
LINC00920	0.39392	0.39392
ERVH-3	-0.393577	0.393577
ANKLE1	0.393414	0.393414
MDS2	0.393396	0.393396
LOC101927365	0.393307	0.393307
SH2D2A	-0.392915	0.392915
FGF23	-0.392832	0.392832
BCAT1	-0.392816	0.392816
ST3GAL6	0.392624	0.392624
TG	-0.392583	0.392583
LY6H	-0.392522	0.392522
RPL27A	-0.392315	0.392315
GCNT4	0.392189	0.392189
DRAXIN	0.391962	0.391962
PCDHGA3	-0.391655	0.391655
NPHS2	0.391602	0.391602
LAMP5	-0.391598	0.391598
C3orf70	-0.39091	0.39091
MMP9	-0.390899	0.390899
SEMA7A	0.390751	0.390751
ULK4	0.390605	0.390605
LOC100506895	-0.390543	0.390543
CRABP2	-0.390465	0.390465
PROSER3	0.390205	0.390205
SWAP70	0.389962	0.389962
FITM1	-0.389784	0.389784
SERPINB9	0.389699	0.389699
CCDC27	-0.389671	0.389671
LOC101927069	0.389592	0.389592
GBP1	0.38948	0.38948
LOC101929261	-0.389343	0.389343
CNDP1	-0.389214	0.389214
USP11	0.389192	0.389192
HCP5	0.388887	0.388887
GNMT	-0.388525	0.388525
ST6GALNAC5	0.388142	0.388142
LOC100506851	-0.387662	0.387662
PP12719	0.387625	0.387625
SYCN	-0.387604	0.387604
FAM71A	-0.387597	0.387597
SYTL5	-0.387397	0.387397
DIAPH3-AS1	-0.387181	0.387181
LOC101927814	-0.387109	0.387109
KLHDC8B	0.386582	0.386582
C19orf81	-0.386531	0.386531
LCOR	-0.386354	0.386354
C19orf18	0.385849	0.385849
LOC286238	-0.385459	0.385459
APCDD1	0.385436	0.385436
ENTPD7	0.385295	0.385295
CD1A	0.384948	0.384948
TMTC3	0.384769	0.384769
VSIG2	0.384747	0.384747
CELF1	0.384517	0.384517
ALDH3B2	0.384357	0.384357
PSIP1	0.384356	0.384356
ZNF589	0.383633	0.383633
PLCL1	-0.383507	0.383507
KDM4D	0.383311	0.383311
NUF2	0.383218	0.383218
CKMT2-AS1	0.382537	0.382537
GNN	0.382259	0.382259
SIRPB2	0.381868	0.381868
TNFRSF9	0.381863	0.381863
EPB41L3	-0.381802	0.381802
SERPINB2	-0.381724	0.381724
LCE1E	-0.381578	0.381578
PIGZ	-0.381093	0.381093
TFF2	-0.38067	0.38067
SPATA32	0.38046	0.38046
IGFBP2	-0.38024	0.38024
KLHDC10	0.380193	0.380193
KISS1R	0.380152	0.380152
ADAMTS14	-0.379897	0.379897
PLD4	-0.379569	0.379569
LILRP2	-0.37955	0.37955
CHRNA5	0.37932	0.37932
VGF	0.379286	0.379286
ASCL1	-0.379167	0.379167
VIT	0.378881	0.378881
SFTPD	-0.378795	0.378795
FBLL1	-0.378761	0.378761
FIGLA	-0.378404	0.378404
GRIPAP1	0.377952	0.377952
DNAJB4	0.377947	0.377947
FAM155A	0.377911	0.377911
ABCG5	-0.37782	0.37782
LOC219690	-0.377769	0.377769
SYDE1	0.377728	0.377728
HERC5	-0.377705	0.377705
BNC1	-0.37731	0.37731
KRTAP11-1	-0.37727	0.37727
LOC728084	-0.377221	0.377221
LOC400043	0.377213	0.377213
CLDN6	-0.377176	0.377176
MAP7	-0.377059	0.377059
KCNA10	-0.376855	0.376855
SRPK3	-0.37668	0.37668
MIR3916	0.376442	0.376442
VASN	-0.376188	0.376188
LOC100190986	0.375339	0.375339
SEC62	0.3751	0.3751
KLF15	-0.374854	0.374854
DIS3	0.374798	0.374798
C14orf132	0.374473	0.374473
MGARP	0.374353	0.374353
SETD9	-0.374342	0.374342
TMEM150B	0.373815	0.373815
STOX1	0.37375	0.37375
ACTA2	0.373574	0.373574
RRS1-AS1	0.373469	0.373469
MYH13	-0.373458	0.373458
RNF175	0.373322	0.373322
CCNB1	0.373105	0.373105
PRSS33	-0.373061	0.373061
CKB	-0.372901	0.372901
ZNF300	0.372473	0.372473
COL1A1	-0.372342	0.372342
SOSTDC1	-0.372289	0.372289
CXCR2	0.372068	0.372068
HAP1	-0.371862	0.371862
ARC	-0.371222	0.371222
GDAP1	0.371164	0.371164
LOC283075	0.370997	0.370997
KCNAB3	0.370987	0.370987
NCAPH	-0.370831	0.370831
RAB7B	0.370162	0.370162
A2M-AS1	0.37007	0.37007
C3	-0.370033	0.370033
LOC283731	-0.369854	0.369854
PFKFB1	-0.369819	0.369819
PTX3	-0.369501	0.369501
C3orf35	-0.369459	0.369459
ZNF256	-0.369267	0.369267
SMC5-AS1	-0.369237	0.369237
DIO2-AS1	-0.368585	0.368585
TEX14	-0.368561	0.368561
ATP6V1B1	-0.368003	0.368003
LOC101928663	-0.367841	0.367841
CDKN1C	-0.36763	0.36763
C12orf74	-0.367603	0.367603
ADNP2	-0.367311	0.367311
ZFP37	0.367108	0.367108
TEX37	-0.36619	0.36619
IL1RAPL2	-0.366113	0.366113
TCEAL2	0.366024	0.366024
OR10H2	-0.36595	0.36595
ARL10	0.365729	0.365729
LPP-AS2	0.365444	0.365444
LINC00358	-0.365218	0.365218
LINC01254	0.36488	0.36488
CRHR2	0.364715	0.364715
SLC35D1	0.3645	0.3645
ZNF750	-0.36416	0.36416
HIST1H4L	0.364061	0.364061
KLRAP1	0.364047	0.364047
AMN1	0.364038	0.364038
RCOR2	0.363906	0.363906
ADORA2B	0.363816	0.363816
CMPK2	-0.362838	0.362838
ABCA13	-0.362258	0.362258
PLEKHA6	0.36209	0.36209
FATE1	-0.361957	0.361957
CD177	-0.361409	0.361409
CRYZ	0.36103	0.36103
LOC100272216	0.360957	0.360957
FGB	-0.360809	0.360809
PTHLH	-0.36065	0.36065
PKMYT1	-0.360282	0.360282
SOX2	-0.360277	0.360277
PP12613	-0.360062	0.360062
GSTO2	-0.359912	0.359912
OK.SW-CL.58	-0.359912	0.359912
LOC100506530	-0.359702	0.359702
LAMB3	-0.359412	0.359412
ADAMTS15	-0.35937	0.35937
JUP	-0.358875	0.358875
WARS2	0.3587	0.3587
PRR19	0.358652	0.358652
LOC93463	-0.358167	0.358167
THBD	-0.357936	0.357936
MMRN2	0.357812	0.357812
KCNG1	0.357662	0.357662
LOC101928909	-0.357213	0.357213
SLAMF8	0.356948	0.356948
ZNF442	0.356436	0.356436
ARHGAP18	0.356151	0.356151
INSL4	-0.356132	0.356132
HCP5B	0.35604	0.35604
LINC01410	0.356026	0.356026
AKAP5	-0.35591	0.35591
DPY19L3	0.355894	0.355894
SERINC2	-0.355463	0.355463
LEF1-AS1	0.355461	0.355461
RORC	0.355351	0.355351
TIGD4	-0.355213	0.355213
GPR98	-0.355026	0.355026
GH2	-0.355002	0.355002
LOC101928989	-0.354485	0.354485
GCA	0.354398	0.354398
LOC101927990	-0.35429	0.35429
TMPRSS11D	-0.354047	0.354047
USP46	-0.354017	0.354017
S100P	-0.353812	0.353812
ZBED4	-0.353306	0.353306
LOC100507634	-0.35299	0.35299
CENPU	-0.352972	0.352972
CDH19	-0.35273	0.35273
ARX	-0.35272	0.35272
GSTM3	0.352665	0.352665
FAM171A2	0.352608	0.352608
STXBP1	0.352529	0.352529
UNC5C	-0.352523	0.352523
KIF18A	0.35246	0.35246
PDZK1	0.352459	0.352459
PVRL4	-0.352437	0.352437
PROP1	-0.352266	0.352266
SCGB1D2	-0.351985	0.351985
MUC5B	-0.351957	0.351957
RASGRF2	0.351906	0.351906
STEAP1B	0.351894	0.351894
LOC646268	-0.351722	0.351722
LOC101927824	0.351622	0.351622
IL9R	0.35161	0.35161
LOC100130357	0.351384	0.351384
LINC01013	0.35107	0.35107
LINC00421	-0.350629	0.350629
UNC5B	-0.350406	0.350406
LINC00919	-0.350395	0.350395
NUAK1	-0.350294	0.350294
BCL7A	-0.35023	0.35023
PGLYRP2	0.349685	0.349685
NAP1L2	0.349544	0.349544
ANO5	0.349355	0.349355
TRIM31	0.349321	0.349321
CENPE	0.348381	0.348381
RHBDL3	-0.348146	0.348146
LOC285178	0.34812	0.34812
MYEOV	-0.347951	0.347951
E2F5	0.347803	0.347803
CMKLR1	0.347802	0.347802
CPS1	-0.347537	0.347537
TRPM4	-0.347463	0.347463
HPD	-0.347452	0.347452
ABCA1	-0.347242	0.347242
TBC1D32	0.347217	0.347217
HIST2H2BE	-0.347174	0.347174
WFDC9	-0.347114	0.347114
GPR101	-0.347082	0.347082
LIPF	-0.347054	0.347054
ADAMTS1	0.347001	0.347001
SNHG10	0.346867	0.346867
MAK	0.34658	0.34658
CD200	0.346469	0.346469
PHLPP1	-0.346223	0.346223
NIPAL4	0.345869	0.345869
KLRD1	0.345844	0.345844
HPCA	-0.345145	0.345145
LOC100288911	0.345085	0.345085
ZNF665	0.345079	0.345079
GINS1	0.344956	0.344956
GPX2	0.344719	0.344719
PPP1R2P9	-0.344311	0.344311
LOC728485	0.344253	0.344253
DLL1	-0.344246	0.344246
HCG4	0.34407	0.34407
IFNG	0.343986	0.343986
FRMD6	-0.343645	0.343645
TEX43	-0.343587	0.343587
ZNF700	0.34337	0.34337
NLRP12	0.343326	0.343326
HES1	-0.342872	0.342872
IL1R1	-0.342794	0.342794
VNN3	-0.342788	0.342788
EFNA3	0.342764	0.342764
CXCR1	0.342735	0.342735
MGAT3	0.342663	0.342663
UCMA	-0.34256	0.34256
S1PR3	0.342343	0.342343
FSCN3	0.342319	0.342319
PRLH	-0.34231	0.34231
ABCB4	0.342263	0.342263
LOC101928255	-0.342191	0.342191
NSG1	0.342035	0.342035
FSCN2	0.341935	0.341935
TMEM132E	0.341689	0.341689
ZNF610	0.341675	0.341675
APOBEC3B	-0.341624	0.341624
TMEM144	0.341295	0.341295
FDXACB1	0.34127	0.34127
ADAM11	-0.341042	0.341042
KLKB1	0.341024	0.341024
PCDHGA9	-0.341017	0.341017
SLC6A18	-0.340856	0.340856
ENPP7	-0.340368	0.340368
DUSP5P1	-0.339992	0.339992
LGMN	-0.339859	0.339859
HOXB5	-0.339525	0.339525
PROK2	-0.339521	0.339521
ADRB3	0.339267	0.339267
TTC9	0.339217	0.339217
ZNF23	0.339164	0.339164
CPB1	-0.339139	0.339139
STEAP4	0.338904	0.338904
LINC00301	-0.338853	0.338853
LRRC16A	0.338268	0.338268
CACNA2D3	0.337801	0.337801
ARMCX1	-0.337456	0.337456
OBSL1	-0.336899	0.336899
CENPV	-0.336717	0.336717
CABLES1	-0.336596	0.336596
CCDC70	-0.33654	0.33654
LOC283112	-0.336368	0.336368
CSRP2	0.336198	0.336198
GPR55	0.336015	0.336015
LOC100130476	-0.335719	0.335719
KCNN2	0.335704	0.335704
DOCK4	0.335589	0.335589
PSORS1C2	-0.335507	0.335507
OPRK1	-0.33523	0.33523
ABCG8	-0.3349	0.3349
FGFBP1	-0.334855	0.334855
VPS13A-AS1	-0.334675	0.334675
ZG16B	-0.334301	0.334301
GREM2	-0.334222	0.334222
LOC102725343	-0.334212	0.334212
SSR4P1	0.333782	0.333782
GGT5	-0.333702	0.333702
ITGB4	-0.333696	0.333696
LOC101927709	-0.333337	0.333337
TEX29	0.333284	0.333284
LINC00911	-0.333216	0.333216
ABCG2	-0.333169	0.333169
PKP2	-0.332984	0.332984
C1QL1	0.332962	0.332962
TBX21	0.332913	0.332913
TGM3	-0.332634	0.332634
KLHL23	0.332551	0.332551
SLC7A4	0.332486	0.332486
TRPC4	-0.332436	0.332436
SHISA3	0.332296	0.332296
SLC15A2	0.332183	0.332183
RPL3L	-0.33218	0.33218
DLL3	0.332092	0.332092
DYNC2LI1	-0.331734	0.331734
CD72	0.331413	0.331413
ELOVL2	-0.330918	0.330918
CPNE9	-0.330713	0.330713
CWH43	-0.330649	0.330649
LOC101929144	-0.330541	0.330541
SCARNA17	0.330484	0.330484
SLC5A11	-0.330267	0.330267
LOC101926934	-0.330194	0.330194
LOC157931	-0.330093	0.330093
NOVA2	-0.330066	0.330066
ARL9	-0.330048	0.330048
LOC613266	0.329951	0.329951
HDGFRP3	-0.329848	0.329848
SLC22A14	-0.32983	0.32983
LOC100130872	0.329682	0.329682
ACVR1C	0.329586	0.329586
CYP2S1	-0.329275	0.329275
PLA2G5	-0.329272	0.329272
KRT37	-0.328597	0.328597
CSHL1	0.328558	0.328558
LOC101929504	-0.328341	0.328341
LOC400548	0.328324	0.328324
BEGAIN	-0.328297	0.328297
RASSF9	-0.327846	0.327846
GSTA4	0.327606	0.327606
PSMA8	0.327185	0.327185
SV2B	0.326985	0.326985
H1FOO	-0.326511	0.326511
TNFRSF11A	-0.326484	0.326484
NPAS2	-0.325749	0.325749
ARHGAP39	-0.325637	0.325637
MYL2	-0.325563	0.325563
LOC388456	-0.324917	0.324917
LOC100506472	0.324543	0.324543
LMCD1	0.323939	0.323939
MAOA	0.323869	0.323869
LOC100507564	0.323768	0.323768
FLJ45513	0.323592	0.323592
MMP1	0.323506	0.323506
TRIML2	-0.323088	0.323088
PSORS1C3	0.322897	0.322897
FLJ30064	-0.322634	0.322634
SDK1	-0.32255	0.32255
OR1J4	-0.322545	0.322545
ATP6V1C2	0.322471	0.322471
LINC00463	-0.322361	0.322361
CYP2A7	-0.322243	0.322243
LOC729164	0.322145	0.322145
CXCL10	0.321932	0.321932
ADAMTS16	-0.321884	0.321884
TRIML1	-0.321691	0.321691
LOC101928809	0.321595	0.321595
KRT2	-0.321503	0.321503
FAM169B	-0.321487	0.321487
HDX	0.321406	0.321406
ZNF221	0.321292	0.321292
ASIP	-0.321187	0.321187
NCR3	0.320712	0.320712
BBS7	0.319907	0.319907
KANK1	0.319873	0.319873
NAV2-AS4	-0.319861	0.319861
METTL7B	0.319816	0.319816
PRO1082	0.319506	0.319506
TLCD1	0.31933	0.31933
LOC100131541	0.31921	0.31921
LINC01231	0.31909	0.31909
BRCA2	0.31908	0.31908
TDRP	-0.31902	0.31902
SLC16A2	-0.318545	0.318545
BRD7P3	0.318519	0.318519
PPARGC1A	0.318439	0.318439
HSD11B1	0.318119	0.318119
FGF14-AS2	0.318043	0.318043
SEMA3C	0.317627	0.317627
IL7	0.317507	0.317507
GABRR2	-0.317374	0.317374
SLC14A1	0.317073	0.317073
MAGEL2	-0.316884	0.316884
MGC12916	0.316852	0.316852
ISL2	0.316773	0.316773
CASP14	0.316743	0.316743
PLEKHH1	-0.316711	0.316711
CTD-2297D10.2	-0.31667	0.31667
GPR22	-0.316513	0.316513
CIB4	-0.316454	0.316454
LOC101929378	-0.316366	0.316366
NKAIN1	-0.316311	0.316311
PDGFRL	-0.316265	0.316265
SOD3	-0.315818	0.315818
TMEM174	0.315674	0.315674
BTNL3	-0.315603	0.315603
PALM	-0.315534	0.315534
PSPH	0.315417	0.315417
FHIT	-0.315212	0.315212
C1orf177	0.31518	0.31518
EPDR1	0.315173	0.315173
TEX12	-0.31511	0.31511
FOXD2-AS1	0.314931	0.314931
SMARCA1	0.314746	0.314746
RNASE7	0.314658	0.314658
TGFBR3	-0.314614	0.314614
TMEM74B	-0.314479	0.314479
C17orf105	0.314477	0.314477
TYRO3	0.314422	0.314422
GFRA4	-0.314409	0.314409
CBLN3	-0.314271	0.314271
PPAP2B	0.314148	0.314148
MTHFD2L	-0.314092	0.314092
CA3	-0.314062	0.314062
LHFP	-0.314053	0.314053
PRM1	-0.314053	0.314053
LOC101928861	-0.313974	0.313974
LOC255654	-0.313919	0.313919
APCS	0.313799	0.313799
PKD2L1	-0.313419	0.313419
GPR52	-0.3133	0.3133
SMOX	-0.313293	0.313293
GYPE	0.313254	0.313254
COLQ	0.313081	0.313081
VGLL2	-0.312868	0.312868
SOX9	-0.312853	0.312853
MAGI1-IT1	-0.31261	0.31261
ACY3	-0.312448	0.312448
CAPN10-AS1	0.312363	0.312363
LOC100507336	0.312281	0.312281
NANOS3	-0.312264	0.312264
LOC729970	0.312246	0.312246
MFAP5	0.312081	0.312081
RNF144A-AS1	0.311913	0.311913
MYO6	0.311858	0.311858
KLRC4	0.311712	0.311712
LOC286367	0.31133	0.31133
VMO1	-0.311232	0.311232
FSD1	-0.311041	0.311041
PRNT	-0.310608	0.310608
LOC102724021	0.3105	0.3105
PROC	-0.310385	0.310385
HSD17B6	0.310067	0.310067
DUSP19	0.309658	0.309658
MDN1	0.309441	0.309441
FGF7	0.309296	0.309296
CBR3	0.30912	0.30912
TMEM254-AS1	0.309078	0.309078
AGAP1	-0.308616	0.308616
SLC22A25	-0.308152	0.308152
ST8SIA3	0.307648	0.307648
GLDN	-0.307312	0.307312
ISLR2	-0.307271	0.307271
WDR86	-0.306853	0.306853
PIK3R6	0.306751	0.306751
AIFM3	-0.30674	0.30674
RARRES2	-0.306735	0.306735
COL9A2	-0.306563	0.306563
DAZL	0.306343	0.306343
LOC729224	-0.305803	0.305803
LINC01243	-0.305802	0.305802
FCGR1A	0.305768	0.305768
B3GNT8	0.305747	0.305747
LOC101928597	-0.305362	0.305362
C7orf34	0.305235	0.305235
FSTL1	-0.305233	0.305233
FAM110C	0.304557	0.304557
GPR156	-0.304542	0.304542
JOSD2	-0.304323	0.304323
C2orf71	-0.30426	0.30426
SEZ6L	-0.304181	0.304181
CNTF	-0.303981	0.303981
PPAP2C	0.303718	0.303718
TMEM158	-0.303653	0.303653
C1orf101	-0.303161	0.303161
MICAL2	-0.303159	0.303159
SLC22A16	0.303027	0.303027
SLC17A3	-0.303003	0.303003
NUDT13	0.30293	0.30293
POU4F3	-0.30269	0.30269
PRSS22	-0.302583	0.302583
GTSF1L	0.302535	0.302535
CLEC2L	0.302467	0.302467
OPN4	0.302435	0.302435
RALGPS2	0.302159	0.302159
OSR2	0.302043	0.302043
RGS9	0.301631	0.301631
ADCY1	-0.301557	0.301557
LOC100128164	-0.30152	0.30152
WISP2	-0.301357	0.301357
PIK3CB	-0.301119	0.301119
LPIN3	0.300976	0.300976
MALL	0.300657	0.300657
SEMA6D	-0.300625	0.300625
OR2F2	0.300601	0.300601
DSCAML1	-0.300565	0.300565
SERPINC1	0.300489	0.300489
CDC42BPG	0.300432	0.300432
CPLX3	0.300347	0.300347
ST3GAL4-AS1	0.300294	0.300294
UTS2B	0.30027	0.30027
ZNF503-AS2	0.300245	0.300245
LINC01355	0.300226	0.300226
LOC101928865	-0.300206	0.300206
LOC101929180	-0.300153	0.300153
SOX10	-0.300033	0.300033
UPP2	-0.299841	0.299841
H1FNT	-0.299807	0.299807
C6orf165	-0.299787	0.299787
TAF7L	-0.299773	0.299773
ITLN1	-0.299478	0.299478
LRRD1	-0.2991	0.2991
LINC00944	0.298979	0.298979
GRIK1-AS1	0.298875	0.298875
TRH	-0.298791	0.298791
EGFL7	-0.298741	0.298741
FCRL5	0.298591	0.298591
TIMD4	0.29853	0.29853
FUT1	0.298385	0.298385
TBX3	-0.297917	0.297917
TNFSF15	-0.297862	0.297862
AANAT	-0.297481	0.297481
IL3RA	-0.297379	0.297379
LDHD	-0.297315	0.297315
GPR4	-0.296933	0.296933
GRAPL	0.296785	0.296785
C4BPB	0.296749	0.296749
DDI1	-0.296485	0.296485
PRRG2	0.296441	0.296441
IGFBP6	0.296282	0.296282
CHRM3-AS2	0.296277	0.296277
TSGA13	-0.296017	0.296017
OR5L2	-0.29598	0.29598
JAKMIP2	0.295947	0.295947
ZKSCAN8	0.295907	0.295907
TRIM67	-0.295897	0.295897
TOX2	-0.295726	0.295726
IFI6	-0.295669	0.295669
MTMR7	-0.295579	0.295579
SLC25A5-AS1	0.295541	0.295541
AMIGO1	0.295387	0.295387
LOC100506388	0.295276	0.295276
CHST3	-0.295056	0.295056
RGMA	-0.294947	0.294947
C19orf40	0.294878	0.294878
MLC1	-0.294841	0.294841
LOC101927675	-0.29455	0.29455
ABCC3	-0.29447	0.29447
C9orf66	0.294368	0.294368
AKT1S1	-0.294281	0.294281
SERHL2	-0.294174	0.294174
MYBPC2	0.293903	0.293903
HOXB6	-0.293857	0.293857
DNASE2B	-0.293755	0.293755
LOC101928418	-0.293552	0.293552
CYP2E1	-0.293504	0.293504
LINC01282	-0.293502	0.293502
GPR128	-0.29342	0.29342
CTF1	-0.292992	0.292992
ERICH5	0.292827	0.292827
EMID1	-0.292785	0.292785
CAMK2N2	-0.292718	0.292718
SRI	0.292544	0.292544
LINC01449	-0.292438	0.292438
AQP11	0.292374	0.292374
C5orf58	-0.292327	0.292327
PRR29	-0.292307	0.292307
TMEM252	0.292212	0.292212
PSMD5-AS1	0.2921	0.2921
TAF1A-AS1	0.292006	0.292006
BLNK	0.291289	0.291289
CLDN20	-0.291287	0.291287
ZNF204P	0.291175	0.291175
IL4	0.290995	0.290995
TMEM121	-0.290985	0.290985
APOC1	-0.290813	0.290813
TAS2R38	-0.290526	0.290526
ADAM19	0.2903	0.2903
TPPP2	-0.290226	0.290226
LEP	-0.290014	0.290014
GDPD2	-0.289862	0.289862
SERPINI2	0.289715	0.289715
KDR	-0.289455	0.289455
SYBU	0.28941	0.28941
SEC1P	-0.289228	0.289228
COL4A1	-0.289225	0.289225
ISM1-AS1	-0.288885	0.288885
FADS2	-0.288691	0.288691
BCL10	-0.288647	0.288647
TUSC5	0.288541	0.288541
ADAM23	0.288366	0.288366
KIR2DL4	-0.288261	0.288261
FAM221B	-0.288186	0.288186
CSTF3-AS1	0.288042	0.288042
TAS2R14	0.288026	0.288026
ACTA2-AS1	0.28794	0.28794
PXDC1	-0.287749	0.287749
CENPO	0.287627	0.287627
MAB21L2	-0.287609	0.287609
LRRC43	-0.287431	0.287431
STKLD1	0.28717	0.28717
IL17B	-0.287139	0.287139
NFATC4	-0.287096	0.287096
LOC102723390	-0.287041	0.287041
NPCDR1	0.286979	0.286979
CCK	-0.286979	0.286979
LOC100240734	0.286942	0.286942
GBX2	-0.286557	0.286557
TMEM65	-0.286453	0.286453
SPTBN1	-0.286378	0.286378
IRGQ	0.286371	0.286371
STON2	-0.286333	0.286333
HERC2P7	0.286313	0.286313
LOC283737	-0.286065	0.286065
CDT1	-0.286038	0.286038
CYP2J2	0.285852	0.285852
GTSE1	0.285774	0.285774
CACNG3	-0.285619	0.285619
SH3BP5L	0.285615	0.285615
CLEC12A	0.285296	0.285296
AJAP1	-0.285285	0.285285
AGPAT4-IT1	0.285068	0.285068
WARS	-0.285054	0.285054
THEM5	-0.284677	0.284677
ARL11	0.284599	0.284599
CR2	0.284486	0.284486
NPR1	-0.28443	0.28443
MTX3	-0.284269	0.284269
TMPRSS2	0.284017	0.284017
TMC4	-0.283811	0.283811
EDDM3A	-0.283649	0.283649
CCL8	0.283641	0.283641
EPB42	-0.283584	0.283584
CNR2	0.283315	0.283315
ANKRD35	0.283303	0.283303
IKZF2	0.283009	0.283009
REEP2	-0.282844	0.282844
ERICH1-AS1	-0.28282	0.28282
BHLHE41	0.282744	0.282744
GGT6	0.282724	0.282724
RSPH6A	-0.282499	0.282499
TGFB3	-0.282371	0.282371
HBQ1	-0.282151	0.282151
ANKRD22	0.28193	0.28193
DSEL	0.281846	0.281846
SND1-IT1	0.281612	0.281612
BPIFA2	-0.281529	0.281529
ARID4A	-0.281526	0.281526
AICDA	0.281476	0.281476
ZNF165	-0.281209	0.281209
ALX3	-0.281192	0.281192
KLF14	-0.281038	0.281038
ZC3H12C	0.28064	0.28064
PAX8-AS1	0.280581	0.280581
EP300	-0.280245	0.280245
PHF7	-0.280182	0.280182
EPPK1	-0.280133	0.280133
FLJ36848	0.279938	0.279938
ADARB2	-0.279649	0.279649
HOXB3	0.279627	0.279627
KIAA1407	0.279557	0.279557
MSMO1	0.279529	0.279529
DMC1	-0.279351	0.279351
GPR84	-0.279179	0.279179
RBFOX1	-0.278741	0.278741
FAM47B	-0.278737	0.278737
EXO1	0.27863	0.27863
BRDT	-0.278482	0.278482
POT1	0.278171	0.278171
FCN2	-0.278058	0.278058
SYCE1L	0.277809	0.277809
SH3GL1P2	0.2778	0.2778
PPL	-0.277605	0.277605
COL18A1	-0.277341	0.277341
NLRP2	0.277166	0.277166
SLC6A12	0.276889	0.276889
C9orf84	-0.276635	0.276635
GAPDHS	-0.276194	0.276194
POLR2J2	-0.276151	0.276151
TSPAN6	0.276105	0.276105
DCDC2B	-0.276028	0.276028
LOC100996583	0.275733	0.275733
GCNT7	-0.275679	0.275679
TAS2R5	0.275594	0.275594
RBPMS-AS1	-0.275534	0.275534
LOC400768	0.275365	0.275365
EPHB1	-0.274927	0.274927
DOCK1	-0.274797	0.274797
SCRG1	-0.274751	0.274751
TMEM86A	0.274742	0.274742
BREA2	0.274687	0.274687
STAG3L4	-0.27417	0.27417
FOXC1	-0.273607	0.273607
MCAM	-0.273427	0.273427
GNB3	-0.273236	0.273236
RNF215	-0.273054	0.273054
PGM5	0.272936	0.272936
LOC102724156	0.272824	0.272824
TUBBP5	-0.272796	0.272796
SGK494	0.272552	0.272552
VAC14-AS1	0.272433	0.272433
TTI2	0.27217	0.27217
IL2RB	-0.271994	0.271994
UPK3A	-0.27184	0.27184
C2	-0.271773	0.271773
CCDC37	-0.271601	0.271601
ANKRD18B	0.271221	0.271221
TULP2	-0.271085	0.271085
CLN8	0.271005	0.271005
EPM2A	0.270982	0.270982
IQSEC3	-0.270945	0.270945
TCL1B	0.270806	0.270806
CRMP1	-0.270648	0.270648
H1F0	-0.270629	0.270629
GPRC5D	-0.270509	0.270509
NT5M	-0.270341	0.270341
SPAG1	-0.270153	0.270153
CALHM3	-0.270014	0.270014
ASIC2	-0.269889	0.269889
LINC00242	-0.269809	0.269809
CSF3R	-0.2697	0.2697
TSNAXIP1	0.269543	0.269543
TEDDM1	-0.269354	0.269354
FCRLA	0.26898	0.26898
GPR97	-0.268964	0.268964
LOC101927526	-0.26894	0.26894
MYLK2	-0.268796	0.268796
ZBTB18	-0.268757	0.268757
CSMD3	-0.268748	0.268748
GZMK	0.268602	0.268602
WDR25	0.268569	0.268569
LAMC1	0.268538	0.268538
A4GNT	-0.268471	0.268471
NPPB	-0.268346	0.268346
P2RX2	-0.268309	0.268309
BDKRB1	-0.26802	0.26802
ZNF683	0.267816	0.267816
LOC101929464	-0.267588	0.267588
AKR1E2	-0.267538	0.267538
LIN7A	-0.267455	0.267455
CLDN15	0.267387	0.267387
LOC102723927	0.267288	0.267288
CA14	0.267253	0.267253
CD79B	0.267118	0.267118
IL1F10	0.267075	0.267075
LINC01159	-0.267031	0.267031
EIF4E3	-0.267004	0.267004
WWC2	0.266934	0.266934
HSD11B2	-0.266877	0.266877
NRG4	-0.266526	0.266526
PLIN4	-0.266403	0.266403
RAD51	0.266305	0.266305
FCRL2	0.266209	0.266209
ACTA1	0.266049	0.266049
ACSL1	-0.266026	0.266026
QRFPR	-0.26557	0.26557
LOC100506114	-0.265294	0.265294
CHRNA6	0.265059	0.265059
LOC100147773	0.264983	0.264983
TRIM54	0.264944	0.264944
SPACA4	-0.264856	0.264856
NT5DC3	-0.264852	0.264852
TRIM40	-0.264815	0.264815
LOC101928464	-0.264043	0.264043
KIAA0408	-0.264031	0.264031
RPRM	0.263929	0.263929
PDILT	-0.263746	0.263746
ARVCF	-0.263536	0.263536
TDRD12	0.263387	0.263387
CCDC64B	-0.263363	0.263363
C15orf43	0.263304	0.263304
PLVAP	-0.263272	0.263272
TMEM45B	0.262978	0.262978
TBC1D12	-0.262938	0.262938
NPAS1	0.262903	0.262903
LOC100130278	0.262805	0.262805
HNF4A-AS1	0.262802	0.262802
S100A14	-0.2628	0.2628
VENTX	-0.262735	0.262735
TRPM5	0.262589	0.262589
CCNYL1	-0.262537	0.262537
MYO15A	-0.261907	0.261907
COLEC11	0.261852	0.261852
TF	-0.26155	0.26155
PTER	0.261492	0.261492
MYL9	-0.261264	0.261264
FAM13C	0.261198	0.261198
HEYL	0.261008	0.261008
DZIP1L	-0.26084	0.26084
C20orf141	-0.2608	0.2608
OR1D2	-0.26074	0.26074
BEND5	0.26073	0.26073
PROZ	-0.260563	0.260563
LINC00923	-0.260532	0.260532
USF1	0.260499	0.260499
SFRP5	0.260476	0.260476
LOC400622	-0.260409	0.260409
TRIM10	-0.260008	0.260008
B3GNT9	0.259908	0.259908
FAM153A	0.259774	0.259774
LINC00605	-0.259612	0.259612
HTRA1	0.259602	0.259602
LINC00304	-0.259456	0.259456
SGCE	0.259377	0.259377
CELA1	0.25929	0.25929
GPRC5B	0.259156	0.259156
COL17A1	-0.259092	0.259092
DIRC1	-0.258792	0.258792
FAM83D	-0.258697	0.258697
LOC101929224	0.258622	0.258622
C14orf119	-0.258572	0.258572
LOC101927734	-0.258362	0.258362
ISG15	-0.258168	0.258168
CLDN2	0.258125	0.258125
PTPN21	-0.258022	0.258022
SKA3	0.258015	0.258015
CCR1	0.257986	0.257986
LCT	-0.257976	0.257976
MGC12488	-0.2579	0.2579
NUDT9P1	0.25785	0.25785
ADCY10	-0.257669	0.257669
PYY2	0.257363	0.257363
ANHX	-0.257355	0.257355
ENTPD2	-0.257158	0.257158
ACTL6B	0.257128	0.257128
PLA2G2A	-0.257025	0.257025
EHHADH	0.256685	0.256685
PRKDC	-0.256268	0.256268
DMRT1	-0.256066	0.256066
KIAA1958	-0.256034	0.256034
LINC00565	-0.256022	0.256022
KCNIP3	-0.255935	0.255935
LOC101927690	-0.255896	0.255896
RAB40AL	-0.255885	0.255885
RGCC	0.255624	0.255624
DUSP10	-0.255283	0.255283
LINC00961	-0.255235	0.255235
HLA-DOB	0.255214	0.255214
AACSP1	-0.255198	0.255198
MIR210HG	0.255171	0.255171
SPOCD1	-0.254685	0.254685
CLEC3A	-0.254605	0.254605
PCAT18	-0.254497	0.254497
FBXO43	0.254488	0.254488
MEX3B	-0.254272	0.254272
PSMD6-AS2	-0.253837	0.253837
PLIN5	-0.253574	0.253574
C3orf52	0.253411	0.253411
HOXC6	-0.253311	0.253311
PSD3	-0.253291	0.253291
CLDN7	0.253164	0.253164
TGM5	-0.253095	0.253095
DTHD1	-0.252882	0.252882
LOC283856	-0.252873	0.252873
INS	-0.252851	0.252851
LOC100996694	-0.252786	0.252786
LOC101927929	0.252644	0.252644
TMOD2	0.252445	0.252445
HOXB9	0.252396	0.252396
NEFM	0.252308	0.252308
LCN2	-0.25212	0.25212
ERICH3	-0.252037	0.252037
LOC100507534	0.251947	0.251947
PRSS36	-0.251912	0.251912
DGKK	-0.251743	0.251743
C17orf78	-0.251678	0.251678
FCGR1B	0.251652	0.251652
OR3A3	0.251492	0.251492
CMTM8	-0.251396	0.251396
FCGBP	0.251353	0.251353
CABP4	-0.251211	0.251211
COL21A1	-0.251147	0.251147
RUNX1-IT1	0.250956	0.250956
SPATA5	0.250927	0.250927
SYT16	-0.250871	0.250871
BTN3A2	0.250098	0.250098
SLC35A3	0.249929	0.249929
SOX12	-0.249916	0.249916
LINC00672	0.249821	0.249821
TTC16	0.24981	0.24981
LOC388780	-0.249736	0.249736
TMEM61	-0.249629	0.249629
TANC1	0.249617	0.249617
TEAD4	-0.249473	0.249473
EPHA2	-0.249256	0.249256
LOC101928087	-0.249215	0.249215
ETNPPL	-0.249008	0.249008
LBP	-0.248931	0.248931
GLS2	0.248913	0.248913
HIST1H2AE	-0.248883	0.248883
GLIS1	0.24886	0.24886
PWRN2	-0.248718	0.248718
USP28	0.248521	0.248521
LOC101928047	0.248106	0.248106
LOC101928201	-0.248061	0.248061
PAX5	0.247735	0.247735
SPRR4	0.247651	0.247651
C1orf127	-0.247639	0.247639
C6orf52	0.247574	0.247574
C9orf172	-0.247563	0.247563
PLAC8L1	0.247519	0.247519
ECSCR	0.24733	0.24733
LOC731424	-0.247326	0.247326
GBP5	0.247279	0.247279
[truncated: 2,897 more rows]
