# Supplementary material for: Identification of key regulatory genes and their working mechanisms in type 1 diabetes
Source: BMC Med Genomics. 2023 Jan 17;16:8. doi: 10.1186/s12920-023-01432-y (PMC9843847; doi:10.1186/s12920-023-01432-y)
Supplement: Supplementary file 3 — Additional file 3. The genes in the module 2 were extracted and the correlation of clustered genes with modules was calculated. [file 12920_2023_1432_MOESM3_ESM.xlsx]

## Sheet: supplementary table 3
Supplementary table 3. The genes in the module 2 were extracted and the correlation of clustered genes with modules was calculated.
PRF1	0.928338	0.928338
NKG7	0.902696	0.902696
S1PR5	0.89092	0.89092
FGFBP2	0.888216	0.888216
GPR56	0.868751	0.868751
GZMB	0.860019	0.860019
GZMH	0.838458	0.838458
PPP2R2B	0.835465	0.835465
CACNA2D2	0.828248	0.828248
C1orf21	0.824577	0.824577
TBX21	0.818095	0.818095
TGFBR3	0.811494	0.811494
LGR6	0.810612	0.810612
B3GAT1	0.795038	0.795038
KLRD1	0.794885	0.794885
CST7	0.783538	0.783538
PDGFD	0.76573	0.76573
RGS9	0.744473	0.744473
CLIC3	0.737937	0.737937
KLRF1	0.733915	0.733915
JAKMIP2	0.729542	0.729542
BFSP1	0.717741	0.717741
GNLY	0.715881	0.715881
GZMA	0.715239	0.715239
BZRAP1	0.714638	0.714638
KLRC3	0.707511	0.707511
NCR1	0.692797	0.692797
ENPP5	0.69026	0.69026
CTSW	0.688788	0.688788
SH2D2A	0.687779	0.687779
KIR2DL2	0.682627	0.682627
KIR3DL1	0.682075	0.682075
COLGALT2	0.681922	0.681922
ELOVL6	0.679587	0.679587
F2R	0.677941	0.677941
KIR2DS2	0.67788	0.67788
IL2RB	0.675611	0.675611
LAG3	0.674979	0.674979
TLR3	0.671931	0.671931
KIR2DL5A	0.660948	0.660948
TTC16	0.653334	0.653334
EOMES	0.646534	0.646534
JAKMIP1	0.643507	0.643507
RUNX3	0.620451	0.620451
EPB41L4A	0.617951	0.617951
SIGLEC17P	0.617896	0.617896
AGAP1	0.616175	0.616175
DLG5	0.61399	0.61399
EVA1C	0.613412	0.613412
DTX4	-0.611769	0.611769
SH2D1B	0.603252	0.603252
AKR1C3	0.597613	0.597613
RAB11FIP5	0.587329	0.587329
PTGDS	0.58601	0.58601
KIR2DL4	0.585513	0.585513
AKAP5	0.580238	0.580238
FEZ1	0.569391	0.569391
PTGDR	0.563716	0.563716
PRDM1	0.563393	0.563393
GPR62	-0.558407	0.558407
SMKR1	0.557856	0.557856
PRR5L	0.556203	0.556203
CMKLR1	0.553441	0.553441
PTPRM	0.553108	0.553108
BNC2	0.551681	0.551681
SMAD7	0.5459	0.5459
PDZD4	0.544434	0.544434
RHOBTB3	0.542479	0.542479
KIR2DS4	0.541417	0.541417
CD160	0.535042	0.535042
KIR2DS3	0.52882	0.52882
IL18RAP	0.526071	0.526071
NUAK1	0.514953	0.514953
KIR3DL3	0.511235	0.511235
ADRB2	0.511109	0.511109
ZNF600	0.509324	0.509324
KIAA0226L	-0.50778	0.50778
CDCA7L	-0.507387	0.507387
KIF21A	0.506517	0.506517
KRT23	-0.505013	0.505013
PLEKHF1	0.504854	0.504854
FAM179A	0.503367	0.503367
CD24	-0.502372	0.502372
HLX	-0.499881	0.499881
PDZK1	0.496808	0.496808
FUT11	0.49616	0.49616
PPM1L	0.494551	0.494551
KLRG1	0.492276	0.492276
ZNF683	0.489845	0.489845
STEAP4	-0.488215	0.488215
GCA	-0.48812	0.48812
NCALD	0.48035	0.48035
ZBTB16	0.479896	0.479896
RCAN2	0.478616	0.478616
TREML2	-0.47801	0.47801
CYP4F3	-0.473495	0.473495
NFATC2	0.473253	0.473253
VNN2	-0.472643	0.472643
EPHX4	0.472639	0.472639
USP28	0.469289	0.469289
TNFRSF13C	-0.46928	0.46928
FASLG	0.469204	0.469204
MMP25	-0.468188	0.468188
KIAA0125	-0.467459	0.467459
PDGFRB	0.465942	0.465942
HEATR9	0.465232	0.465232
BACE2	-0.464145	0.464145
CD8A	0.463782	0.463782
LOC339988	0.461566	0.461566
TRG-AS1	0.458747	0.458747
LINC00944	0.457426	0.457426
SNX22	-0.455737	0.455737
RAP1GAP2	0.454401	0.454401
OSBPL5	0.449204	0.449204
FOXD1	0.448824	0.448824
MME	-0.44311	0.44311
CD22	-0.441199	0.441199
SYT3	-0.441018	0.441018
CSF3R	-0.440438	0.440438
LOC100130872	0.438765	0.438765
PRSS30P	0.437647	0.437647
IL12RB2	0.43745	0.43745
GAPT	-0.436075	0.436075
NINL	0.43573	0.43573
F8	0.434744	0.434744
ACOT4	0.433845	0.433845
OLIG1	-0.433031	0.433031
FFAR2	-0.432681	0.432681
XCL1	0.432546	0.432546
LIM2	0.429889	0.429889
KCNH8	-0.429553	0.429553
SCARNA17	0.429356	0.429356
MLC1	0.428715	0.428715
OSBPL10	-0.428575	0.428575
GBP5	0.424479	0.424479
MYO6	0.424312	0.424312
CD79A	-0.423806	0.423806
IFNG	0.423187	0.423187
YES1	0.42256	0.42256
CBLN3	-0.422339	0.422339
HDGFRP3	0.418502	0.418502
ZNF80	0.416387	0.416387
SPINT3	-0.415832	0.415832
TNFRSF10C	-0.414367	0.414367
GK5	0.413437	0.413437
FFAR1	-0.412916	0.412916
CAMK2N1	0.411856	0.411856
ADAM19	-0.411121	0.411121
PRSS33	-0.410554	0.410554
KCNG1	-0.409255	0.409255
MGC24103	0.409235	0.409235
DGAT2	-0.408629	0.408629
STYK1	0.407201	0.407201
KLHL14	-0.406713	0.406713
C4BPA	-0.40646	0.40646
PIK3R1	0.401124	0.401124
CR1	-0.40013	0.40013
PDX1	-0.400031	0.400031
DPEP3	-0.398311	0.398311
CD3G	0.396642	0.396642
LINGO2	0.395727	0.395727
FCRL1	-0.392998	0.392998
LOC101929717	-0.392638	0.392638
TMEM38A	-0.392607	0.392607
PIK3R3	0.391939	0.391939
ZNF831	0.389814	0.389814
CEBPE	-0.388835	0.388835
MRVI1-AS1	-0.388726	0.388726
DRAXIN	0.385665	0.385665
CD200	-0.385186	0.385186
LOC102724689	-0.384999	0.384999
ERCC6L	-0.384939	0.384939
OR10H2	0.384197	0.384197
GALNT14	-0.383708	0.383708
VIT	0.383596	0.383596
LOC100506258	-0.379354	0.379354
EMC3-AS1	-0.379257	0.379257
SLC28A2	-0.379254	0.379254
FCRL5	-0.378478	0.378478
NCR3	0.378269	0.378269
FAM110C	0.377048	0.377048
CD19	-0.375048	0.375048
HEMGN	-0.37501	0.37501
MS4A3	-0.374773	0.374773
PNOC	-0.374772	0.374772
BLNK	-0.374452	0.374452
PIK3R6	-0.373094	0.373094
SLC4A1	-0.373027	0.373027
AQP9	-0.372998	0.372998
GDPD2	-0.37228	0.37228
DSP	-0.371807	0.371807
ERRFI1	0.369785	0.369785
EXTL2	0.369743	0.369743
KLRAP1	0.369576	0.369576
KIF19	0.366328	0.366328
BAMBI	-0.365989	0.365989
LINC00888	0.365278	0.365278
CEACAM1	-0.365261	0.365261
DENND5B	-0.363845	0.363845
CNR2	-0.362084	0.362084
ST3GAL6	-0.362079	0.362079
PTX3	-0.361024	0.361024
KLRC4	0.360541	0.360541
LRRC4	-0.360173	0.360173
GFRA3	0.360035	0.360035
ABCB4	-0.360007	0.360007
METRNL	0.359999	0.359999
RAB38	0.359355	0.359355
CXCR5	-0.359351	0.359351
TTTY15	0.359339	0.359339
ID2	0.358962	0.358962
CLC	-0.356822	0.356822
LIMS2	-0.356427	0.356427
FCRL2	-0.356098	0.356098
LINC00926	-0.355426	0.355426
VCAM1	0.355204	0.355204
MEIG1	0.354707	0.354707
BTBD17	0.353523	0.353523
DHRS9	-0.352252	0.352252
SLC45A3	-0.351589	0.351589
IDO2	0.351433	0.351433
TDRD9	-0.350696	0.350696
CD226	0.349689	0.349689
VMO1	0.348938	0.348938
NAP1L2	0.348753	0.348753
GZMK	0.34875	0.34875
ZAN	-0.348003	0.348003
RASGRP3	-0.347866	0.347866
C15orf43	0.347675	0.347675
TMEM45B	-0.347567	0.347567
ACSL1	-0.347556	0.347556
DCBLD1	0.347357	0.347357
LINC01268	-0.347222	0.347222
SWAP70	-0.347053	0.347053
ENC1	0.346209	0.346209
HRK	-0.345959	0.345959
CR1L	-0.345694	0.345694
BTNL8	-0.345457	0.345457
FTCD	-0.345275	0.345275
COL6A2	0.34518	0.34518
EBF1	-0.344919	0.344919
PADI4	-0.344793	0.344793
HLA-DOB	-0.344181	0.344181
HAVCR2	0.344156	0.344156
FCER2	-0.344122	0.344122
GRAMD1C	-0.343606	0.343606
LINC01242	-0.343208	0.343208
TLR10	-0.343059	0.343059
ADAM28	-0.342613	0.342613
LRG1	-0.341772	0.341772
GPR68	0.341712	0.341712
NIPAL4	-0.341545	0.341545
P2RX5	-0.341135	0.341135
STAP1	-0.339007	0.339007
FCRLA	-0.338868	0.338868
SPATC1	-0.338552	0.338552
EPB42	-0.338434	0.338434
CACNA1F	-0.338112	0.338112
CPNE5	-0.338071	0.338071
KCNJ15	-0.336681	0.336681
BANK1	-0.336084	0.336084
B3GNT8	-0.336059	0.336059
S100A12	-0.335876	0.335876
HOXB9	0.335872	0.335872
CXorf67	-0.334785	0.334785
CCR3	-0.334684	0.334684
FAM129C	-0.33467	0.33467
AOC3	-0.334636	0.334636
RALGPS2	-0.333806	0.333806
PKIG	-0.333659	0.333659
CEACAM3	-0.332822	0.332822
VPREB3	-0.332792	0.332792
ITPKB-IT1	-0.332458	0.332458
WASF1	-0.332423	0.332423
CYSTM1	-0.3322	0.3322
IGFL2	-0.331969	0.331969
NOV	-0.331371	0.331371
C17orf98	-0.331297	0.331297
LOC441124	-0.33077	0.33077
SSPN	-0.329789	0.329789
MMP9	-0.326869	0.326869
FAM26F	0.326854	0.326854
RAB13	-0.326821	0.326821
ANK1	-0.325921	0.325921
F5	-0.325128	0.325128
EMR3	-0.324467	0.324467
MNDA	-0.324374	0.324374
CHST3	-0.324108	0.324108
CREM	0.323915	0.323915
MS4A1	-0.323447	0.323447
ARSE	-0.323214	0.323214
TPRXL	-0.323181	0.323181
HCG27	-0.322971	0.322971
F2RL1	-0.322908	0.322908
SERPINB2	-0.32288	0.32288
TSPAN13	-0.322543	0.322543
BLK	-0.321776	0.321776
GAS1	0.321585	0.321585
COL13A1	0.321311	0.321311
ASIC2	-0.320275	0.320275
REEP2	0.319789	0.319789
WWC1	-0.318854	0.318854
IRX3	0.318829	0.318829
CAMP	-0.318674	0.318674
DUSP2	0.318609	0.318609
ABCC8	-0.318545	0.318545
MGARP	0.318142	0.318142
CHI3L1	-0.317977	0.317977
FMO3	-0.317855	0.317855
NLRP12	-0.317403	0.317403
TTC36	-0.317177	0.317177
A2M-AS1	0.316671	0.316671
CD79B	-0.316521	0.316521
EPDR1	0.316365	0.316365
BEND5	-0.315957	0.315957
CCDC3	-0.315614	0.315614
SGK1	-0.315542	0.315542
PCOLCE2	-0.315492	0.315492
HBD	-0.314067	0.314067
GPR97	-0.313911	0.313911
SCN3A	-0.313885	0.313885
DTHD1	0.313734	0.313734
COL4A4	-0.312919	0.312919
NFE2	-0.31271	0.31271
UNC45B	0.312615	0.312615
LINC00476	0.311801	0.311801
VNN3	-0.310709	0.310709
KHDRBS2	-0.310557	0.310557
AOC2	-0.31015	0.31015
S100P	-0.309879	0.309879
NAP1L5	0.308578	0.308578
LOC100507616	-0.308416	0.308416
LOC101929512	-0.307949	0.307949
ST6GALNAC2	-0.30785	0.30785
E2F5	-0.306439	0.306439
LAMC1	-0.306173	0.306173
TRIM6	-0.305853	0.305853
CPA5	-0.305841	0.305841
HIST1H4H	-0.305643	0.305643
SLAMF6	0.30563	0.30563
UPK1A	-0.305515	0.305515
CA1	-0.305047	0.305047
TNFAIP6	-0.304114	0.304114
CDH16	-0.303938	0.303938
TOX2	-0.303926	0.303926
ISL2	-0.30334	0.30334
MMP8	-0.303147	0.303147
LOC200772	0.302887	0.302887
C16orf78	-0.302557	0.302557
CMTM2	-0.302126	0.302126
ABHD17C	0.300971	0.300971
FAM224A	0.300689	0.300689
NR1D2	0.299902	0.299902
CLTCL1	-0.299245	0.299245
MALL	-0.299109	0.299109
FLJ31715	-0.298815	0.298815
GATA6	0.298438	0.298438
CCDC65	0.297743	0.297743
PP13	-0.297561	0.297561
L3MBTL4	0.29725	0.29725
LAIR2	0.29721	0.29721
ARG1	-0.297007	0.297007
FAM69B	-0.296204	0.296204
P2RY13	-0.295747	0.295747
CREB5	-0.29546	0.29546
RHD	-0.295352	0.295352
CORO2B	-0.295051	0.295051
ITGA9	-0.2947	0.2947
SPTSSB	0.294575	0.294575
RPL27A	0.294315	0.294315
FRZB	-0.293917	0.293917
MZB1	-0.293053	0.293053
LYZL1	-0.293028	0.293028
LGALS12	-0.292439	0.292439
KLHL40	-0.292087	0.292087
TMEM37	-0.290775	0.290775
TNFRSF17	-0.290699	0.290699
LINC01013	-0.290406	0.290406
PCDHA9	-0.290107	0.290107
IL32	0.289759	0.289759
BCL7A	-0.289576	0.289576
ZFY	0.289548	0.289548
LOXHD1	-0.2895	0.2895
GLI3	0.289441	0.289441
CELSR2	0.288028	0.288028
LRRK2	-0.287796	0.287796
OR7A17	-0.287563	0.287563
CHAT	-0.287461	0.287461
CNN1	-0.287401	0.287401
TNIP3	0.287259	0.287259
CRYBB1	-0.287241	0.287241
CD177	-0.287214	0.287214
IGJ	-0.287118	0.287118
GLB1L2	0.287005	0.287005
QPCT	-0.286388	0.286388
LRRC45	0.285819	0.285819
CEP19	-0.285143	0.285143
KRT76	-0.285076	0.285076
P2RX1	-0.285029	0.285029
DTNB	-0.284862	0.284862
LRRC55	-0.284683	0.284683
HHEX	-0.284361	0.284361
AGPAT4-IT1	0.283971	0.283971
CENPO	0.2833	0.2833
SYNPR	-0.283031	0.283031
STXBP1	-0.282938	0.282938
TXLNGY	0.28287	0.28287
LOC101929125	-0.282738	0.282738
GBP3	0.282653	0.282653
USP9Y	0.282354	0.282354
AP1M2	-0.281991	0.281991
TCL1B	-0.281688	0.281688
ZP1	-0.280919	0.280919
GATA2	-0.280851	0.280851
TCN1	-0.280844	0.280844
COL9A2	-0.279614	0.279614
LOC154761	0.279326	0.279326
SPIB	-0.279141	0.279141
PHACTR1	-0.279019	0.279019
PGLYRP1	-0.27869	0.27869
WFDC21P	-0.27788	0.27788
NXPH4	-0.277717	0.277717
IGLL5	-0.277256	0.277256
LOC731424	-0.277108	0.277108
LOC101928865	-0.277019	0.277019
PAPD5	0.276845	0.276845
AKAP12	-0.276754	0.276754
CLCN4	-0.276669	0.276669
SYCP3	0.276471	0.276471
ACAN	-0.276168	0.276168
SSBP3	0.275711	0.275711
LOC730098	-0.275554	0.275554
KIF26A	0.275492	0.275492
LOC101929406	-0.275334	0.275334
DNAAF3	-0.275263	0.275263
HLA-DQB1	0.275065	0.275065
RAX2	-0.274807	0.274807
MGAT3	-0.274788	0.274788
DDIT4	0.274647	0.274647
NFE4	-0.274476	0.274476
NANP	0.274348	0.274348
KLF5	-0.274094	0.274094
LOC100506476	0.273907	0.273907
LINC01410	-0.27362	0.27362
ICAM4	0.273614	0.273614
C1orf177	0.272971	0.272971
PPAP2B	-0.271981	0.271981
FHDC1	-0.271914	0.271914
DACT1	-0.271898	0.271898
WLS	-0.271747	0.271747
DDX3Y	0.27163	0.27163
IGSF6	-0.271189	0.271189
MPO	-0.271122	0.271122
FOXJ1	-0.271033	0.271033
HID1	-0.270759	0.270759
SEPP1	0.270161	0.270161
DDIAS	-0.270114	0.270114
PRRG4	-0.269448	0.269448
CTXN3	0.269076	0.269076
CYP27A1	-0.268986	0.268986
FAM19A1	0.268645	0.268645
KIAA1257	-0.268444	0.268444
TKTL1	0.268311	0.268311
COL17A1	-0.267779	0.267779
SETBP1	0.267095	0.267095
MXRA7	0.266548	0.266548
MADCAM1	-0.266472	0.266472
CCDC155	-0.266344	0.266344
SLPI	-0.266063	0.266063
TEX29	-0.265565	0.265565
NPTX1	0.265477	0.265477
ENTPD2	-0.265422	0.265422
AA06	-0.264974	0.264974
KAL1	0.264228	0.264228
PRICKLE1	-0.263934	0.263934
RRAS2	0.263743	0.263743
ATP9A	0.263698	0.263698
CEACAM6	-0.263307	0.263307
PI3	-0.263197	0.263197
PLD1	-0.263166	0.263166
LOC100505824	-0.262772	0.262772
MAPRE3	-0.262683	0.262683
TFF3	-0.262595	0.262595
LOC100130458	-0.26245	0.26245
SYCN	-0.262368	0.262368
KIAA1377	0.26164	0.26164
LOC101927675	-0.261621	0.261621
HCG26	0.261467	0.261467
RPH3A	-0.261448	0.261448
RAB25	-0.261399	0.261399
SCGN	0.260803	0.260803
ANXA3	-0.260797	0.260797
FNBP1L	-0.26004	0.26004
C1orf115	-0.259676	0.259676
UTY	0.259627	0.259627
RAB7B	-0.259546	0.259546
MDS2	-0.25948	0.25948
S1PR3	-0.258967	0.258967
PARM1	-0.258948	0.258948
RFPL1	-0.258907	0.258907
PPFIA4	-0.25884	0.25884
SERPINI1	0.258838	0.258838
LCN10	-0.258832	0.258832
DYSF	-0.257751	0.257751
C14orf119	0.257741	0.257741
IL21	0.257451	0.257451
PPFIA3	0.256816	0.256816
CACNG6	-0.256637	0.256637
TMEM156	-0.256515	0.256515
LMAN1	0.256234	0.256234
KCNJ2	-0.255796	0.255796
LOC340357	-0.25553	0.25553
ORM1	-0.255402	0.255402
CR2	-0.255396	0.255396
SLC47A1	0.255265	0.255265
FAM150B	0.255223	0.255223
ANKRD20A11P	0.255189	0.255189
LINC00920	-0.255164	0.255164
FAM131B	0.255001	0.255001
NPR1	-0.254397	0.254397
CHAD	-0.254384	0.254384
SLC22A15	-0.253893	0.253893
PAX5	-0.253875	0.253875
GATA1	-0.253557	0.253557
TYW3	0.253411	0.253411
PKHD1L1	-0.253284	0.253284
GSX1	-0.253045	0.253045
CLCN1	-0.252286	0.252286
PF4V1	-0.252283	0.252283
CEACAM8	-0.25147	0.25147
FAM57A	0.25145	0.25145
AZU1	-0.251336	0.251336
RPS4Y1	0.251009	0.251009
IL21R-AS1	-0.250593	0.250593
ARHGAP44	-0.250567	0.250567
REM2	-0.250259	0.250259
COLQ	0.25022	0.25022
TMEM14A	0.25016	0.25016
BTLA	-0.249904	0.249904
SELENBP1	-0.249709	0.249709
LOC101927929	0.24885	0.24885
TEX40	-0.248511	0.248511
EHMT1-IT1	-0.248392	0.248392
MYL3	-0.248358	0.248358
APOF	-0.247947	0.247947
CLEC4E	-0.247769	0.247769
PHACTR3	-0.247526	0.247526
SLC25A43	0.247515	0.247515
B3GNT7	0.247501	0.247501
ANKRD55	-0.247495	0.247495
IFIT1	-0.247495	0.247495
RRN3P2	0.247282	0.247282
TRAF3	-0.24725	0.24725
KCNH4	-0.247041	0.247041
KANSL1-AS1	0.246997	0.246997
RAB27B	0.246693	0.246693
PTGER4P2-CDK2AP2P2	0.246561	0.246561
TNFRSF13B	-0.246445	0.246445
IKZF3	0.246045	0.246045
EEF1A2	-0.245929	0.245929
TSNAXIP1	-0.245772	0.245772
CWH43	-0.245701	0.245701
TM6SF1	-0.244778	0.244778
PLEK2	-0.244741	0.244741
CCDC153	-0.244722	0.244722
DYDC2	0.244426	0.244426
MCEMP1	-0.244398	0.244398
KRT72	0.243993	0.243993
SNCA	-0.243139	0.243139
MYZAP	-0.243039	0.243039
PIGR	-0.242872	0.242872
SPATC1L	-0.242506	0.242506
ZSCAN22	0.242381	0.242381
VAC14-AS1	-0.242114	0.242114
KLF15	-0.241998	0.241998
CXorf21	-0.241956	0.241956
OR5I1	-0.24163	0.24163
DGKK	0.241242	0.241242
BIK	-0.241228	0.241228
FAM168A	0.241099	0.241099
GRAPL	-0.24092	0.24092
FAM71A	-0.240889	0.240889
BTNL2	-0.240865	0.240865
C1QB	0.240703	0.240703
H1F0	-0.240493	0.240493
SERHL2	-0.240378	0.240378
CD3E	0.240374	0.240374
NAPRT	-0.239932	0.239932
FLT3	0.239896	0.239896
WNT9B	-0.239837	0.239837
LCN2	-0.239762	0.239762
ZNF503-AS2	0.239602	0.239602
ZNF595	0.239474	0.239474
GAFA2	-0.239395	0.239395
MT1E	0.239374	0.239374
GCM1	-0.239344	0.239344
LOC100506790	-0.239189	0.239189
NRXN2	0.239105	0.239105
FPR1	-0.239051	0.239051
ALAS2	-0.238611	0.238611
SLC35G3	-0.238458	0.238458
SPAG4	-0.238211	0.238211
HBM	-0.238177	0.238177
AIM2	-0.238165	0.238165
CPA3	-0.23809	0.23809
SLC16A14	-0.238052	0.238052
TAL2	-0.237832	0.237832
PWRN2	-0.237819	0.237819
OLFM4	-0.237803	0.237803
VN1R3	-0.237754	0.237754
PRDM12	-0.237622	0.237622
GCSAML-AS1	0.237518	0.237518
PEBP4	-0.23745	0.23745
SLCO1B1	0.237318	0.237318
SMPX	0.237091	0.237091
LY6G6C	-0.236909	0.236909
TNNT1	-0.236603	0.236603
LINC00852	0.236206	0.236206
PADI2	-0.236067	0.236067
ZNF571	0.235871	0.235871
OR1E1	-0.235746	0.235746
LINC01136	-0.235469	0.235469
CD180	-0.235066	0.235066
LONRF1	-0.234689	0.234689
STAT6	-0.234664	0.234664
CDC20	-0.234623	0.234623
GABARAPL1	0.234613	0.234613
HPDL	-0.234519	0.234519
PCDH9	-0.234355	0.234355
RNASE1	-0.234224	0.234224
ETV7	0.234087	0.234087
LOC101929007	-0.233981	0.233981
C1QTNF9B-AS1	-0.233882	0.233882
DNAJC18	0.233568	0.233568
FOLR3	-0.233536	0.233536
FLJ25758	-0.233265	0.233265
KMO	-0.233128	0.233128
BHLHE41	-0.232996	0.232996
HS3ST1	-0.232894	0.232894
ZSCAN21	0.232752	0.232752
PSMD6-AS2	0.232568	0.232568
C20orf141	-0.2323	0.2323
ZNF608	-0.231369	0.231369
SPATA5	0.231368	0.231368
IGFLR1	0.23136	0.23136
SPRR1B	-0.231355	0.231355
ADM5	0.231166	0.231166
ABCB9	-0.231049	0.231049
RASL11A	-0.230857	0.230857
C2CD4A	-0.230714	0.230714
DOCK6	-0.230599	0.230599
SCUBE3	-0.230491	0.230491
KLHDC8B	-0.230484	0.230484
TRIP13	-0.230343	0.230343
LOC101928173	0.230142	0.230142
CXCR6	0.229882	0.229882
MANSC1	-0.229645	0.229645
PCDHB5	0.22961	0.22961
DDX11L2	-0.229062	0.229062
LOC100507006	-0.228989	0.228989
FDCSP	-0.228796	0.228796
C20orf197	0.228675	0.228675
LOC286367	-0.228454	0.228454
LOC100288911	0.228442	0.228442
TBC1D30	0.228235	0.228235
DUSP26	-0.227976	0.227976
PPEF1	-0.227957	0.227957
ME3	0.227938	0.227938
STOX1	-0.227848	0.227848
MCF2	0.227694	0.227694
MAP3K8	0.227297	0.227297
HAND1	0.22706	0.22706
LOC101928144	-0.226968	0.226968
WDR11-AS1	-0.22685	0.22685
GAREML	0.226762	0.226762
VEGFC	-0.226476	0.226476
CCDC58	0.226462	0.226462
ICOSLG	-0.226215	0.226215
TGM3	-0.226044	0.226044
VSTM1	-0.225887	0.225887
CSHL1	0.225875	0.225875
ZNF154	-0.225857	0.225857
HCP5	0.225816	0.225816
MAK	-0.225721	0.225721
UGT1A6	-0.225649	0.225649
ADAMTS1	0.225625	0.225625
PRR7-AS1	-0.225524	0.225524
BCAR3	-0.22548	0.22548
BRSK1	0.225266	0.225266
KLK1	-0.225071	0.225071
PLAG1	-0.225054	0.225054
DPY19L3	-0.224989	0.224989
NEURL1	-0.224846	0.224846
IFT57	-0.224677	0.224677
C9orf47	-0.224603	0.224603
MRVI1	-0.224467	0.224467
BHMT	-0.224294	0.224294
TUBB6	-0.224182	0.224182
DLGAP1-AS2	0.224178	0.224178
PPP1R17	0.224027	0.224027
FAM13C	0.223626	0.223626
NTN4	0.223183	0.223183
PRR29	0.222988	0.222988
NAIP	-0.222894	0.222894
LTF	-0.222854	0.222854
KRT71	-0.222667	0.222667
TMCC3	0.222543	0.222543
C2orf61	-0.222429	0.222429
SPRY1	-0.222186	0.222186
CKAP2L	0.222064	0.222064
LOC283194	-0.221902	0.221902
RGS6	-0.221717	0.221717
ANKLE1	-0.221638	0.221638
ZNF827	0.221638	0.221638
LOC101927081	0.221476	0.221476
C11orf94	-0.221383	0.221383
ZSWIM5	0.221372	0.221372
ITGAD	0.221263	0.221263
SCGB1A1	-0.221231	0.221231
SYNM	0.220958	0.220958
JOSD1	0.220956	0.220956
LINC01271	-0.220825	0.220825
DDIT3	-0.220551	0.220551
LINC00528	-0.220532	0.220532
AVPI1	0.220442	0.220442
FCAR	-0.220416	0.220416
RNF148	-0.220381	0.220381
EFNA2	-0.220288	0.220288
CHDH	-0.220068	0.220068
RNASE2	-0.219844	0.219844
ZPBP2	-0.219556	0.219556
RUNDC3B	0.219451	0.219451
HS3ST6	-0.219296	0.219296
TPPP2	-0.219214	0.219214
RETN	-0.219183	0.219183
USP46-AS1	0.219181	0.219181
NAP1L3	0.219143	0.219143
OLR1	-0.218498	0.218498
UST	0.218431	0.218431
ZSCAN31	0.218426	0.218426
MSMO1	0.218338	0.218338
MAGEB2	-0.218237	0.218237
MYCT1	-0.218112	0.218112
PRSS36	-0.218066	0.218066
LOC400756	-0.217581	0.217581
SNX7	0.217363	0.217363
SPTBN1	-0.217355	0.217355
LOC102723886	-0.216938	0.216938
ABCA13	-0.21683	0.21683
APLNR	-0.216717	0.216717
LEF1-AS1	-0.216666	0.216666
SLC15A2	-0.216346	0.216346
NPAS2	-0.215754	0.215754
C14orf180	-0.215593	0.215593
C5orf58	-0.215445	0.215445
LOC100507557	0.215408	0.215408
GTSF1L	-0.215344	0.215344
KIAA0040	-0.215148	0.215148
FBLN2	-0.215085	0.215085
KCNA1	0.21507	0.21507
INA	-0.214931	0.214931
TRIM58	-0.21481	0.21481
RHO	-0.214752	0.214752
LOC400768	0.214591	0.214591
STARD4	0.214539	0.214539
OR10A4	-0.214482	0.214482
DMRT3	0.214438	0.214438
CDK18	-0.214409	0.214409
SRD5A3	0.214327	0.214327
KIF24	-0.214303	0.214303
NEK8	-0.214259	0.214259
CARD6	-0.214116	0.214116
NPHS2	-0.213657	0.213657
LOC100130357	-0.213624	0.213624
NT5E	-0.213409	0.213409
TNFAIP3	0.213304	0.213304
GAB1	-0.213278	0.213278
SELM	0.213064	0.213064
CRYZ	0.212899	0.212899
NFIX	-0.212822	0.212822
TCL1A	-0.212818	0.212818
GLDC	-0.21268	0.21268
COCH	-0.212594	0.212594
IFT81	-0.212432	0.212432
ARNTL2	-0.212263	0.212263
HK3	-0.212182	0.212182
IL12A	-0.212111	0.212111
SNAI2	0.212097	0.212097
ZEB1-AS1	-0.212017	0.212017
ZSCAN1	-0.211997	0.211997
FAM114A1	-0.211846	0.211846
C18orf42	0.211787	0.211787
IGFBP6	0.211715	0.211715
LIPC	0.211535	0.211535
CLEC10A	0.211532	0.211532
ULK4	0.211526	0.211526
SUN3	0.211482	0.211482
FOXC1	0.211324	0.211324
PP12719	-0.211312	0.211312
IL1R1	-0.211304	0.211304
PLA2G5	-0.211021	0.211021
ZMYND15	0.210977	0.210977
USP3-AS1	0.210838	0.210838
LIMA1	0.210774	0.210774
PRKY	0.210754	0.210754
LOC101927438	-0.210633	0.210633
RIIAD1	-0.210418	0.210418
SIGLEC5	-0.210101	0.210101
LPP-AS2	-0.210067	0.210067
IGFBPL1	-0.209497	0.209497
T	-0.209224	0.209224
WWC2	0.208948	0.208948
FPR2	-0.208723	0.208723
MX1	-0.208575	0.208575
GDF9	-0.208501	0.208501
MACC1	0.20842	0.20842
XIST	-0.208386	0.208386
RGS18	-0.208377	0.208377
CLEC4D	-0.208301	0.208301
CELA1	-0.207992	0.207992
ASB9	-0.207863	0.207863
VEPH1	-0.20775	0.20775
LOC146880	-0.207719	0.207719
HSPA6	-0.207492	0.207492
LINC00302	0.207396	0.207396
FLJ36848	-0.207385	0.207385
SMAD9	0.207242	0.207242
RASAL1	-0.20713	0.20713
TMEM171	0.207072	0.207072
MGAT4A	0.207067	0.207067
FOSL2	0.207023	0.207023
CYSLTR2	-0.207013	0.207013
FAM47C	0.206807	0.206807
CX3CR1	0.206791	0.206791
ROGDI	-0.206635	0.206635
ESAM	-0.206419	0.206419
PPM1H	-0.20637	0.20637
LINC00358	0.206179	0.206179
IRGQ	-0.205813	0.205813
ADTRP	-0.205811	0.205811
BAIAP3	-0.205763	0.205763
ACP6	-0.205561	0.205561
KIAA1958	-0.205451	0.205451
GSTO2	-0.20542	0.20542
CYP2J2	-0.205396	0.205396
LOC101929726	-0.205363	0.205363
ZC3H12D	-0.205339	0.205339
NSG1	0.205304	0.205304
CD72	-0.205239	0.205239
NUPR1	-0.205195	0.205195
C10orf82	-0.20516	0.20516
KRTAP3-2	0.204942	0.204942
CECR6	-0.204925	0.204925
LINC00619	0.204784	0.204784
AFP	-0.204739	0.204739
PITPNM3	-0.204421	0.204421
CCDC170	-0.204365	0.204365
GPX2	-0.204304	0.204304
LINC00969	0.20423	0.20423
DFNA5	-0.204201	0.204201
GPR84	-0.204138	0.204138
TWSG1	0.20403	0.20403
NGFR	0.204026	0.204026
CLEC5A	-0.204011	0.204011
LINC00605	0.203914	0.203914
ZBTB18	-0.203716	0.203716
DKK3	-0.203702	0.203702
SPATA2	-0.203594	0.203594
TMPRSS3	0.203564	0.203564
CABP4	-0.203382	0.203382
IGFBP3	0.203178	0.203178
SLC34A1	0.203019	0.203019
ULBP3	0.202865	0.202865
SPON1	-0.202627	0.202627
ZKSCAN8	0.202461	0.202461
LINC01449	-0.202429	0.202429
CCR9	-0.20239	0.20239
MOSPD2	-0.2023	0.2023
MGC50722	-0.202036	0.202036
GAL3ST4	-0.201942	0.201942
MYO7B	-0.2019	0.2019
LOC102723704	-0.201823	0.201823
FAM111B	-0.20178	0.20178
EPS8	0.201714	0.201714
MRC2	-0.201394	0.201394
MGAM	-0.201318	0.201318
SLC6A9	-0.201302	0.201302
PPP1R2P9	-0.201167	0.201167
EIF2A	0.201111	0.201111
DDC-AS1	-0.201108	0.201108
LOC101929167	0.201078	0.201078
PGLYRP2	-0.200931	0.200931
MLF1	0.200784	0.200784
CLMP	0.200664	0.200664
NT5C3B	-0.200658	0.200658
B3GNT6	-0.200623	0.200623
SYF2	0.200512	0.200512
SKA3	-0.2001	0.2001
RNF157-AS1	-0.199933	0.199933
MARCO	0.199739	0.199739
TRIML1	-0.199711	0.199711
LOC100505564	-0.199694	0.199694
ZNF385B	0.199592	0.199592
SYCE1	-0.199394	0.199394
OR5P3	0.199379	0.199379
SFTPD	0.199321	0.199321
PRRG2	-0.199219	0.199219
LOC285181	-0.199116	0.199116
AFAP1L1	-0.199034	0.199034
PI16	-0.198979	0.198979
LOC389641	-0.19895	0.19895
GABBR2	-0.198946	0.198946
SLC30A3	-0.198875	0.198875
LOC101927181	0.198747	0.198747
KLC4	-0.198735	0.198735
C5AR2	-0.198622	0.198622
EIF2S3	-0.198471	0.198471
CCR1	-0.19844	0.19844
CAMK2N2	0.198321	0.198321
HOXB3	0.198279	0.198279
PRAMEF12	-0.198271	0.198271
RAB3IL1	-0.197992	0.197992
KIAA1407	-0.197947	0.197947
GOLM1	0.197907	0.197907
IL1RL2	-0.197795	0.197795
LYPD6B	-0.197717	0.197717
SLC25A10	0.19763	0.19763
GPR52	-0.197601	0.197601
PLD4	-0.197425	0.197425
ASIC1	-0.197366	0.197366
TXNDC2	-0.197326	0.197326
AASS	-0.197316	0.197316
PELI1	-0.197201	0.197201
CMTR1	0.19716	0.19716
LOC100506538	-0.197129	0.197129
ZNF711	-0.197048	0.197048
ATP8B4	-0.196969	0.196969
HOXC6	-0.196926	0.196926
SLC52A1	-0.196648	0.196648
CCR5	0.196629	0.196629
KRTAP5-9	-0.196435	0.196435
SERPINB13	0.196321	0.196321
ACTA1	-0.196287	0.196287
ITLN1	0.196281	0.196281
PIFO	-0.196261	0.196261
RGCC	-0.196235	0.196235
TRAPPC6B	0.196017	0.196017
DCHS1	-0.19593	0.19593
ITM2C	-0.195876	0.195876
SLC39A2	-0.19566	0.19566
AKT1S1	-0.195655	0.195655
MRC1	0.195492	0.195492
LOC101928399	0.195396	0.195396
MOCS1	0.195279	0.195279
CLDN1	-0.195182	0.195182
HDC	-0.195106	0.195106
GPRIN3	0.194711	0.194711
TEX101	-0.194662	0.194662
MBOAT2	-0.194578	0.194578
ANKRD23	0.194535	0.194535
GSC	0.194525	0.194525
B3GNT5	-0.194415	0.194415
CAPNS2	-0.194387	0.194387
BACH2	-0.194249	0.194249
PRL	-0.194208	0.194208
NINJ1	-0.194001	0.194001
SLC22A18AS	-0.193954	0.193954
FZD9	-0.193798	0.193798
TRIM78P	-0.193715	0.193715
LOC100130744	0.193661	0.193661
OR7C1	-0.193633	0.193633
MOXD1	-0.193574	0.193574
SLC38A11	-0.193552	0.193552
NAMPT	-0.193417	0.193417
ADM	-0.193411	0.193411
CDKN1C	0.193401	0.193401
USP46	0.193298	0.193298
TSPAN12	0.193128	0.193128
LOC101928251	-0.192883	0.192883
GLI1	-0.192735	0.192735
LOC101928043	-0.192614	0.192614
CTSE	-0.192548	0.192548
PRO1804	-0.19245	0.19245
MTMR12	0.192182	0.192182
HPX	-0.192158	0.192158
GPR171	0.192157	0.192157
MSR1	0.192099	0.192099
STKLD1	-0.192072	0.192072
PKP2	-0.192011	0.192011
IRS1	-0.192004	0.192004
PLEKHG1	-0.191555	0.191555
S100A5	-0.191548	0.191548
MTFP1	0.191259	0.191259
C20orf195	-0.191149	0.191149
LRRC43	0.191139	0.191139
CCDC42B	0.191013	0.191013
GNG8	-0.191008	0.191008
KIAA1324L	-0.190867	0.190867
LOC102723809	0.190479	0.190479
ABCC4	-0.190458	0.190458
SNORA65	-0.190392	0.190392
LINC00304	-0.190344	0.190344
TMTC1	-0.190302	0.190302
ELANE	-0.190008	0.190008
UBE2T	-0.189837	0.189837
COL15A1	0.189799	0.189799
MAGEE2	0.189584	0.189584
OR5L2	-0.189495	0.189495
CDH1	0.189482	0.189482
CHST8	-0.189203	0.189203
CCDC173	0.189177	0.189177
PRG3	-0.189136	0.189136
KLKB1	0.189096	0.189096
MIR3916	0.188978	0.188978
LOC100131043	-0.188873	0.188873
FGF23	-0.188848	0.188848
LOC100132078	-0.188812	0.188812
UNC5D	-0.188775	0.188775
LINC01049	-0.188718	0.188718
ZNF610	-0.188695	0.188695
C5orf49	0.188671	0.188671
HDAC9	-0.188544	0.188544
IL10RB-AS1	-0.188247	0.188247
TMEM35	0.188163	0.188163
LOC101929526	-0.188107	0.188107
CXCL1	-0.187762	0.187762
GUCY2C	-0.187622	0.187622
MSC	0.187504	0.187504
ADNP2	0.187436	0.187436
GGTA1P	-0.187271	0.187271
EHHADH	0.187186	0.187186
KDM5D	0.187175	0.187175
LGALS2	0.187105	0.187105
NXF3	-0.187076	0.187076
SMCHD1	-0.186856	0.186856
PRSS27	-0.186777	0.186777
RNF150	-0.186725	0.186725
GNAI1	-0.186633	0.186633
LOC101929153	-0.186562	0.186562
TMEM86A	-0.186325	0.186325
MYRIP	0.186248	0.186248
TMEM198	0.186229	0.186229
ARVCF	0.186174	0.186174
MNX1-AS1	-0.186092	0.186092
KCNIP1	-0.186009	0.186009
SGCE	-0.185845	0.185845
SLC14A1	0.18557	0.18557
MC5R	-0.185396	0.185396
TMEM51	0.185013	0.185013
ANKRD18B	0.184794	0.184794
IFIT3	-0.184749	0.184749
ARMC2	-0.184725	0.184725
AHSP	-0.184703	0.184703
HPN	-0.184689	0.184689
LOC101929340	-0.184354	0.184354
SCN11A	-0.184195	0.184195
KCNMB3	-0.184155	0.184155
AFF3	-0.184108	0.184108
TNFRSF9	0.184007	0.184007
SLC7A5	0.183905	0.183905
SERPINB10	-0.183875	0.183875
GLRA3	-0.183842	0.183842
SLC7A11	0.183667	0.183667
C1orf74	0.183389	0.183389
OLIG3	0.183365	0.183365
ZBTB8A	-0.183245	0.183245
MAP7	-0.183227	0.183227
GSTA4	0.182989	0.182989
INHBA	-0.182895	0.182895
LCE1E	-0.182818	0.182818
KLF3-AS1	-0.182803	0.182803
NTSR1	-0.182603	0.182603
PDZK1IP1	-0.182587	0.182587
PTGDR2	-0.182543	0.182543
BDKRB1	-0.182525	0.182525
TRIM5	0.182524	0.182524
DEFA4	-0.182312	0.182312
PLG	0.182306	0.182306
PTGS2	-0.182282	0.182282
TFPI	-0.182249	0.182249
CXCL14	-0.182176	0.182176
TREM1	-0.182126	0.182126
CYP4F22	0.182041	0.182041
WDR76	0.182039	0.182039
CCT5	0.181937	0.181937
SMURF2	0.181901	0.181901
KIF12	-0.181796	0.181796
OR1D2	-0.181644	0.181644
PDE7B	-0.181621	0.181621
C6orf164	-0.181569	0.181569
ANHX	-0.181524	0.181524
LPAR1	-0.181485	0.181485
TNFSF14	0.181173	0.181173
COL4A1	-0.181123	0.181123
LOC400958	-0.180748	0.180748
SVOPL	-0.180476	0.180476
ZNF311	-0.180221	0.180221
HTR3A	-0.179987	0.179987
CFH	0.179857	0.179857
AMDHD1	0.179847	0.179847
IL17D	0.179822	0.179822
PLA2G7	0.179809	0.179809
VEGFA	-0.179683	0.179683
CFHR3	0.179631	0.179631
GCSAM	-0.179573	0.179573
GPRC5B	-0.179421	0.179421
GFPT2	0.179388	0.179388
CLEC7A	-0.179191	0.179191
C2orf71	0.179154	0.179154
SLAMF8	0.178658	0.178658
LPA	0.178637	0.178637
CRIP2	-0.178563	0.178563
TAAR3	0.178556	0.178556
ZNF702P	-0.1785	0.1785
VGLL2	-0.178473	0.178473
DENND2D	0.178409	0.178409
ZBTB12	-0.178335	0.178335
COL23A1	-0.178118	0.178118
SCART1	-0.177842	0.177842
STEAP1B	-0.177797	0.177797
AIFM3	-0.177532	0.177532
LINC00339	-0.177492	0.177492
LDB2	0.177451	0.177451
FAM3D	-0.177442	0.177442
ABCA1	-0.177343	0.177343
LOC388780	-0.177294	0.177294
CNDP1	0.177291	0.177291
KRTAP19-1	-0.177274	0.177274
MYC	-0.177071	0.177071
SMIM10	-0.177014	0.177014
ACVRL1	-0.176901	0.176901
HAL	-0.176851	0.176851
HBB	-0.176802	0.176802
CPA4	-0.176782	0.176782
DMXL2	-0.176759	0.176759
LOC101927616	0.176715	0.176715
ZBED4	0.176699	0.176699
LOC100506472	0.176574	0.176574
MUC20	-0.175814	0.175814
AVIL	-0.175752	0.175752
QPCTL	-0.175625	0.175625
ASAP1-IT1	-0.175587	0.175587
IFIT2	-0.175571	0.175571
LOC101929064	-0.175537	0.175537
AQP10	-0.175534	0.175534
C8orf37	-0.175438	0.175438
WDR63	0.175434	0.175434
CNN3	-0.175206	0.175206
KDM5A	0.174816	0.174816
C7orf13	-0.174522	0.174522
H1FOO	-0.174427	0.174427
SLC1A4	0.174319	0.174319
SPICE1	-0.174306	0.174306
KDR	0.174287	0.174287
RTP4	0.174249	0.174249
LOC102723927	-0.174217	0.174217
ZNF19	-0.17412	0.17412
SOWAHA	0.173926	0.173926
LGR4	-0.173917	0.173917
IQCD	-0.17391	0.17391
HSPA2	0.173841	0.173841
KISS1R	-0.173829	0.173829
TGFB2	0.173685	0.173685
SPRR3	-0.173614	0.173614
RSAD2	-0.173552	0.173552
C19orf53	0.173525	0.173525
MAGI2-AS3	-0.173287	0.173287
SLC22A3	0.173281	0.173281
MYBL2	-0.173125	0.173125
CACNB4	-0.17307	0.17307
RPRM	-0.172984	0.172984
SLC25A5-AS1	-0.17294	0.17294
CRHR2	-0.172731	0.172731
DUSP7	0.172488	0.172488
LAX1	0.17248	0.17248
TTYH1	-0.172466	0.172466
DHCR24	0.172401	0.172401
MOCS3	-0.172362	0.172362
KIAA1549	-0.172271	0.172271
ADAMTS19	-0.172259	0.172259
LOC652276	-0.172255	0.172255
EIF1AY	0.172212	0.172212
ZNF589	-0.172211	0.172211
EOGT	0.172134	0.172134
ADAM11	-0.172047	0.172047
LOC389834	0.172038	0.172038
ARHGAP24	-0.171803	0.171803
TRPC3	0.171797	0.171797
MSX1	0.171753	0.171753
ZNF43	-0.171716	0.171716
DEPDC1-AS1	0.171657	0.171657
PROSER2-AS1	-0.171629	0.171629
ATP6AP1L	-0.17157	0.17157
ZNF571-AS1	0.171488	0.171488
LOC101559451	-0.17142	0.17142
ZBTB6	0.17138	0.17138
MYH1	-0.171213	0.171213
MIR210HG	-0.171127	0.171127
DPY19L2P2	0.171083	0.171083
SCG5	0.17094	0.17094
ZNF578	0.170869	0.170869
TREML4	-0.170809	0.170809
DLGAP1-AS3	-0.170749	0.170749
TSPAN6	-0.170651	0.170651
ASF1A	0.170599	0.170599
MST1R	-0.170436	0.170436
DCLK3	0.170343	0.170343
C1QA	0.170236	0.170236
GOLGA7B	0.170139	0.170139
SIRPB2	-0.169711	0.169711
LOC642620	0.169633	0.169633
GPR126	0.169613	0.169613
THBS4	-0.169568	0.169568
GP1BA	0.169498	0.169498
NCKAP1	0.169045	0.169045
ZNF670	-0.168963	0.168963
HHIPL1	-0.168876	0.168876
CLEC12B	-0.168756	0.168756
IFI44L	-0.168397	0.168397
SLC7A4	-0.168394	0.168394
NYAP2	0.168299	0.168299
LINC00672	0.168248	0.168248
C5AR1	-0.168002	0.168002
MCHR1	0.167925	0.167925
KIF27	0.16784	0.16784
LOC101929378	-0.167795	0.167795
PRTN3	-0.167777	0.167777
EFEMP1	0.16769	0.16769
ECRP	-0.167654	0.167654
NSUN7	-0.167562	0.167562
BTNL3	-0.167504	0.167504
FSCN2	-0.167449	0.167449
C22orf42	-0.167408	0.167408
LOC101929272	-0.167339	0.167339
RHPN1-AS1	-0.167305	0.167305
MXRA8	-0.167236	0.167236
RPS11	0.167222	0.167222
REN	-0.167022	0.167022
BCAT1	0.167022	0.167022
LRRC32	-0.166824	0.166824
NR3C2	0.166779	0.166779
HMX2	-0.166732	0.166732
PRCD	-0.16668	0.16668
HCAR3	-0.166663	0.166663
LINC00911	-0.166425	0.166425
LOC100132057	-0.166255	0.166255
LOC101927814	-0.166206	0.166206
GPM6A	-0.165931	0.165931
SLC1A6	-0.165917	0.165917
LOC100505985	0.165862	0.165862
BHLHE40	0.165814	0.165814
DDX11	-0.16573	0.16573
SULT2B1	0.165667	0.165667
TBC1D27	-0.165632	0.165632
SERPINF2	-0.165593	0.165593
RHOJ	-0.165567	0.165567
COX18	0.165358	0.165358
LOC100507443	-0.165344	0.165344
ABCC12	0.165343	0.165343
C19orf81	-0.165279	0.165279
LRRC69	0.165157	0.165157
STRN3	-0.16514	0.16514
SETD9	-0.165087	0.165087
EP300	0.164952	0.164952
PMEPA1	-0.164928	0.164928
HLA-DRB6	-0.164918	0.164918
DAAM2	-0.164837	0.164837
IFNAR1	-0.164821	0.164821
PANX3	-0.164719	0.164719
KRT83	0.164564	0.164564
EPHA1	-0.164461	0.164461
SERPINB3	-0.164328	0.164328
CRYGD	0.164275	0.164275
PTER	0.164268	0.164268
CYTL1	0.164268	0.164268
BMP3	-0.164152	0.164152
C17orf97	0.164151	0.164151
TTTY13	0.164056	0.164056
E2F8	-0.164025	0.164025
C1orf94	-0.163993	0.163993
WTIP	-0.163949	0.163949
DSCC1	0.163894	0.163894
LOC400043	-0.163859	0.163859
ATRNL1	-0.163786	0.163786
RABIF	0.163683	0.163683
SEPSECS	0.163613	0.163613
SP6	-0.16361	0.16361
ZNF165	-0.163567	0.163567
CXCL8	-0.163561	0.163561
C3orf35	0.163517	0.163517
P2RY6	0.163462	0.163462
LOC100506797	-0.163379	0.163379
DCSTAMP	0.163344	0.163344
FOXO6	-0.163322	0.163322
LOC100507395	-0.163098	0.163098
ANGPT1	-0.162977	0.162977
RPH3AL	0.162952	0.162952
CUBN	-0.162824	0.162824
SPZ1	0.162708	0.162708
ARL5C	-0.162642	0.162642
MSRB3	-0.162548	0.162548
B4GALNT2	-0.162462	0.162462
MSANTD2	0.162449	0.162449
RGMA	-0.162382	0.162382
TDH	0.162337	0.162337
GRIP1	0.162324	0.162324
VSIG1	-0.162302	0.162302
LINC00334	-0.162277	0.162277
LOC100128325	-0.162248	0.162248
HIC1	0.162013	0.162013
TRIM63	0.161963	0.161963
LRRD1	-0.161918	0.161918
OSBPL6	-0.16191	0.16191
G0S2	-0.16179	0.16179
CASQ2	-0.16169	0.16169
GRB7	-0.161483	0.161483
EGR1	-0.161474	0.161474
QRFPR	0.161095	0.161095
SPATA17	0.16107	0.16107
MAL2	-0.161058	0.161058
CREBRF	0.160936	0.160936
ST8SIA5	-0.160871	0.160871
SPRR2C	-0.160832	0.160832
ST7-OT4	0.16078	0.16078
CTTNBP2	-0.160714	0.160714
KBTBD3	0.160644	0.160644
SCML2	-0.16053	0.16053
RASGEF1C	-0.160507	0.160507
INSL5	0.160479	0.160479
LOC100129447	-0.16047	0.16047
C17orf99	0.160361	0.160361
TMTC3	0.160264	0.160264
CCR8	-0.160249	0.160249
MED12L	-0.160197	0.160197
INE1	-0.159976	0.159976
FOLR1	-0.159963	0.159963
LIPH	-0.159939	0.159939
GLYATL2	0.159605	0.159605
NT5DC3	-0.159499	0.159499
SAMD5	-0.159445	0.159445
PRO2852	-0.159395	0.159395
DGKA	-0.159319	0.159319
LOC100128176	0.159313	0.159313
PHOSPHO2	-0.159193	0.159193
MEOX2	0.159163	0.159163
TMEM99	0.159148	0.159148
GABRA3	-0.159084	0.159084
LOC100131180	0.159072	0.159072
LOC101928700	-0.158981	0.158981
AQP8	-0.158973	0.158973
COL18A1	-0.158842	0.158842
CBS	-0.158782	0.158782
GPR153	0.158749	0.158749
KCTD21	-0.158645	0.158645
CAV1	-0.158444	0.158444
LOC102724927	0.158437	0.158437
HOXB-AS1	0.158262	0.158262
FZD1	-0.157745	0.157745
NCAN	0.157663	0.157663
PLK3	-0.157635	0.157635
SLC51A	-0.157592	0.157592
HS3ST2	-0.157561	0.157561
UBL4B	-0.157536	0.157536
PCSK1N	-0.157523	0.157523
P2RY1	-0.157429	0.157429
RIPK4	-0.1574	0.1574
FLYWCH2	-0.157286	0.157286
PDE4D	0.157245	0.157245
EGR2	-0.157226	0.157226
RAB26	-0.157207	0.157207
CSMD3	-0.157182	0.157182
LILRP2	-0.157029	0.157029
TRIM54	-0.156948	0.156948
ZSCAN4	-0.156893	0.156893
DUSP5P1	0.156727	0.156727
NRIP2	0.156689	0.156689
THEG	-0.156664	0.156664
MT1M	0.156633	0.156633
OR2B6	0.156527	0.156527
RPS16P5	-0.156435	0.156435
TCF24	0.156165	0.156165
LOC102724156	-0.156158	0.156158
SLURP1	-0.156018	0.156018
TMEM170B	0.155946	0.155946
PLEKHA7	-0.15591	0.15591
SMARCA1	-0.155792	0.155792
ZNF391	-0.155704	0.155704
HNF1B	-0.15552	0.15552
LCE1B	0.155428	0.155428
NFATC4	-0.155376	0.155376
PRO1082	-0.155328	0.155328
ROR2	-0.155298	0.155298
PNP	-0.155272	0.155272
ACOX2	-0.155159	0.155159
SERPINA9	-0.155145	0.155145
LOC729680	0.155112	0.155112
LOC100130278	-0.155068	0.155068
FAM171A2	-0.155042	0.155042
CNTD2	-0.155036	0.155036
CCNB1	-0.154838	0.154838
MAGEC1	-0.154827	0.154827
LOC100131864	-0.154518	0.154518
LOC284219	0.154434	0.154434
ANPEP	-0.154419	0.154419
PLLP	-0.154414	0.154414
CER1	0.154312	0.154312
FAM81B	-0.15423	0.15423
C6orf165	-0.154223	0.154223
LOC101927040	-0.154102	0.154102
HIST1H4E	-0.154065	0.154065
CISH	-0.153935	0.153935
STPG1	-0.153922	0.153922
GGH	-0.153849	0.153849
GBP1P1	0.153783	0.153783
SERPINE1	0.153669	0.153669
CFB	0.153605	0.153605
LMO3	-0.153548	0.153548
WWC2-AS2	-0.153516	0.153516
ACY3	-0.153453	0.153453
SAMSN1	0.153403	0.153403
RPGRIP1	-0.153393	0.153393
TTC9	-0.153367	0.153367
TNNI3K	0.153363	0.153363
ST3GAL4-AS1	0.153281	0.153281
C16orf45	0.153271	0.153271
P4HA3	-0.153271	0.153271
BRE-AS1	-0.153214	0.153214
ARPC5	-0.15318	0.15318
CRYM	-0.153124	0.153124
LOC100507277	-0.153124	0.153124
DSEL	-0.153076	0.153076
KCNT1	0.153064	0.153064
KREMEN2	-0.153031	0.153031
PNMA6A	-0.152948	0.152948
HEYL	-0.152941	0.152941
LOC101929144	0.152582	0.152582
FMO1	-0.152381	0.152381
SRPX	0.152377	0.152377
SLC6A5	-0.152264	0.152264
LSAMP	-0.152235	0.152235
FLJ41455	-0.152205	0.152205
OR8G2	-0.152172	0.152172
HEY2	0.152124	0.152124
FAXDC2	-0.152069	0.152069
TMEM61	-0.151916	0.151916
MKS1	-0.151896	0.151896
FLJ13224	-0.151884	0.151884
LILRA3	-0.151653	0.151653
STS	0.151633	0.151633
GPRC5D	-0.151524	0.151524
CXCL11	0.151482	0.151482
RNF175	-0.151297	0.151297
NPAS1	0.151238	0.151238
DYNC1I1	-0.151226	0.151226
FBLN5	-0.151221	0.151221
FITM2	0.151162	0.151162
IFITM10	-0.151146	0.151146
LRRC6	-0.151134	0.151134
TBX10	-0.151088	0.151088
CRIP3	-0.15103	0.15103
ZNF665	-0.151024	0.151024
ABCC3	-0.150486	0.150486
DEPDC7	-0.150406	0.150406
ZNF204P	-0.150301	0.150301
APCDD1	-0.150158	0.150158
CFHR5	-0.150046	0.150046
LOC729970	-0.150039	0.150039
IL9R	-0.150032	0.150032
LOC286238	0.150012	0.150012
FBN2	-0.149983	0.149983
PRSS8	-0.149906	0.149906
LINC01282	-0.149777	0.149777
ZNF431	-0.149566	0.149566
HYMAI	0.149534	0.149534
PPIL4	-0.149463	0.149463
LOC100499194	-0.149404	0.149404
PITRM1-AS1	-0.149358	0.149358
ACADL	0.14934	0.14934
OMP	-0.149333	0.149333
DIRC1	-0.149297	0.149297
GRK4	0.14916	0.14916
ATPAF1	0.14905	0.14905
ZC3H12C	-0.149013	0.149013
EPB41L3	0.149	0.149
IL1R2	-0.148967	0.148967
HYAL1	-0.148889	0.148889
OPCML	0.148806	0.148806
AZGP1	-0.148765	0.148765
CASC15	-0.148689	0.148689
THAP8	-0.148632	0.148632
KRTAP1-3	-0.148605	0.148605
TTC7B	-0.148554	0.148554
FAM155A	0.148547	0.148547
ERICH1-AS1	-0.148499	0.148499
ERN2	-0.148498	0.148498
TRIM40	-0.148228	0.148228
LINC00184	-0.148224	0.148224
MGC16142	0.148149	0.148149
CYP11B2	0.148129	0.148129
C6orf163	-0.148127	0.148127
CASC10	-0.148111	0.148111
PRDM14	-0.14779	0.14779
NPPB	-0.147753	0.147753
CXCR2	-0.147622	0.147622
LHFPL5	-0.147443	0.147443
FAM166B	-0.147404	0.147404
CDKN2B	0.147383	0.147383
LOC613266	-0.147317	0.147317
WARS	0.147149	0.147149
LINC01310	-0.147099	0.147099
PTPRO	-0.146989	0.146989
BAAT	-0.146915	0.146915
GSN-AS1	0.146862	0.146862
CTHRC1	0.146791	0.146791
CDA	-0.146784	0.146784
FBXL13	-0.146758	0.146758
LMO7DN	0.146725	0.146725
RAG1	0.146604	0.146604
CCKBR	-0.146494	0.146494
CPLX3	-0.146357	0.146357
INTS5	0.146326	0.146326
PSMC3IP	0.146267	0.146267
ARHGAP18	0.146151	0.146151
ZMYND12	0.145999	0.145999
XK	-0.145983	0.145983
PP12708	0.145927	0.145927
C10orf25	-0.145826	0.145826
LOC221122	-0.145812	0.145812
PPP1R15A	-0.14581	0.14581
ARTN	-0.14577	0.14577
LOC101927365	-0.145717	0.145717
TRIM10	-0.145709	0.145709
UCMA	-0.145689	0.145689
C1orf54	0.145623	0.145623
HILS1	-0.145568	0.145568
COL9A3	-0.145401	0.145401
FAM161B	0.14538	0.14538
LOC100131541	-0.145264	0.145264
SCNN1A	0.145109	0.145109
EGLN3	-0.145005	0.145005
C1orf87	0.144927	0.144927
PDE6H	-0.144837	0.144837
IER2	-0.144715	0.144715
ARHGEF12	0.144645	0.144645
LINC00327	-0.144639	0.144639
ALB	-0.144623	0.144623
CTSG	-0.144538	0.144538
NUDT12	0.144512	0.144512
FOXP3	-0.144459	0.144459
TAGLN	-0.144429	0.144429
OAS1	-0.14433	0.14433
BANF2	-0.144329	0.144329
CORIN	-0.144239	0.144239
SFTA3	-0.144205	0.144205
NFE2L3	0.144145	0.144145
PRDM8	-0.144125	0.144125
LOC101927839	-0.14402	0.14402
TMEM27	-0.143998	0.143998
LOC100996583	-0.143965	0.143965
SLC10A4	-0.143871	0.143871
RGS1	0.143847	0.143847
LIMD1-AS1	-0.143812	0.143812
CETP	-0.143791	0.143791
LCA5L	-0.143751	0.143751
WNT16	-0.14373	0.14373
SLC26A8	-0.143684	0.143684
PLA2G4A	-0.143624	0.143624
KLHL15	0.143618	0.143618
LOC101927059	-0.143605	0.143605
FRMD6-AS1	-0.143592	0.143592
CNKSR3	0.143485	0.143485
MS4A2	-0.143471	0.143471
MICA	0.143349	0.143349
ZNF556	0.143325	0.143325
CD69	0.143267	0.143267
C15orf54	-0.143253	0.143253
EGR3	-0.143213	0.143213
KCNJ6	-0.143177	0.143177
MEST	-0.142945	0.142945
SPATA32	-0.142918	0.142918
GPR173	-0.142874	0.142874
OOEP	0.142824	0.142824
CIDEA	0.142799	0.142799
IKZF2	0.142752	0.142752
SRI	0.142479	0.142479
LIN7A	-0.142425	0.142425
CLECL1	-0.142417	0.142417
IL27	-0.142242	0.142242
FAIM2	-0.14223	0.14223
BTG3	0.141833	0.141833
MYOZ3	-0.141784	0.141784
TMEM114	-0.141754	0.141754
EBF4	0.141665	0.141665
CDC42EP3	-0.141584	0.141584
CLEC1A	-0.141531	0.141531
ACTL7B	-0.141497	0.141497
WDR27	-0.141475	0.141475
SPRY2	-0.141457	0.141457
ACTR3C	0.141431	0.141431
KCNV2	-0.141398	0.141398
TPBG	0.141335	0.141335
DLEU7	0.14116	0.14116
MINPP1	0.141149	0.141149
GUCA2A	0.141134	0.141134
DNAJC5B	-0.141134	0.141134
LOC100507534	-0.141114	0.141114
FKBP5	0.141113	0.141113
EPHB3	-0.141094	0.141094
UBTD2	0.140871	0.140871
GAB2	-0.140815	0.140815
WNT5B	-0.140752	0.140752
LRRN3	-0.140747	0.140747
DQX1	-0.140707	0.140707
CD151	-0.140659	0.140659
PNMA3	0.140573	0.140573
MEOX1	0.140497	0.140497
LOC100996694	-0.140435	0.140435
ARC	-0.140406	0.140406
B3GALT2	0.140397	0.140397
LINC00935	-0.140319	0.140319
GPR156	-0.140295	0.140295
HESX1	-0.14021	0.14021
AMN1	-0.140204	0.140204
ADIRF-AS1	0.140141	0.140141
CHN1	-0.140115	0.140115
NMRK2	-0.140112	0.140112
KANK1	-0.140034	0.140034
MYO15A	0.140001	0.140001
ZNF418	0.139819	0.139819
SLC22A4	-0.139779	0.139779
ARMC12	-0.139736	0.139736
SERPINB9P1	-0.139711	0.139711
C3orf52	-0.139638	0.139638
RAPSN	-0.139615	0.139615
ANLN	-0.1396	0.1396
TRIL	0.139511	0.139511
ZNF540	0.139335	0.139335
PPM1E	0.1393	0.1393
TANC1	0.139272	0.139272
ALX3	-0.139183	0.139183
ELSPBP1	0.139077	0.139077
AVPR2	-0.139025	0.139025
GNAS-AS1	0.139013	0.139013
CMTM8	-0.139009	0.139009
NFKBIE	-0.138996	0.138996
SND1-IT1	-0.13895	0.13895
TPX2	-0.13895	0.13895
IFNE	-0.138949	0.138949
TMEM92	-0.138768	0.138768
P2RX7	0.138742	0.138742
LOC101926959	0.138666	0.138666
RIMBP2	-0.138643	0.138643
IL10	0.138494	0.138494
NKX6-3	-0.138352	0.138352
SPHK1	0.138261	0.138261
UTS2	0.138235	0.138235
LOC100130938	-0.138192	0.138192
DDX60	0.138114	0.138114
LOC101928449	0.13806	0.13806
GUCA1A	-0.137992	0.137992
AGTR1	0.137938	0.137938
COL8A2	-0.137804	0.137804
C2orf83	0.137796	0.137796
CD200R1	-0.137706	0.137706
GBP1	0.137575	0.137575
ZIC4	-0.1375	0.1375
LOC101927811	-0.137159	0.137159
APOBEC1	-0.137138	0.137138
F7	0.137101	0.137101
TTTY5	-0.136878	0.136878
GPR22	0.136753	0.136753
DUSP10	0.136751	0.136751
JUP	-0.136724	0.136724
GLS2	0.136677	0.136677
CCK	-0.136659	0.136659
FGFBP1	0.136633	0.136633
C9orf66	-0.136602	0.136602
LDHD	-0.136584	0.136584
DUSP21	0.136476	0.136476
EMR1	0.136433	0.136433
RMI1	-0.136334	0.136334
LOC101929464	-0.136267	0.136267
GRASPOS	-0.136201	0.136201
DEFB132	0.136115	0.136115
GPD1	-0.136086	0.136086
RFPL3S	0.136041	0.136041
ZBED2	-0.135947	0.135947
HSPA12B	-0.135903	0.135903
LRRC15	-0.135896	0.135896
SHISA2	-0.135881	0.135881
IL7	-0.135839	0.135839
MYLK3	0.135806	0.135806
ITGB4	-0.135743	0.135743
PDGFB	0.135677	0.135677
ATCAY	-0.135631	0.135631
ZNF256	0.135544	0.135544
EXTL1	-0.135467	0.135467
LYPD3	-0.135435	0.135435
FGF8	0.135392	0.135392
ZNF483	-0.135392	0.135392
IL17B	-0.135378	0.135378
C4orf36	0.13532	0.13532
THNSL2	-0.135239	0.135239
CXCL9	0.135197	0.135197
LOC79999	-0.135187	0.135187
SH3GL3	-0.135153	0.135153
MXD1	-0.135141	0.135141
RAB9B	-0.134931	0.134931
PTPRH	0.134788	0.134788
C11orf45	0.134764	0.134764
YBEY	0.134762	0.134762
TCL6	-0.134745	0.134745
ABCD3	0.134704	0.134704
HBQ1	-0.134437	0.134437
CCDC70	0.134357	0.134357
MARS2	-0.134344	0.134344
GNN	0.134329	0.134329
FAM20A	0.134195	0.134195
TBX3	-0.134191	0.134191
LOC283856	-0.134179	0.134179
LOC101928424	-0.134161	0.134161
PTS	0.134061	0.134061
DLX3	-0.134053	0.134053
MN1	0.133941	0.133941
LCNL1	-0.133918	0.133918
CPNE9	-0.133852	0.133852
C1orf116	-0.133805	0.133805
ERICH6	0.133741	0.133741
LOC101928790	-0.133672	0.133672
SDC1	-0.1336	0.1336
TROAP	-0.133556	0.133556
TMPRSS11D	0.133553	0.133553
EGFL7	-0.133477	0.133477
MFAP4	0.133392	0.133392
PTGFRN	-0.13336	0.13336
LINC00708	-0.133301	0.133301
RNF128	-0.133217	0.133217
BCAN	-0.133132	0.133132
PCGF2	-0.133076	0.133076
HOXD10	0.133003	0.133003
LOC100129034	-0.132926	0.132926
NEDD4	0.132889	0.132889
LOC414300	0.132805	0.132805
DKFZp779M0652	0.132473	0.132473
TP53INP2	-0.13247	0.13247
JMJD1C-AS1	-0.132462	0.132462
HIST1H2AE	-0.132358	0.132358
APOL5	-0.132349	0.132349
KIF20A	-0.132281	0.132281
WNT8B	0.132262	0.132262
C12orf60	0.132191	0.132191
ENKUR	-0.132107	0.132107
DNM3	-0.132064	0.132064
GAS2	0.132045	0.132045
FAM162B	-0.131987	0.131987
SOGA1	-0.131925	0.131925
DLL3	-0.131878	0.131878
TAS2R13	0.131831	0.131831
KIF18B	-0.131713	0.131713
DUSP6	-0.131701	0.131701
SH3BP5L	-0.131572	0.131572
LOC151174	0.131544	0.131544
GFI1B	-0.131524	0.131524
CABP1	0.131405	0.131405
SIGLEC6	-0.131261	0.131261
DNAJC28	0.131221	0.131221
KBTBD7	-0.131103	0.131103
C17orf100	-0.131078	0.131078
SOX9	0.13091	0.13091
SLC25A53	0.130885	0.130885
CDH3	-0.130882	0.130882
GPR34	-0.13081	0.13081
CNTF	-0.130771	0.130771
FAM154B	-0.130735	0.130735
FAM47B	0.130705	0.130705
LINC00936	0.1307	0.1307
ERAP2	0.130684	0.130684
CCDC113	-0.130671	0.130671
TAC3	-0.130664	0.130664
AGXT2	0.130561	0.130561
ELL3	-0.130521	0.130521
SHCBP1	-0.130502	0.130502
PNMT	0.130424	0.130424
C1RL-AS1	-0.130191	0.130191
KCNMB2	0.130007	0.130007
DPPA2	-0.129881	0.129881
SNTG2	-0.129863	0.129863
ACSBG2	0.129545	0.129545
CDC25A	-0.129478	0.129478
SERPINC1	0.129118	0.129118
PKP3	-0.12907	0.12907
PEG10	-0.129068	0.129068
FBXW12	0.129023	0.129023
LDHC	-0.129012	0.129012
MYT1	-0.128995	0.128995
NIPSNAP3B	-0.128978	0.128978
KBTBD8	-0.128904	0.128904
KRCC1	-0.128895	0.128895
LOC157931	-0.128833	0.128833
SMIM6	-0.128814	0.128814
MAPK12	-0.128793	0.128793
HTR1F	-0.128605	0.128605
MPZL2	-0.128552	0.128552
LOC101927690	0.128479	0.128479
RACGAP1P	0.128427	0.128427
ID4	-0.128335	0.128335
ZNF680	0.127918	0.127918
TMSB4Y	0.127886	0.127886
ZNF749	-0.127865	0.127865
MFAP5	0.127826	0.127826
SMOX	-0.127823	0.127823
LOC101929734	0.127762	0.127762
MAP3K15	0.12775	0.12775
PYY2	-0.127706	0.127706
ZNF331	0.127584	0.127584
EREG	0.127531	0.127531
MAT1A	-0.127419	0.127419
PLCXD2	0.12735	0.12735
LOC284023	0.127235	0.127235
FAM110B	-0.127214	0.127214
FGF6	-0.127157	0.127157
KCNV1	0.126975	0.126975
TAPT1-AS1	-0.126783	0.126783
TMEM95	-0.12678	0.12678
OPRD1	0.12673	0.12673
SYCE2	-0.126714	0.126714
PXDN	-0.126698	0.126698
DPY19L1P1	-0.12669	0.12669
SPRED2	0.12655	0.12655
GABBR1	-0.126524	0.126524
RAMP1	0.1265	0.1265
CHIA	-0.126467	0.126467
KRTAP11-1	-0.126292	0.126292
DBNDD1	-0.126139	0.126139
THEM5	-0.126126	0.126126
SUPT3H	0.126049	0.126049
TMA16	-0.126046	0.126046
IRX2	-0.126023	0.126023
GLIS3-AS1	-0.126002	0.126002
FLJ39080	-0.125916	0.125916
HOXB7	0.125755	0.125755
LOC100130741	-0.125744	0.125744
CMTR2	0.125661	0.125661
ZNF282	-0.12553	0.12553
MAMDC2	-0.125512	0.125512
TCTE1	-0.125482	0.125482
LOC100996634	-0.125333	0.125333
BCL2L15	-0.125209	0.125209
KRTCAP3	-0.125172	0.125172
GALR2	-0.125127	0.125127
CENPV	0.125118	0.125118
BGN	0.125088	0.125088
ADCY1	-0.125076	0.125076
SPACA4	-0.125074	0.125074
IL34	-0.125017	0.125017
RBFOX1	-0.124992	0.124992
SH3PXD2B	-0.124949	0.124949
MICAL2	-0.124846	0.124846
CDCA3	-0.12484	0.12484
ACKR3	0.12479	0.12479
SLC25A2	-0.124788	0.124788
SPACA3	0.124742	0.124742
LOC101928161	-0.124701	0.124701
TXNDC15	0.12464	0.12464
SLC30A6	-0.124581	0.124581
LOC101927021	0.124498	0.124498
PATE1	0.124495	0.124495
GPIHBP1	0.124487	0.124487
C7orf34	-0.124386	0.124386
VCAN	-0.124373	0.124373
TRIM31	-0.124356	0.124356
LOC101928196	0.124284	0.124284
SHF	-0.124249	0.124249
LINC00189	-0.124229	0.124229
HMGB3P1	-0.124213	0.124213
DAZL	0.124175	0.124175
NMU	-0.124091	0.124091
SFXN1	0.124022	0.124022
ZNF229	-0.123997	0.123997
FAM167A	-0.123896	0.123896
ADORA2B	-0.123852	0.123852
PTGR2	0.123813	0.123813
GPR82	0.123716	0.123716
LOC101929441	-0.123711	0.123711
LOC101927710	-0.123686	0.123686
DMRT1	0.123653	0.123653
PLAC8L1	0.123646	0.123646
ARHGAP39	0.123403	0.123403
LOC102723390	0.123348	0.123348
SELP	-0.123344	0.123344
GPR113	-0.123296	0.123296
FBN1	-0.123051	0.123051
LOC101929073	0.12303	0.12303
FAM212B-AS1	-0.123015	0.123015
CCNB3	0.122931	0.122931
B3GAT2	0.122781	0.122781
SEZ6L2	-0.122763	0.122763
LOC101929297	-0.122687	0.122687
PPY2	-0.122626	0.122626
ADAM22	-0.122617	0.122617
KRTAP4-12	-0.122523	0.122523
TCF21	-0.122495	0.122495
LINC01231	-0.122443	0.122443
IRF5	-0.122413	0.122413
ADAMTS16	-0.122363	0.122363
FAM184B	0.122358	0.122358
SLC35D1	0.122349	0.122349
REC114	0.122338	0.122338
CCNJL	0.122203	0.122203
MCM10	0.122167	0.122167
ZFP28	-0.122122	0.122122
SH3D19	-0.122027	0.122027
FBLL1	-0.122027	0.122027
CLCA2	0.121856	0.121856
C16orf71	0.121803	0.121803
CYP39A1	0.121735	0.121735
LOC101927990	-0.121697	0.121697
CPA1	-0.121649	0.121649
DNAJC3	0.121613	0.121613
UBE2QL1	0.121599	0.121599
CROT	0.121572	0.121572
COLCA1	-0.12153	0.12153
KCNK16	-0.121499	0.121499
LINC00884	-0.12123	0.12123
NCK1-AS1	0.12107	0.12107
KIAA0895	0.121009	0.121009
SPRR4	-0.12099	0.12099
FOXJ2	0.120983	0.120983
SPTBN2	-0.120979	0.120979
FRMD3	-0.120958	0.120958
HCP5B	0.120892	0.120892
OSR1	0.120874	0.120874
LZTS1	0.120825	0.120825
TMEM52B	-0.120807	0.120807
NDN	-0.120773	0.120773
HTR2B	0.120748	0.120748
ATP1B2	-0.120589	0.120589
CABLES1	-0.120582	0.120582
LOC101060091	-0.12041	0.12041
LOC100129603	0.120202	0.120202
LOC149373	-0.120073	0.120073
CPXM1	-0.120021	0.120021
REG4	-0.120006	0.120006
C3orf70	0.120005	0.120005
OTOP2	-0.11994	0.11994
LINC01315	-0.119855	0.119855
GPM6B	0.119755	0.119755
LRP5L	0.119738	0.119738
HIST1H1D	-0.119735	0.119735
AHRR	-0.119714	0.119714
TRIM32	0.11969	0.11969
ZWINT	-0.119618	0.119618
CLEC12A	-0.119567	0.119567
ERVH-3	0.119489	0.119489
TIE1	0.119464	0.119464
DAPK2	0.119464	0.119464
RHOXF1	-0.119418	0.119418
ZBTB49	0.119329	0.119329
LOC101929741	-0.119201	0.119201
LOC101928201	0.11914	0.11914
LOC257396	-0.119058	0.119058
PVRL4	-0.118987	0.118987
RGS16	-0.118847	0.118847
PRR32	-0.118831	0.118831
GPHB5	-0.118733	0.118733
NTN3	-0.118718	0.118718
FXYD1	-0.11856	0.11856
SOAT2	-0.118529	0.118529
ZNF208	0.118492	0.118492
IGFBP2	-0.118489	0.118489
TMEM63C	0.118483	0.118483
SNCG	0.118467	0.118467
LINC01191	-0.118435	0.118435
LECT1	-0.118435	0.118435
DEPDC5	0.118317	0.118317
CCNO	0.118293	0.118293
HR	-0.118192	0.118192
EPO	0.118073	0.118073
CCDC62	-0.117921	0.117921
XYLB	0.117894	0.117894
HUS1B	0.117759	0.117759
LOC574538	-0.117757	0.117757
SEC14L2	-0.117504	0.117504
C12orf77	-0.117422	0.117422
CALHM3	0.117285	0.117285
FHOD3	0.117202	0.117202
P2RY14	-0.117112	0.117112
ARHGEF10	0.117065	0.117065
LCN15	0.117015	0.117015
LOC100129455	-0.116971	0.116971
TAS2R7	0.116938	0.116938
CACNG3	-0.116884	0.116884
HTR1B	-0.116744	0.116744
ANGPTL6	-0.116744	0.116744
OSBP2	-0.116683	0.116683
CHEK1	0.116642	0.116642
TNF	-0.116583	0.116583
TREML3P	-0.116562	0.116562
ITGA11	-0.116527	0.116527
[truncated: 2,897 more rows]
