# Supplementary material for: Identification of key regulatory genes and their working mechanisms in type 1 diabetes
Source: BMC Med Genomics. 2023 Jan 17;16:8. doi: 10.1186/s12920-023-01432-y (PMC9843847; doi:10.1186/s12920-023-01432-y)
Supplement: Supplementary file 4 — Additional file 4. The genes in the module 3 were extracted and the correlation of clustered genes with modules was calculated. [file 12920_2023_1432_MOESM4_ESM.xlsx]

## Sheet: supplementary table 4
Supplementary table 4. The genes in the module 3 were extracted and the correlation of clustered genes with modules was calculated.
KIF2C	0.929386	0.929386
BUB1	0.927783	0.927783
CDK1	0.927471	0.927471
CCNB2	0.925852	0.925852
FOXM1	0.920689	0.920689
OIP5	0.912853	0.912853
TK1	0.907753	0.907753
CDCA3	0.907751	0.907751
DTL	0.90437	0.90437
HJURP	0.900859	0.900859
ESPL1	0.896085	0.896085
SPC25	0.894561	0.894561
HMMR	0.888886	0.888886
ASPM	0.884111	0.884111
TROAP	0.88167	0.88167
CCNA2	0.880974	0.880974
BIRC5	0.879343	0.879343
TPX2	0.87912	0.87912
CDCA2	0.875334	0.875334
KIAA0101	0.875106	0.875106
GINS2	0.87459	0.87459
UBE2C	0.871827	0.871827
MKI67	0.87154	0.87154
PBK	0.852515	0.852515
GTSE1	0.85246	0.85246
TRIP13	0.849877	0.849877
TYMS	0.847477	0.847477
UCHL1	0.847415	0.847415
CD38	0.847322	0.847322
KIF4A	0.846961	0.846961
CDC45	0.846583	0.846583
CDKN3	0.845385	0.845385
KIF11	0.843937	0.843937
RAD54L	0.836645	0.836645
SHCBP1	0.836022	0.836022
CEP55	0.827941	0.827941
DLGAP5	0.826378	0.826378
MELK	0.825032	0.825032
KCNN3	0.817528	0.817528
C16orf59	0.814744	0.814744
PKMYT1	0.814535	0.814535
CDT1	0.813123	0.813123
AURKB	0.809353	0.809353
ABCB9	0.808976	0.808976
RAD51	0.804483	0.804483
ZWINT	0.801575	0.801575
MND1	0.796145	0.796145
EXO1	0.795912	0.795912
CAV1	0.795233	0.795233
TOP2A	0.792018	0.792018
GINS1	0.78989	0.78989
MYBL2	0.78688	0.78688
HRASLS2	0.785668	0.785668
CDC20	0.783298	0.783298
BUB1B	0.781889	0.781889
RRM2	0.781029	0.781029
ORC1	0.780907	0.780907
SKA1	0.779158	0.779158
KIF15	0.77258	0.77258
CENPE	0.7618	0.7618
GGH	0.753682	0.753682
UHRF1	0.750439	0.750439
GLDC	0.743755	0.743755
TTK	0.740537	0.740537
SDC1	0.739002	0.739002
CCNB1	0.738836	0.738836
KIF14	0.737712	0.737712
CHEK1	0.733975	0.733975
IGF1	0.728321	0.728321
NT5DC2	0.721498	0.721498
PLK1	0.717459	0.717459
BFSP2	0.7137	0.7137
CENPM	0.710873	0.710873
E2F8	0.70653	0.70653
POLQ	0.706461	0.706461
MZB1	0.705965	0.705965
FBXO16	0.698469	0.698469
ANLN	0.695025	0.695025
HIST1H1B	0.685363	0.685363
MIXL1	0.683263	0.683263
GALNT14	0.68219	0.68219
CDC25A	0.682183	0.682183
FER1L4	0.679362	0.679362
FOXN4	0.671139	0.671139
IGLL5	0.668144	0.668144
CENPA	0.66537	0.66537
LOC101929272	0.663315	0.663315
ZC2HC1B	0.662829	0.662829
SKA3	0.655523	0.655523
HPDL	0.65518	0.65518
CKAP2L	0.647342	0.647342
ITM2C	0.646969	0.646969
DEPDC1B	0.646498	0.646498
CNKSR1	0.638122	0.638122
TNFRSF17	0.638075	0.638075
GPRC5D	0.635459	0.635459
SMR3A	0.633996	0.633996
E2F1	0.632982	0.632982
ESCO2	0.630778	0.630778
FA2H	0.62543	0.62543
MET	0.619025	0.619025
POLE2	0.612389	0.612389
OXCT2	0.610688	0.610688
CILP2	0.606055	0.606055
BIK	0.603632	0.603632
SLC1A4	0.603305	0.603305
ZNF215	0.589097	0.589097
BHLHE41	0.588045	0.588045
MGC16025	0.584568	0.584568
NEK2	0.582408	0.582408
FAM46C	0.581395	0.581395
CLSPN	0.581266	0.581266
PSAT1	0.581236	0.581236
HIST1H2BE	0.576482	0.576482
SLCO4A1	0.575291	0.575291
TICRR	0.574973	0.574973
IGJ	0.574405	0.574405
LOC286083	0.569724	0.569724
MYH11	0.567775	0.567775
UBE2T	0.562967	0.562967
PRKACG	0.562661	0.562661
HMGB3P1	0.56197	0.56197
TIMD4	0.559862	0.559862
FBXO43	0.55608	0.55608
TAS2R8	0.554403	0.554403
JSRP1	0.554111	0.554111
PRTN3	0.553137	0.553137
FGF4	0.551926	0.551926
PHGDH	0.550598	0.550598
KIFC1	0.550347	0.550347
MOXD1	0.549098	0.549098
CENPU	0.54772	0.54772
SLC16A14	0.545837	0.545837
TYMSOS	0.537838	0.537838
SCGB1A1	0.536963	0.536963
DGKI	0.532496	0.532496
MESP1	0.532421	0.532421
MGAT3	0.532215	0.532215
TMEM198	0.523432	0.523432
CPXM1	0.523135	0.523135
INHBA	0.515397	0.515397
ATP6V1C2	0.512547	0.512547
LOC101928557	0.5088	0.5088
SMPDL3B	0.507443	0.507443
CTSG	0.506754	0.506754
FAM83C	0.498119	0.498119
POU1F1	0.497028	0.497028
DSCC1	0.487148	0.487148
TOX2	0.486588	0.486588
MCM10	0.48631	0.48631
DENND5B	0.485468	0.485468
NRAP	0.484992	0.484992
MT1E	0.484624	0.484624
ARNTL2	0.484504	0.484504
TNFRSF13B	0.483782	0.483782
SLC6A9	0.480744	0.480744
ANKLE1	0.480318	0.480318
SLC35G3	0.480069	0.480069
AZU1	0.477131	0.477131
KIF23	0.476331	0.476331
MRC2	0.473619	0.473619
CCDC81	0.473157	0.473157
TLX2	0.472206	0.472206
C3orf52	0.470625	0.470625
FIBIN	0.466306	0.466306
MSC	0.465093	0.465093
RABL6	0.464696	0.464696
HES4	0.464289	0.464289
PCOLCE2	0.462879	0.462879
TNFSF4	-0.462727	0.462727
WARS	0.462303	0.462303
SESN1	-0.461598	0.461598
TSSK2	0.458785	0.458785
STIL	0.458331	0.458331
EYA2	0.457885	0.457885
CRYBB1	0.457785	0.457785
VGF	0.456074	0.456074
KIF18A	0.451939	0.451939
BCAR3	0.451773	0.451773
TLE6	0.450838	0.450838
ASIC1	0.44937	0.44937
SEMA3G	0.448807	0.448807
NUF2	0.447924	0.447924
DNM3	-0.447675	0.447675
PIR	0.447641	0.447641
LOC340107	0.445139	0.445139
IMPACT	-0.444725	0.444725
IGFN1	0.444428	0.444428
ELANE	0.444271	0.444271
SLC4A10	-0.44405	0.44405
CHAC2	0.443966	0.443966
PTTG3P	0.443752	0.443752
LINC00935	0.443329	0.443329
PVALB	-0.440734	0.440734
LOC100129455	-0.439909	0.439909
HIST1H3B	0.439822	0.439822
LOC389895	0.439157	0.439157
NAT8B	-0.43721	0.43721
EBI3	0.436347	0.436347
SHISA3	0.433598	0.433598
TM4SF20	0.431651	0.431651
ARHGAP44	0.431434	0.431434
MPO	0.428974	0.428974
FAM81B	-0.428791	0.428791
FAM221A	-0.428609	0.428609
ISL2	0.427245	0.427245
CCDC134	0.426934	0.426934
BRCA2	0.426541	0.426541
MEST	-0.425233	0.425233
PAPD5	-0.423125	0.423125
RSPO1	0.42254	0.42254
SLC6A12	0.42243	0.42243
SMAD1-AS2	0.420656	0.420656
FCRL5	0.419839	0.419839
RASGEF1C	0.418895	0.418895
PLK4	0.418335	0.418335
NLRP7	0.41829	0.41829
TNNC2	-0.417298	0.417298
RGS16	0.416306	0.416306
NHSL1	0.414041	0.414041
SLC27A2	0.413627	0.413627
ELL2	0.413612	0.413612
HGD	-0.41264	0.41264
PBX1	-0.412581	0.412581
KIF16B	-0.412296	0.412296
CLIP3	0.411904	0.411904
ANGPT1	-0.409815	0.409815
MLH3	-0.409757	0.409757
LOC100134937	-0.409431	0.409431
CDX4	0.408614	0.408614
TSNAXIP1	0.408255	0.408255
F7	0.405223	0.405223
UST	-0.404811	0.404811
ELOVL4	-0.404356	0.404356
OR10A5	-0.403909	0.403909
CLK1	-0.403768	0.403768
FOXR1	0.403485	0.403485
FCER1A	-0.403383	0.403383
NCKAP1	-0.403234	0.403234
PSIP1	-0.402859	0.402859
ITPR1-AS1	0.402388	0.402388
PTER	-0.40154	0.40154
RAB27B	-0.401475	0.401475
P2RY12	-0.399652	0.399652
HRASLS	-0.39927	0.39927
ARMCX1	-0.398406	0.398406
TUBB1	-0.397939	0.397939
TAS2R50	-0.397519	0.397519
ME1	-0.397493	0.397493
SAMD9L	0.39731	0.39731
MMD	-0.397294	0.397294
STX19	-0.396418	0.396418
GPR133	-0.39605	0.39605
CCNF	0.395015	0.395015
TEX40	0.394592	0.394592
MT1M	0.394142	0.394142
GNG3	0.393595	0.393595
CNTFR	0.393572	0.393572
AUNIP	0.391878	0.391878
CPNE5	0.391229	0.391229
CENPO	0.390763	0.390763
MSN	-0.39046	0.39046
DIRC3	-0.389761	0.389761
BEND2	-0.389744	0.389744
ENKUR	-0.388673	0.388673
NYAP1	0.388302	0.388302
OR4D1	0.387577	0.387577
CLDN3	0.387172	0.387172
ZNF571	-0.387037	0.387037
IDO1	0.386481	0.386481
VENTX	-0.386138	0.386138
FAM111B	0.385913	0.385913
FAM83D	0.384757	0.384757
HIST1H4L	0.384544	0.384544
FGF8	0.383896	0.383896
KLHDC1	-0.383272	0.383272
SCN3A	-0.382688	0.382688
TBC1D27	0.382425	0.382425
APOBEC3B	0.3821	0.3821
GSTT1	-0.381763	0.381763
LOC101929224	0.381376	0.381376
ZNF528	-0.380684	0.380684
ENTPD7	0.380194	0.380194
STK4-AS1	0.379514	0.379514
ARHGAP6	-0.379487	0.379487
NEURL3	-0.379435	0.379435
SLC38A11	-0.378432	0.378432
LRRC45	0.37825	0.37825
LOC101927811	0.375075	0.375075
CHAD	0.375035	0.375035
DENND6B	0.374228	0.374228
CD59	0.374064	0.374064
COL17A1	0.373773	0.373773
QPCTL	0.373241	0.373241
SUPT16H	-0.373156	0.373156
EAF1	-0.373079	0.373079
C19orf84	0.372813	0.372813
LINC01448	0.372572	0.372572
HK3	0.369415	0.369415
SLC35A3	-0.369323	0.369323
NR1D2	-0.369263	0.369263
OAS1	0.368907	0.368907
HILS1	0.368416	0.368416
DEFA4	0.368215	0.368215
MTURN	-0.367863	0.367863
LOC101927059	-0.367804	0.367804
FLJ11710	0.367717	0.367717
IL5RA	0.367489	0.367489
SH3BGRL2	-0.367181	0.367181
CLEC1B	-0.366941	0.366941
GAB1	0.366599	0.366599
WDR11-AS1	-0.366408	0.366408
ASAP2	-0.366242	0.366242
LOC100506470	0.366153	0.366153
CAPZA2	-0.365756	0.365756
HLA-DRB6	-0.365723	0.365723
CR1L	0.365425	0.365425
LY6E	0.365138	0.365138
SPARC	-0.364857	0.364857
C1QL1	0.364736	0.364736
AVPR2	0.364027	0.364027
KIAA1377	-0.364005	0.364005
TWSG1	-0.363443	0.363443
AMPH	0.363218	0.363218
RBM7	-0.362924	0.362924
SLC7A6	-0.362812	0.362812
NGFR	0.362731	0.362731
SLAMF8	0.362668	0.362668
SOX15	0.361805	0.361805
NXF3	0.360289	0.360289
ADNP2	-0.358693	0.358693
ERICH5	0.35855	0.35855
CD177	0.358546	0.358546
LOC101929340	-0.357988	0.357988
LOC255654	0.357392	0.357392
CLEC4F	0.356005	0.356005
LOC101927761	-0.355888	0.355888
GAL	0.355494	0.355494
BTBD16	0.355025	0.355025
CCK	0.354867	0.354867
SLC25A10	0.354374	0.354374
NR3C2	-0.354151	0.354151
C3orf33	-0.353949	0.353949
NEXN	-0.353827	0.353827
CRYAB	-0.353315	0.353315
NAP1L3	-0.353262	0.353262
RAB33B	-0.353223	0.353223
PCDH12	0.352686	0.352686
CXCL9	0.352144	0.352144
ZNF204P	-0.351274	0.351274
HSD17B3	-0.3508	0.3508
SIGLEC17P	-0.350593	0.350593
NCR3	-0.350459	0.350459
PRTFDC1	-0.350299	0.350299
SHANK3	0.350278	0.350278
SDPR	-0.350116	0.350116
RGS18	-0.34956	0.34956
KIAA1324L	-0.348962	0.348962
VASN	0.3489	0.3489
ZNF431	-0.348881	0.348881
TMEM40	-0.348601	0.348601
ZNF23	-0.348288	0.348288
CCDC42	0.347927	0.347927
ARG1	0.346987	0.346987
GAS2	0.346863	0.346863
LOC101927839	0.345949	0.345949
FAM19A1	-0.345564	0.345564
NKD1	0.345562	0.345562
KIAA1407	-0.345225	0.345225
GNG11	-0.344811	0.344811
MS4A4A	0.344073	0.344073
HID1	0.34407	0.34407
SEC14L5	-0.343976	0.343976
ZNF880	-0.343728	0.343728
ZNF680	-0.343169	0.343169
SH3D21	0.342723	0.342723
ANKRD46	-0.342523	0.342523
ISM1	-0.342178	0.342178
PTCRA	-0.341825	0.341825
CCDC65	-0.34165	0.34165
PLOD1	0.340992	0.340992
ATG14	-0.340847	0.340847
SLC6A4	-0.340659	0.340659
LMAN1	0.339725	0.339725
SLC51A	0.339635	0.339635
ELOVL7	-0.339422	0.339422
LOC100131180	0.339374	0.339374
KDELC1	0.338541	0.338541
EPPK1	-0.338457	0.338457
PWAR5	0.338116	0.338116
MYCT1	-0.337505	0.337505
FOXO6	0.33687	0.33687
SERPINC1	0.336789	0.336789
IL34	0.336636	0.336636
IL21	0.336362	0.336362
SPACA3	0.335795	0.335795
ZC3H8	-0.33559	0.33559
EPO	0.335428	0.335428
F13A1	-0.335381	0.335381
DIS3	-0.335121	0.335121
KLHL14	0.335107	0.335107
LOC101927539	0.335073	0.335073
MDFI	0.334941	0.334941
COLEC12	-0.334769	0.334769
FAM20A	0.334497	0.334497
ARID4A	-0.334444	0.334444
GNG8	-0.33437	0.33437
PFN2	-0.334352	0.334352
LOC613266	0.334259	0.334259
PDGFA	-0.334091	0.334091
C11orf53	0.334058	0.334058
KIF20A	0.332369	0.332369
C15orf54	-0.332213	0.332213
TFAP4	0.33202	0.33202
RASL10B	0.331451	0.331451
SLPI	0.331168	0.331168
PDZD4	-0.331166	0.331166
SH3D19	0.330676	0.330676
PPBP	-0.330155	0.330155
LRRC3B	0.329804	0.329804
ZBED2	0.329629	0.329629
ACVR2A	-0.329498	0.329498
LOC100130938	-0.329185	0.329185
FSTL1	-0.329062	0.329062
SSR4P1	0.328885	0.328885
CABLES1	0.328797	0.328797
EIF4E3	-0.328383	0.328383
EFHC1	-0.328356	0.328356
GUCY2D	0.328139	0.328139
PHYHD1	0.328057	0.328057
ZNF185	-0.327966	0.327966
LOC101929076	0.327849	0.327849
IDO2	0.326097	0.326097
ADAM19	0.325617	0.325617
PRKAR2B	-0.32557	0.32557
MSANTD2	-0.325406	0.325406
FAM107A	0.325399	0.325399
LOC646014	-0.325329	0.325329
OLFM4	0.325199	0.325199
LOC101928399	0.32411	0.32411
PROSER2	-0.323657	0.323657
KRTAP8-1	0.323607	0.323607
JAM3	-0.323577	0.323577
KIAA0895	-0.323288	0.323288
DMC1	0.322748	0.322748
GLIS3-AS1	0.322501	0.322501
LINC01271	0.322467	0.322467
ZNF304	-0.322416	0.322416
TFF3	0.322311	0.322311
CREB3L3	0.322182	0.322182
CDC42BPG	0.321685	0.321685
TAL1	-0.321471	0.321471
MANEA	0.321207	0.321207
SAPCD2	0.321194	0.321194
LINC01355	0.32114	0.32114
LOC102724156	-0.321108	0.321108
LINC00620	0.320734	0.320734
SNORA72	-0.320496	0.320496
NGF	0.320485	0.320485
CROCCP3	0.320305	0.320305
ASF1A	-0.32003	0.32003
PF4	-0.319892	0.319892
LCNL1	-0.319673	0.319673
FOXP3	0.319193	0.319193
CBX3	-0.319117	0.319117
RHOBTB1	-0.318662	0.318662
LEFTY1	-0.318361	0.318361
GP6	-0.318164	0.318164
ALPL	0.317852	0.317852
LOC286367	-0.317424	0.317424
CHI3L1	0.317077	0.317077
B3GNT9	0.316963	0.316963
LDLRAD4-AS1	-0.316265	0.316265
BEX1	0.315933	0.315933
ZNF740	-0.315449	0.315449
TUBB3	0.314954	0.314954
RNF183	0.314807	0.314807
DCC	0.314782	0.314782
THEM5	-0.314702	0.314702
UGT2B15	0.314683	0.314683
RACGAP1P	0.314514	0.314514
CEACAM3	0.314514	0.314514
CBS	0.313453	0.313453
TMPRSS2	-0.313228	0.313228
LOC285181	-0.312809	0.312809
GRB14	-0.311905	0.311905
CEACAM6	0.311742	0.311742
FLG2	0.311706	0.311706
DNASE1L2	0.31165	0.31165
SUPT3H	-0.311277	0.311277
LMO3	0.31121	0.31121
BEX5	-0.311121	0.311121
MALL	0.31105	0.31105
DOCK6	0.310883	0.310883
LOC101927824	0.310844	0.310844
TEX38	0.310686	0.310686
MYOZ3	0.310684	0.310684
PLVAP	0.310608	0.310608
TREML4	-0.310515	0.310515
MAGI2-AS3	-0.310231	0.310231
BCAT1	0.310221	0.310221
FOXJ2	-0.310147	0.310147
LOC101928098	0.309531	0.309531
SSPN	0.309219	0.309219
PDZK1IP1	-0.309183	0.309183
CFH	-0.309062	0.309062
LINC01282	-0.308783	0.308783
NEO1	-0.308697	0.308697
GSG2	0.308641	0.308641
DYSF	0.308557	0.308557
OAS3	0.308222	0.308222
C11orf80	0.308179	0.308179
RIBC2	0.30794	0.30794
ATP13A5	-0.30788	0.30788
STAP2	0.307552	0.307552
SMURF1	-0.307401	0.307401
CBX2	0.307395	0.307395
PROS1	-0.307081	0.307081
TFPI	-0.306773	0.306773
TMEM169	0.306768	0.306768
LINC01242	-0.306696	0.306696
LOC149373	0.306259	0.306259
IGFL1	0.306128	0.306128
PTGS1	-0.306106	0.306106
CD9	-0.306056	0.306056
LPIN3	0.30592	0.30592
FOXE1	0.30533	0.30533
LOC101928221	0.305174	0.305174
ZNF222	-0.304187	0.304187
LOC101928173	0.304178	0.304178
PMP22	-0.304173	0.304173
COLCA1	0.303699	0.303699
RNF166	-0.303674	0.303674
NATD1	0.303502	0.303502
C10orf10	0.303469	0.303469
KDELR3	0.303428	0.303428
TRPC1	-0.302762	0.302762
AMDHD1	-0.302291	0.302291
NRCAM	-0.301854	0.301854
IHH	0.301438	0.301438
AGXT2	0.301235	0.301235
PRR19	0.300879	0.300879
RASD2	-0.300481	0.300481
HDAC9	-0.300356	0.300356
ZBTB49	-0.30021	0.30021
KLRC4	-0.299999	0.299999
DBH-AS1	0.299753	0.299753
METTL18	-0.299601	0.299601
NT5E	-0.299487	0.299487
DNAJC18	-0.299465	0.299465
TRIM31	0.299461	0.299461
ITGB5	-0.298874	0.298874
TM6SF1	-0.298833	0.298833
CCL23	0.298768	0.298768
HIST1H4J	0.298348	0.298348
PARM1	0.296873	0.296873
KCNC4	0.296766	0.296766
SCML1	-0.296336	0.296336
C22orf24	0.295874	0.295874
SLC47A2	0.295549	0.295549
EMR1	0.295474	0.295474
DARS2	0.294805	0.294805
LOC100506606	-0.294218	0.294218
PPEF1	0.293908	0.293908
PRKDC	-0.293682	0.293682
UCA1	0.293449	0.293449
CMTM5	-0.293181	0.293181
HHIPL1	0.293106	0.293106
CTTN	-0.293014	0.293014
LOC731424	0.292987	0.292987
SMC5	-0.292615	0.292615
FAM221B	-0.292453	0.292453
LOC102725454	-0.292452	0.292452
C5orf34	-0.292444	0.292444
MORN5	0.292226	0.292226
TMEM67	-0.29209	0.29209
ZNF876P	-0.292	0.292
CAMP	0.291862	0.291862
LOC100129973	-0.291729	0.291729
IKZF5	-0.291496	0.291496
GPR20	0.29147	0.29147
CXCR5	-0.2914	0.2914
CA2	-0.29137	0.29137
LGR4	-0.291074	0.291074
OR2F1	0.290791	0.290791
LOC100133669	0.290456	0.290456
TACSTD2	0.290418	0.290418
ZNF331	-0.29025	0.29025
PLS3	0.290189	0.290189
BACH2	-0.289902	0.289902
DHCR24	0.289768	0.289768
CTLA4	0.289618	0.289618
CAMSAP3	0.289593	0.289593
SERPINE2	-0.289413	0.289413
C2orf71	0.289248	0.289248
LOC388780	0.289243	0.289243
CEACAM8	0.288997	0.288997
TAF1A-AS1	-0.288989	0.288989
TREML3P	-0.288896	0.288896
C5AR2	0.288732	0.288732
ANO4	0.288691	0.288691
NKX6-3	0.288595	0.288595
KIF27	-0.288526	0.288526
P2RY6	0.288508	0.288508
PPP1R17	0.287575	0.287575
MAP4K3	-0.287326	0.287326
LINC00926	-0.286809	0.286809
NT5M	-0.286138	0.286138
MAN2A1	-0.286085	0.286085
HRH4	0.285893	0.285893
NFE4	0.285714	0.285714
PLA2G2F	0.285558	0.285558
HAP1	0.285475	0.285475
PNMA6A	0.285432	0.285432
HOXA7	0.285271	0.285271
ACRBP	-0.284646	0.284646
LOC100505985	0.284476	0.284476
CYSLTR2	0.284466	0.284466
MID2	-0.284432	0.284432
PMEL	0.284415	0.284415
C7orf31	-0.284387	0.284387
PSMC3IP	0.284369	0.284369
PGLYRP1	0.284267	0.284267
ZNF606	-0.284109	0.284109
CCR4	0.283953	0.283953
MS4A3	0.283872	0.283872
IGF2BP3	-0.283791	0.283791
NRG1	-0.283182	0.283182
LOC646268	0.283106	0.283106
C5	-0.282892	0.282892
NLRP6	0.28273	0.28273
FNBP1L	-0.282637	0.282637
ACVR1C	-0.282497	0.282497
NTN4	-0.282156	0.282156
KCNE1	0.281945	0.281945
SPRR2B	-0.281558	0.281558
LOC574538	0.281287	0.281287
LINC00476	0.281196	0.281196
ALAS2	0.281175	0.281175
FLT3	-0.280785	0.280785
LOC102723390	-0.280724	0.280724
CD207	0.280306	0.280306
MUC7	0.280091	0.280091
NPTX1	0.279665	0.279665
ADAD1	0.279602	0.279602
NAPRT	0.279572	0.279572
C16orf89	0.279147	0.279147
CLN8	-0.278924	0.278924
C19orf40	0.27871	0.27871
PLEKHG1	-0.278635	0.278635
LINC00312	0.278608	0.278608
C2orf88	-0.27844	0.27844
DNM1P46	0.27836	0.27836
CNTF	0.277956	0.277956
C9orf131	0.277387	0.277387
ALDH1A1	-0.277283	0.277283
THAP9	-0.277243	0.277243
TAAR1	0.277144	0.277144
CYR61	0.277008	0.277008
SCAPER	-0.276962	0.276962
KCNT2	-0.276934	0.276934
SNORA74A	0.276815	0.276815
DLGAP1-AS3	-0.276773	0.276773
GPT	0.276481	0.276481
KIF19	0.276376	0.276376
PAQR7	-0.276357	0.276357
GBP1P1	0.276322	0.276322
A2M	0.276283	0.276283
GUCY1B3	-0.276188	0.276188
SLC26A8	0.275519	0.275519
PDE5A	-0.275457	0.275457
YES1	-0.275326	0.275326
SLC18A2	-0.275188	0.275188
PARP3	0.275011	0.275011
ITGB4	0.274925	0.274925
PRDM8	0.274845	0.274845
MMD2	0.274763	0.274763
GPX5	-0.274689	0.274689
ABHD10	-0.274555	0.274555
VPREB1	0.274505	0.274505
RNASE4	-0.27435	0.27435
ARL10	0.274249	0.274249
PRO2852	-0.274108	0.274108
TMEM38A	0.273936	0.273936
CXCL11	0.273741	0.273741
BNC2	-0.273703	0.273703
ALPK2	0.273551	0.273551
FGB	-0.27355	0.27355
OR1F1	0.273296	0.273296
LMCD1	0.273257	0.273257
TRUB1	-0.273106	0.273106
TBC1D32	-0.272996	0.272996
HEPH	-0.272796	0.272796
ADRA2C	0.272166	0.272166
CXCL5	-0.271056	0.271056
HP	0.27105	0.27105
THAP8	0.270874	0.270874
LY6K	0.270567	0.270567
LINC00327	0.270456	0.270456
HIF1A	-0.270404	0.270404
CD226	-0.270282	0.270282
MAML2	-0.270244	0.270244
DLL3	0.270133	0.270133
ADAM22	-0.27001	0.27001
CALD1	-0.269782	0.269782
MX1	0.269463	0.269463
HIST1H1D	0.269434	0.269434
COL4A4	0.269371	0.269371
SSH3	0.269055	0.269055
LOC100129112	0.268746	0.268746
CRMP1	0.268718	0.268718
C2orf83	0.268676	0.268676
RXFP3	-0.268676	0.268676
RETN	0.26841	0.26841
LOC100506236	0.267734	0.267734
MYLK2	0.26724	0.26724
LOC101929112	-0.267209	0.267209
LOC101928418	-0.266742	0.266742
GPR15	0.266424	0.266424
LOC101929759	0.266292	0.266292
GGTA1P	-0.266194	0.266194
FZD7	0.265992	0.265992
GSTT2	0.265624	0.265624
INPP4B	-0.265435	0.265435
EPDR1	0.265255	0.265255
ATP9A	-0.265228	0.265228
CAPN7	-0.265115	0.265115
TAPT1-AS1	-0.264766	0.264766
DSC1	-0.264358	0.264358
GYG2	0.264291	0.264291
CRNKL1	-0.264264	0.264264
OR1E1	0.263945	0.263945
DUSP10	-0.263934	0.263934
CRYBB2	0.26386	0.26386
CHAT	-0.263621	0.263621
TMEM14A	-0.26355	0.26355
ZNF667-AS1	-0.263378	0.263378
HIST1H1A	0.263186	0.263186
SERPING1	0.263019	0.263019
FFAR4	-0.262931	0.262931
FAM184B	0.262527	0.262527
SPOCD1	-0.262445	0.262445
LINC00588	-0.262357	0.262357
NFIX	0.262284	0.262284
C17orf78	0.262259	0.262259
UNC5B-AS1	0.262155	0.262155
NEBL	0.261844	0.261844
SLCO2B1	0.261833	0.261833
C8orf88	-0.261694	0.261694
PIH1D2	0.261424	0.261424
HSD17B2	0.261323	0.261323
GPR153	0.261168	0.261168
TMPRSS3	0.261103	0.261103
CYP4F22	0.260959	0.260959
CHGB	0.260844	0.260844
C1RL-AS1	0.260668	0.260668
KRT76	-0.260525	0.260525
MGAT4A	-0.260508	0.260508
EGF	-0.260397	0.260397
TULP1	0.26034	0.26034
STC1	0.259958	0.259958
COLQ	-0.259938	0.259938
AIM2	0.259921	0.259921
HCRP1	-0.25985	0.25985
RASIP1	-0.259721	0.259721
ZNF319	-0.259677	0.259677
C9orf47	-0.25961	0.25961
SMTNL1	0.259592	0.259592
WASF3	-0.259566	0.259566
LINC00619	0.259485	0.259485
LINC00290	0.259366	0.259366
RORC	-0.259322	0.259322
CTSLP8	0.25925	0.25925
CITED1	0.258803	0.258803
HDGFRP3	-0.258726	0.258726
DEFB125	-0.258439	0.258439
ASB9	-0.258339	0.258339
SLIT3	0.258201	0.258201
RASGRP3	0.257783	0.257783
FLJ39080	0.257379	0.257379
STON2	-0.257362	0.257362
APOF	-0.25713	0.25713
TMEM121	0.256672	0.256672
SLC35D3	-0.256418	0.256418
KRT32	0.256255	0.256255
CHL1	-0.255863	0.255863
RPS16P5	-0.25567	0.25567
FLJ30064	0.255516	0.255516
AHSP	0.255486	0.255486
LOC101927526	0.255463	0.255463
S100A3	0.255306	0.255306
HBD	0.255253	0.255253
LOC101929726	0.25521	0.25521
NRGN	-0.25517	0.25517
IL23R	-0.254937	0.254937
USP53	-0.254773	0.254773
MS4A8	0.254195	0.254195
TTTY5	0.254185	0.254185
HTRA1	-0.253665	0.253665
MTMR12	-0.253623	0.253623
DNAJC5G	0.253614	0.253614
BTN3A2	0.253563	0.253563
C15orf26	-0.253039	0.253039
LOC730098	0.252822	0.252822
SPRY1	-0.252642	0.252642
ANKRD6	-0.252484	0.252484
RTKN	0.252189	0.252189
BPIFA2	0.252103	0.252103
B4GALNT2	-0.251972	0.251972
SOX8	-0.251485	0.251485
KLRC3	-0.251482	0.251482
LCOR	-0.251466	0.251466
OR7A5	0.251212	0.251212
NDUFV2-AS1	-0.251015	0.251015
LOC100505912	0.250929	0.250929
BCL10	-0.25074	0.25074
C19orf83	0.250672	0.250672
INHBE	0.250598	0.250598
DAPK2	0.250386	0.250386
LZTS1	0.249906	0.249906
TMEM158	-0.249752	0.249752
CLDN5	-0.249588	0.249588
LOC285178	0.249425	0.249425
BCAN	0.249237	0.249237
PTGDS	-0.249205	0.249205
NUP62CL	0.249183	0.249183
TRIM13	-0.249089	0.249089
LOC399900	-0.248971	0.248971
GRM4	0.248282	0.248282
MAT1A	0.248276	0.248276
C1QTNF3	-0.248218	0.248218
LOC101929734	-0.248216	0.248216
LTF	0.248161	0.248161
WDR63	0.248079	0.248079
C1QB	0.247858	0.247858
PALM	0.247833	0.247833
METTL7B	0.247494	0.247494
ZBTB18	-0.247466	0.247466
PKIG	-0.247369	0.247369
KLRF1	-0.247184	0.247184
HSPA12B	0.247121	0.247121
CLECL1	0.246699	0.246699
LOC101928597	0.246671	0.246671
GZMK	-0.246449	0.246449
LINC01449	-0.246438	0.246438
TCN2	0.246413	0.246413
FAM162B	0.246274	0.246274
BCL2L15	0.246129	0.246129
PRSS30P	-0.246099	0.246099
PPP1R2P9	-0.245988	0.245988
C1orf54	-0.245945	0.245945
PTHLH	-0.245821	0.245821
SMIM24	0.245754	0.245754
PVRL4	-0.245703	0.245703
LOC339975	-0.245673	0.245673
ZFP3	-0.245658	0.245658
MARS2	-0.245655	0.245655
HECW2	0.245611	0.245611
TMEM61	-0.24537	0.24537
AK7	0.245248	0.245248
HYALP1	0.245186	0.245186
ANKRD22	0.245081	0.245081
LGALS13	-0.245051	0.245051
ACTA1	0.245042	0.245042
PXDC1	-0.244996	0.244996
REEP1	-0.244962	0.244962
LOC284023	-0.244857	0.244857
ZC3H12C	-0.244785	0.244785
CMTM2	-0.244734	0.244734
ABCB4	-0.244699	0.244699
NPAS1	0.244684	0.244684
APOL5	0.244202	0.244202
PIK3CB	-0.244186	0.244186
SMKR1	-0.243896	0.243896
MAMDC2	-0.243509	0.243509
CD2AP	-0.243436	0.243436
GPR156	-0.243219	0.243219
CLRN3	-0.243117	0.243117
LINC00901	-0.242227	0.242227
PTGER4P2-CDK2AP2P2	-0.242142	0.242142
KRT4	0.241825	0.241825
FSTL4	0.241696	0.241696
CNKSR3	0.241695	0.241695
GPR183	-0.241602	0.241602
TCN1	0.241473	0.241473
WIF1	-0.241276	0.241276
MED20	0.241167	0.241167
WNT5B	0.241131	0.241131
C17orf74	0.24106	0.24106
RGS13	0.240807	0.240807
RAD51AP1	0.240713	0.240713
TPSAB1	0.240634	0.240634
ABCC4	-0.240541	0.240541
DPEP1	0.24038	0.24038
SWAP70	-0.240253	0.240253
L1TD1	0.24017	0.24017
DDIAS	0.24012	0.24012
CCR9	0.239847	0.239847
SLC24A3	-0.239684	0.239684
MMRN1	-0.239532	0.239532
COPG2IT1	-0.239342	0.239342
ANKRD12	-0.239326	0.239326
C14orf178	0.238754	0.238754
FCRL3	-0.23807	0.23807
GRHL1	-0.23802	0.23802
FITM2	0.237991	0.237991
THAP9-AS1	-0.23784	0.23784
ZNF418	-0.237834	0.237834
HHEX	-0.237648	0.237648
CALML6	0.237648	0.237648
ZC3H7B	-0.237602	0.237602
LOC101926967	-0.237589	0.237589
HR	0.237425	0.237425
TSPAN10	0.237351	0.237351
PRSS35	-0.237347	0.237347
GSC2	-0.236786	0.236786
CCDC58	-0.236761	0.236761
AFF3	-0.236452	0.236452
VWDE	-0.236406	0.236406
LOC400684	0.236116	0.236116
ACPT	0.236073	0.236073
PEAR1	-0.235993	0.235993
ATOH8	0.235898	0.235898
KGFLP2	-0.235788	0.235788
FAM13A	-0.235773	0.235773
LOC101928123	-0.235767	0.235767
FCGR1B	0.235764	0.235764
KCNH8	-0.235657	0.235657
KRT72	-0.235612	0.235612
LOC100288911	0.235551	0.235551
LOC101928834	-0.235461	0.235461
NAP1L2	-0.235376	0.235376
GDAP1	0.235234	0.235234
C19orf33	-0.235204	0.235204
PCYT1B	-0.235066	0.235066
FLJ36848	0.235037	0.235037
LDOC1	-0.234956	0.234956
CLEC4C	-0.234902	0.234902
CXCL10	0.234739	0.234739
LOC400548	0.234711	0.234711
C11orf94	0.234693	0.234693
STK33	0.234662	0.234662
JOSD2	0.234655	0.234655
TINAGL1	0.234625	0.234625
C17orf105	-0.234549	0.234549
RNASE1	0.234533	0.234533
MORN3	-0.234224	0.234224
IRGQ	-0.234172	0.234172
TRIM45	0.234119	0.234119
CABP5	-0.234054	0.234054
SELP	-0.233749	0.233749
EFHC2	-0.233577	0.233577
TSKU	0.233487	0.233487
GSTM2	0.233268	0.233268
FAM212B-AS1	-0.233163	0.233163
ADPRHL1	-0.23314	0.23314
ACADL	0.233139	0.233139
TMEM163	-0.233073	0.233073
AIFM3	0.233039	0.233039
S100A5	-0.233038	0.233038
FATE1	-0.232952	0.232952
ARRDC3	-0.232834	0.232834
HBM	0.232739	0.232739
IRS2	-0.232696	0.232696
SPINK2	-0.23254	0.23254
EHD2	0.23243	0.23243
SLAMF6	0.232412	0.232412
MARCO	-0.232282	0.232282
CYP2F1	-0.232242	0.232242
OSBPL5	0.23208	0.23208
GRID2	0.232067	0.232067
AGAP1	-0.232012	0.232012
ITGA3	0.231912	0.231912
FAM9B	0.231879	0.231879
ADRA2B	0.231702	0.231702
TAGLN	0.231644	0.231644
CFHR3	-0.231536	0.231536
BEND5	-0.231475	0.231475
KRT5	-0.231241	0.231241
SLC6A5	-0.23124	0.23124
IL9R	0.231217	0.231217
DEFB132	0.231117	0.231117
ZNF391	-0.230848	0.230848
PCGF2	-0.230778	0.230778
CDCA7L	0.230762	0.230762
PLEK2	0.230728	0.230728
TMEM246	0.230713	0.230713
LOC100505478	0.230686	0.230686
KIF24	0.230563	0.230563
ALDOAP2	0.230535	0.230535
MED29	-0.230455	0.230455
AQP10	-0.230439	0.230439
ARG2	-0.230421	0.230421
RTP5	-0.230365	0.230365
ZNF665	-0.230198	0.230198
FGF9	-0.23007	0.23007
GNGT1	-0.229764	0.229764
FRS3	-0.229582	0.229582
CCDC64B	0.229476	0.229476
EFCAB2	-0.229305	0.229305
ESAM	-0.229301	0.229301
CEBPE	0.229277	0.229277
CXorf57	-0.229259	0.229259
DLG5	-0.229201	0.229201
PRM2	0.229041	0.229041
KRTAP5-9	0.229039	0.229039
GJA8	0.228858	0.228858
PATL1	0.228659	0.228659
OK.SW-CL.58	-0.228626	0.228626
GNN	0.228535	0.228535
FGF10-AS1	0.22849	0.22849
SYN1	0.228485	0.228485
RGCC	-0.228428	0.228428
SNAI3	-0.228415	0.228415
C2orf40	-0.228167	0.228167
HIST1H4E	0.228047	0.228047
TMEM114	0.228025	0.228025
LTBP1	-0.227839	0.227839
APLP1	-0.227784	0.227784
CNN3	-0.227686	0.227686
SRPX	-0.227602	0.227602
MBOAT2	-0.227532	0.227532
ALOX12	-0.227497	0.227497
LILRA3	0.227379	0.227379
GLDN	0.227251	0.227251
TMEM59L	-0.227179	0.227179
ARL4A	-0.227138	0.227138
KCND1	0.227134	0.227134
DUSP5	0.227108	0.227108
MSX1	0.227105	0.227105
DHRS9	0.226939	0.226939
C1QC	0.226922	0.226922
LOC102724021	0.226639	0.226639
GFPT2	-0.226599	0.226599
MTERF1	-0.226384	0.226384
ST8SIA3	-0.226185	0.226185
ERVW-1	0.226099	0.226099
CHST5	0.226043	0.226043
LOC100506476	-0.225676	0.225676
PRSS54	-0.225552	0.225552
ZNF764	-0.225481	0.225481
RASSF9	-0.225353	0.225353
PLA2G7	-0.225249	0.225249
SPTSSB	-0.225136	0.225136
LIMS2	0.225026	0.225026
LIPH	-0.224965	0.224965
BTNL2	-0.224852	0.224852
MSH4	0.224263	0.224263
PHF7	0.223981	0.223981
GPR84	0.223917	0.223917
NOG	-0.223732	0.223732
ADPRH	-0.223703	0.223703
LPPR3	0.223496	0.223496
SPAG1	-0.223477	0.223477
KIAA2022	-0.223102	0.223102
SEMA3C	-0.222962	0.222962
TMEM133	0.222865	0.222865
SPACA1	0.222854	0.222854
WDR86-AS1	-0.222748	0.222748
ASPHD1	0.222331	0.222331
SCGB2B2	-0.222146	0.222146
CMTR1	0.221766	0.221766
LYSMD1	0.221697	0.221697
TRMT13	-0.221665	0.221665
KREMEN2	0.221622	0.221622
RBFOX3	0.221568	0.221568
LAIR2	-0.221294	0.221294
SPATA6	-0.221154	0.221154
TCL6	0.221106	0.221106
IL17RD	0.220913	0.220913
GCM1	-0.220755	0.220755
SMPX	0.220662	0.220662
XAGE-4	0.220612	0.220612
AKR1E2	-0.220579	0.220579
TG	0.220525	0.220525
ARL6	0.220521	0.220521
DNAJB4	-0.220322	0.220322
MORF4L2-AS1	0.220121	0.220121
SELM	-0.220115	0.220115
PLAC8L1	0.220099	0.220099
KCNK3	-0.220007	0.220007
FBN2	-0.219892	0.219892
C1QA	0.219641	0.219641
ARHGAP24	-0.219572	0.219572
ZNF354C	0.219553	0.219553
NUFIP1	-0.219525	0.219525
IL1B	0.219421	0.219421
DFNA5	-0.219414	0.219414
LOXL1	-0.219335	0.219335
LOC100129034	-0.219011	0.219011
P2RY14	-0.219002	0.219002
GREM2	-0.218997	0.218997
GLB1L	-0.21884	0.21884
SLCO6A1	0.218656	0.218656
LOC101928464	-0.218594	0.218594
ZNF14	-0.21859	0.21859
CUZD1	-0.218507	0.218507
RNF150	0.218502	0.218502
CENPK	-0.2185	0.2185
UBE2Q2L	-0.218461	0.218461
LINC00515	0.218374	0.218374
PIK3R1	-0.218187	0.218187
IRX2	0.21817	0.21817
STAT1	0.217945	0.217945
MORN4	0.217874	0.217874
ORM1	0.217788	0.217788
TXNDC15	0.217599	0.217599
CACNA2D3	-0.217561	0.217561
ZNF282	0.217074	0.217074
UBE2DNL	0.217045	0.217045
MYOG	0.216824	0.216824
JPX	-0.216643	0.216643
CD8B	0.216331	0.216331
HBQ1	0.216316	0.216316
LRRC72	-0.216058	0.216058
CD1B	-0.215936	0.215936
FFAR2	0.215784	0.215784
RSPH6A	0.215778	0.215778
CD180	0.215539	0.215539
WDR25	0.215505	0.215505
RASL11A	0.215337	0.215337
EPSTI1	0.215176	0.215176
BTNL3	0.214941	0.214941
FAXDC2	-0.21483	0.21483
CT55	-0.214715	0.214715
C20orf141	-0.214713	0.214713
PPM1H	-0.214474	0.214474
NUDT11	-0.214326	0.214326
TMEM200A	0.214303	0.214303
ZSCAN9	-0.214174	0.214174
ZFP57	-0.214072	0.214072
SOCS6	-0.214027	0.214027
MEX3B	-0.213954	0.213954
ARHGEF10	-0.213861	0.213861
PPAP2C	-0.2138	0.2138
LINC00260	-0.21379	0.21379
DUSP26	0.21372	0.21372
RAMP1	-0.213582	0.213582
CABP4	-0.213424	0.213424
LRP6	-0.21328	0.21328
HLF	-0.213274	0.213274
PTK7	-0.213198	0.213198
COL9A2	-0.213122	0.213122
CASC10	0.212997	0.212997
SLC8A3	-0.212884	0.212884
TBX10	0.212834	0.212834
NACAP1	-0.21252	0.21252
IRF5	0.212451	0.212451
FSCN3	-0.212311	0.212311
FOXD2-AS1	0.212301	0.212301
ITGA9	0.212279	0.212279
TMEM155	0.212264	0.212264
NPHS2	-0.212204	0.212204
LOC100132661	-0.212175	0.212175
SPOPL	-0.212117	0.212117
GABRA5	0.211934	0.211934
LOC340357	-0.211834	0.211834
BANK1	-0.21174	0.21174
SPESP1	-0.211627	0.211627
SYNGAP1	0.211545	0.211545
PKIB	-0.211524	0.211524
WLS	-0.211503	0.211503
FAM129C	-0.21139	0.21139
RSG1	0.211255	0.211255
CA1	0.211224	0.211224
PTPN3	0.211094	0.211094
MMAA	-0.211007	0.211007
VIT	0.210412	0.210412
DSP	-0.210135	0.210135
REEP2	0.209959	0.209959
ROGDI	0.209849	0.209849
VEPH1	-0.209757	0.209757
SHF	0.209668	0.209668
DNAJC28	0.209658	0.209658
DIRC1	-0.209642	0.209642
ADIRF	0.2096	0.2096
TTC7B	-0.209354	0.209354
FEM1B	-0.209282	0.209282
UFSP1	0.209223	0.209223
FGF17	0.209211	0.209211
KCNMB3	0.209197	0.209197
KRT71	0.209174	0.209174
LOC100131043	0.209061	0.209061
C6orf203	-0.208845	0.208845
BIN3-IT1	-0.208804	0.208804
TRIM78P	0.208746	0.208746
WWC2	0.20844	0.20844
IGFBP3	-0.208432	0.208432
LINC00304	-0.208344	0.208344
SYF2	-0.208317	0.208317
CCNYL1	-0.207936	0.207936
SPRR4	0.20779	0.20779
PHACTR1	-0.20773	0.20773
ADAMTS8	0.207454	0.207454
MICALCL	-0.207288	0.207288
PSD3	-0.207117	0.207117
PANX3	-0.207096	0.207096
RPS11	0.206912	0.206912
DCLRE1A	0.206845	0.206845
KIAA1614	-0.206718	0.206718
MMACHC	0.206698	0.206698
LIMD1-AS1	0.20664	0.20664
GJA4	0.206322	0.206322
WFDC21P	-0.206294	0.206294
IFIT3	0.20615	0.20615
LOC100132735	-0.206128	0.206128
TUSC5	0.205922	0.205922
PIGZ	0.205849	0.205849
DSEL	-0.205762	0.205762
SCO2	0.205439	0.205439
SYCE1L	-0.205436	0.205436
MFAP5	0.205426	0.205426
HOXC6	-0.20537	0.20537
IFI27	0.205363	0.205363
SERPINE1	0.205216	0.205216
LOC101060553	0.205167	0.205167
NEDD4	-0.205082	0.205082
KRT1	0.204981	0.204981
JAG1	-0.204954	0.204954
WNT9B	-0.204938	0.204938
ZFAT	0.204744	0.204744
OLIG1	-0.204728	0.204728
ZNF256	-0.204552	0.204552
ITIH3	0.204457	0.204457
TMEM105	-0.204365	0.204365
ATG4C	-0.204358	0.204358
GPR27	0.204333	0.204333
ADAM28	-0.20413	0.20413
LHX1	0.204076	0.204076
SPZ1	-0.203703	0.203703
ZXDA	-0.203656	0.203656
RASGRF2	-0.203604	0.203604
ACSBG1	-0.203525	0.203525
CAPN12	-0.203398	0.203398
FEZ1	-0.203279	0.203279
CXCL3	-0.203145	0.203145
NKIRAS1	-0.20312	0.20312
OR10C1	-0.203043	0.203043
MKRN3	0.203003	0.203003
LRRD1	-0.20289	0.20289
MED31	-0.202637	0.202637
C1orf68	-0.202626	0.202626
LOC100129516	0.202564	0.202564
SCG5	0.2025	0.2025
TSPAN6	-0.202459	0.202459
PPAP2B	0.202331	0.202331
SLC30A2	-0.202304	0.202304
STAG3L4	-0.202262	0.202262
ZBTB16	-0.202184	0.202184
SERPINF2	0.202056	0.202056
GGT6	0.201941	0.201941
CSTF3-AS1	-0.20174	0.20174
REG4	0.201602	0.201602
LOC102724927	-0.201572	0.201572
KATNBL1	-0.201521	0.201521
ZNF566	-0.20126	0.20126
ZP1	0.201173	0.201173
DHDH	-0.201011	0.201011
LOC100996286	-0.200963	0.200963
CD200	-0.200837	0.200837
C4orf36	0.20076	0.20076
LRRN1	0.20063	0.20063
SPRR3	-0.200626	0.200626
HPR	0.200592	0.200592
GAREML	0.200403	0.200403
CRYBA4	0.200386	0.200386
TUBA8	-0.20021	0.20021
COL9A3	0.200201	0.200201
GLIS1	0.200128	0.200128
LOC101927121	-0.199975	0.199975
DNAJC5B	0.1999	0.1999
AOC2	0.199732	0.199732
PP13	0.199625	0.199625
SEMA3F	0.199526	0.199526
ABCC8	-0.199525	0.199525
XRCC2	0.199338	0.199338
CD1A	-0.199229	0.199229
PCDH9	-0.198834	0.198834
KRT2	-0.198819	0.198819
TTC36	0.198721	0.198721
UNC5C	-0.198666	0.198666
TREML1	-0.198567	0.198567
ATCAY	0.198437	0.198437
AGBL5	0.19837	0.19837
GBP1	0.198365	0.198365
PSMA8	0.198346	0.198346
LINC00208	0.198239	0.198239
DRD1	-0.198214	0.198214
SYCN	-0.198192	0.198192
DMRT3	-0.19816	0.19816
THBS1	-0.198106	0.198106
ARL13B	-0.198047	0.198047
CNIH2	-0.197967	0.197967
C8orf37	-0.19796	0.19796
ZCWPW2	0.197843	0.197843
RBM12B	-0.197827	0.197827
IFI44L	0.197745	0.197745
ZNF540	-0.197735	0.197735
GSTCD	-0.197673	0.197673
TNN	0.197578	0.197578
NCAN	-0.197451	0.197451
OASL	0.197445	0.197445
CLDN17	0.197404	0.197404
FGF14-AS2	-0.197174	0.197174
GPR34	-0.197041	0.197041
EMID1	0.196935	0.196935
DFNB31	-0.196816	0.196816
INTS2	-0.19681	0.19681
TEX22	-0.196759	0.196759
SNCA	-0.196694	0.196694
GRAMD1C	0.19661	0.19661
MGC12916	0.19659	0.19659
PCDHGC5	-0.196515	0.196515
IFNA4	0.196404	0.196404
GSX1	0.196311	0.196311
LOC101927735	-0.195908	0.195908
MKS1	-0.195868	0.195868
SCNN1A	0.195778	0.195778
GRIPAP1	-0.19573	0.19573
TMEM255B	-0.195644	0.195644
LOC101927929	-0.195576	0.195576
DPY19L1P1	0.195478	0.195478
PPP2R2B	-0.195363	0.195363
ZNF711	-0.195332	0.195332
KIAA1107	-0.195241	0.195241
B3GAT2	0.194919	0.194919
BRD7P3	0.194904	0.194904
EVA1C	-0.194859	0.194859
FOSL1	0.194729	0.194729
ATP8B2	0.194563	0.194563
LOC101926892	0.194353	0.194353
LOC100506797	-0.194236	0.194236
POU4F3	-0.194078	0.194078
CX3CR1	0.194071	0.194071
AMN1	-0.19401	0.19401
RRN3P2	-0.193802	0.193802
DDIT4	-0.193789	0.193789
CAMK2N1	-0.193703	0.193703
TRPV4	0.193587	0.193587
ZBTB21	-0.193553	0.193553
EBF1	-0.193493	0.193493
TOB1	-0.193439	0.193439
NEBL-AS1	0.193287	0.193287
CCDC116	0.193281	0.193281
ADAMTS5	-0.193087	0.193087
TSSK6	0.193037	0.193037
TUT1	0.192864	0.192864
LOC100129447	-0.192847	0.192847
LOC101928449	0.192819	0.192819
SPHK1	0.192606	0.192606
CLU	-0.192372	0.192372
USP18	0.192281	0.192281
TUBBP5	-0.192232	0.192232
FLYWCH2	-0.192014	0.192014
NLRC4	0.191949	0.191949
LINC00955	0.191841	0.191841
RUFY3	-0.19175	0.19175
SLC10A4	-0.191628	0.191628
SNCG	-0.191626	0.191626
PRRG2	0.191473	0.191473
CDSN	0.191393	0.191393
EOGT	-0.191387	0.191387
RNF207	0.191351	0.191351
STARD4	0.191206	0.191206
LOC101928424	0.191146	0.191146
C2	0.190947	0.190947
IGFBPL1	-0.19092	0.19092
SELENBP1	0.190858	0.190858
FADS2	0.190684	0.190684
OR8B8	0.190659	0.190659
RIPK2	-0.190653	0.190653
SLC41A2	0.190626	0.190626
KRR1	-0.190333	0.190333
LOC101927876	0.190298	0.190298
CDK18	0.190252	0.190252
SEPSECS	-0.190222	0.190222
COL23A1	0.190168	0.190168
SLC25A5-AS1	0.189706	0.189706
VGLL1	-0.189534	0.189534
KLF5	-0.189495	0.189495
TBC1D30	0.189361	0.189361
LOC100996634	0.189353	0.189353
CGN	0.189338	0.189338
KRTCAP3	-0.189255	0.189255
KLRAP1	-0.18922	0.18922
CNTD1	0.189166	0.189166
OR3A3	-0.189138	0.189138
TRPA1	0.189059	0.189059
OR2B6	-0.188771	0.188771
ERRFI1	-0.188759	0.188759
TMEM63C	0.18847	0.18847
SLC35G1	-0.18841	0.18841
CLEC10A	-0.188318	0.188318
TM6SF2	0.188285	0.188285
CDH24	0.188266	0.188266
RTN4RL1	0.188118	0.188118
PKP3	0.188115	0.188115
THNSL2	-0.187802	0.187802
LOC643659	-0.187625	0.187625
ARHGEF16	0.187478	0.187478
PDK4	-0.187393	0.187393
GDF9	-0.187346	0.187346
MDGA1	-0.187092	0.187092
MSL3	-0.187092	0.187092
C10orf91	0.187058	0.187058
GP1BA	-0.186949	0.186949
MICAL2	-0.186799	0.186799
AICDA	0.186788	0.186788
CSRP2	0.186701	0.186701
FKTN	-0.186698	0.186698
WDR76	0.186569	0.186569
METTL13	0.186436	0.186436
YBEY	-0.186399	0.186399
MYL2	-0.186314	0.186314
PLEKHF1	0.18631	0.18631
LINC00301	-0.186133	0.186133
GIF	0.186128	0.186128
ZNF571-AS1	0.18612	0.18612
NINL	-0.186099	0.186099
PTGDR2	0.185989	0.185989
BTBD3	-0.185985	0.185985
IFT57	-0.185966	0.185966
TTC16	-0.185907	0.185907
ARHGAP18	-0.185747	0.185747
NPSA	-0.185608	0.185608
EMR3	0.18551	0.18551
SEC1P	-0.185461	0.185461
LOC145474	-0.185451	0.185451
C14orf132	0.185357	0.185357
FOXD1	0.185304	0.185304
CEACAM1	0.185218	0.185218
ZNF670	-0.185155	0.185155
SERPINI1	-0.185131	0.185131
ADIRF-AS1	0.185124	0.185124
HEY1	0.185092	0.185092
ZNF280A	0.184999	0.184999
FAM201A	0.184958	0.184958
SVOPL	-0.184951	0.184951
NCAPH	0.184932	0.184932
COL5A2	0.184876	0.184876
FURIN	0.184829	0.184829
GNB3	0.18482	0.18482
FZD9	0.184786	0.184786
KLHDC9	0.184786	0.184786
BBS7	-0.184645	0.184645
HYAL1	0.184485	0.184485
ZNF473	0.184451	0.184451
DLK2	0.184434	0.184434
FGF6	0.184433	0.184433
CYSTM1	0.184404	0.184404
IFI6	0.184382	0.184382
SND1-IT1	0.18403	0.18403
EXTL1	0.183877	0.183877
LGALS12	-0.183854	0.183854
LOC101929949	0.183767	0.183767
RBPMS2	-0.183625	0.183625
ZNF165	-0.183573	0.183573
FOLR3	0.183531	0.183531
SMARCA1	-0.183467	0.183467
CEMP1	0.183266	0.183266
GABRG3	0.183205	0.183205
NDN	0.183197	0.183197
CYP1B1	-0.183054	0.183054
ST8SIA5	-0.182988	0.182988
ZNF74	0.182985	0.182985
ADAM7	-0.18298	0.18298
LOC100505824	-0.182904	0.182904
NPR1	-0.182891	0.182891
DPY19L4	-0.182825	0.182825
CYP4F3	0.182802	0.182802
SOX3	-0.182646	0.182646
KDM4D	0.182565	0.182565
RPH3AL	0.182563	0.182563
MEOX2	0.182555	0.182555
SYNM	-0.182494	0.182494
RNF148	0.182355	0.182355
SLC25A43	-0.182302	0.182302
PLIN5	-0.182247	0.182247
GPRASP1	-0.182064	0.182064
GSTA4	-0.181956	0.181956
LOC142937	0.181931	0.181931
MXRA7	-0.181874	0.181874
VIL1	-0.181795	0.181795
CYTL1	-0.181743	0.181743
SPATA2	-0.181607	0.181607
ZNF589	0.181493	0.181493
BPIFB4	0.181488	0.181488
LOC100507616	-0.181269	0.181269
TNFRSF21	-0.181236	0.181236
TREML2	0.181194	0.181194
GFRA3	0.181121	0.181121
C6orf164	0.181045	0.181045
VSTM1	-0.180972	0.180972
MUC3	0.180917	0.180917
LIG4	-0.180445	0.180445
LOC152225	0.180411	0.180411
LOC101928861	-0.180177	0.180177
CHRNB3	-0.180103	0.180103
FAM3B	0.180054	0.180054
SEC62	-0.179724	0.179724
LOC101929007	0.179661	0.179661
MEX3A	0.179657	0.179657
MC5R	0.179565	0.179565
SPAG17	-0.179488	0.179488
CCR5	0.179453	0.179453
MCC	0.179374	0.179374
PRSS22	-0.179341	0.179341
PEX12	-0.179334	0.179334
MAGEB2	0.179267	0.179267
RRAS2	-0.179241	0.179241
GSTM1	0.179234	0.179234
RBBP6	-0.179074	0.179074
LOC100507557	-0.178962	0.178962
ZBTB6	-0.178899	0.178899
SOX12	0.178801	0.178801
GRIP1	-0.17878	0.17878
PHKG1	-0.178714	0.178714
LINC00167	0.17871	0.17871
TSPAN13	-0.178502	0.178502
LINC01341	-0.178452	0.178452
LRP5	0.178445	0.178445
UROC1	0.178407	0.178407
UGT2B4	0.178401	0.178401
CDH12	0.178284	0.178284
PDGFRL	-0.178267	0.178267
NBPF3	-0.177879	0.177879
PAX5	-0.177652	0.177652
PPFIA3	0.177538	0.177538
LOC374890	0.177418	0.177418
HLX	0.177354	0.177354
SLC22A3	-0.177291	0.177291
PASK	-0.177223	0.177223
CHRD	0.177009	0.177009
CD160	-0.177001	0.177001
MAB21L2	-0.176991	0.176991
LINC00919	0.17677	0.17677
LINC00936	-0.176722	0.176722
TAS2R19	0.176553	0.176553
OR7C1	-0.176535	0.176535
SERPINF1	-0.176517	0.176517
TSPAN15	-0.176313	0.176313
HCG27	0.176279	0.176279
GIN1	-0.176272	0.176272
LRRC4	0.176215	0.176215
FSD1	-0.176071	0.176071
PRUNE	-0.176062	0.176062
ADRA2A	-0.175974	0.175974
NDUFAF1	0.175873	0.175873
MAGI1-IT1	0.175863	0.175863
TUBB6	-0.175775	0.175775
HAL	-0.175644	0.175644
PIK3R6	0.175238	0.175238
PXDN	0.175199	0.175199
LOC100507534	-0.175186	0.175186
TMEM75	-0.175061	0.175061
AKAP12	-0.174843	0.174843
FLJ38379	-0.174704	0.174704
BATF2	0.174654	0.174654
ATRNL1	-0.174588	0.174588
DDX11-AS1	0.174224	0.174224
BSPRY	0.174048	0.174048
LRIF1	-0.17402	0.17402
PNMAL1	-0.173967	0.173967
UBTD2	-0.173965	0.173965
CACNB4	-0.173962	0.173962
SIGLEC11	0.173911	0.173911
TAS2R38	-0.173869	0.173869
FZD5	0.173839	0.173839
EDNRB	-0.173806	0.173806
HHIP-AS1	-0.173802	0.173802
ZNF835	-0.173798	0.173798
NIPSNAP3B	-0.173763	0.173763
LINC00969	-0.173723	0.173723
FLVCR1-AS1	0.173682	0.173682
HPD	-0.173648	0.173648
CACNA2D2	-0.173645	0.173645
GCNT1	0.173605	0.173605
LOC101929504	-0.173556	0.173556
LINC01268	0.173476	0.173476
TRIML1	-0.173422	0.173422
IL1RAPL2	-0.173399	0.173399
C1orf168	0.173337	0.173337
TCL1A	-0.173277	0.173277
GFI1B	-0.173128	0.173128
BTNL8	0.173118	0.173118
EGR2	0.173094	0.173094
ACTL6B	0.173072	0.173072
CTDSPL	-0.172824	0.172824
ZNF239	-0.172767	0.172767
REC114	0.172715	0.172715
KRT20	0.172562	0.172562
LOC101929757	-0.17255	0.17255
LGMN	0.172482	0.172482
PLAG1	-0.172438	0.172438
GPR39	-0.172424	0.172424
ADCY10	-0.172334	0.172334
SNHG10	-0.172284	0.172284
KHDRBS2	0.172273	0.172273
SEMA7A	0.172269	0.172269
CHRNA5	0.172217	0.172217
CORO2B	-0.172117	0.172117
ABCD2	-0.172094	0.172094
ACCS	-0.172076	0.172076
WDR27	-0.171976	0.171976
WTIP	0.171943	0.171943
LSMEM2	0.171938	0.171938
MMP8	0.171883	0.171883
LGALSL	-0.171799	0.171799
FBXW12	0.171775	0.171775
FBN1	0.171756	0.171756
SFTPD	0.171736	0.171736
ZNF221	0.171296	0.171296
CDH4	0.171237	0.171237
OCLN	0.171232	0.171232
HLTF	-0.171172	0.171172
PRM1	-0.17101	0.17101
KCNRG	-0.170971	0.170971
KRT14	-0.170946	0.170946
DHFRL1	-0.170928	0.170928
TMA16	-0.170831	0.170831
ANKRD50	-0.17083	0.17083
SLC22A14	0.170732	0.170732
F3	-0.170624	0.170624
NT5C1A	0.170555	0.170555
TTF2	0.170514	0.170514
C18orf42	-0.170486	0.170486
ZNF229	-0.170474	0.170474
LOC101929717	0.170271	0.170271
TRIM10	-0.170227	0.170227
SLC6A17	-0.170169	0.170169
ZNF286A	0.170042	0.170042
LOC101927122	0.170033	0.170033
AADAT	-0.170004	0.170004
RAB13	0.169995	0.169995
RXFP2	0.169946	0.169946
TSKS	0.169895	0.169895
TLCD1	0.169891	0.169891
QPCT	-0.169821	0.169821
MLC1	0.169787	0.169787
DQX1	0.169778	0.169778
RBP5	-0.169717	0.169717
TNF	0.169555	0.169555
STX11	0.169477	0.169477
CCDC24	0.169277	0.169277
PRSS33	0.169248	0.169248
CPED1	-0.169139	0.169139
AFAP1L1	0.169132	0.169132
PCDHGB8P	0.169125	0.169125
ANKRD23	-0.169071	0.169071
MGC12488	-0.168999	0.168999
FANCL	0.168987	0.168987
TBX2	0.168851	0.168851
UGT2B28	0.168635	0.168635
LOC90246	-0.168573	0.168573
GKN2	-0.168403	0.168403
ARMC2	-0.168314	0.168314
CCDC170	-0.168298	0.168298
SYT3	-0.168043	0.168043
PNMA3	0.168027	0.168027
LOC101928161	-0.167792	0.167792
NUDT13	-0.16776	0.16776
CD72	-0.167747	0.167747
CHRNA6	0.167734	0.167734
RPS6KA2-AS1	0.167726	0.167726
IQSEC3	0.167627	0.167627
PRR15L	-0.167599	0.167599
C14orf79	0.167592	0.167592
NDRG4	0.167572	0.167572
SH3GL3	0.167556	0.167556
CKB	0.167534	0.167534
DAZL	-0.167528	0.167528
STAT6	-0.167485	0.167485
CARD6	0.167412	0.167412
DDX58	0.167408	0.167408
KLHL23	0.167326	0.167326
ADH1C	-0.167301	0.167301
TMEM261	-0.167291	0.167291
ZNF287	0.167253	0.167253
SMIM5	-0.167247	0.167247
LINC00421	0.167187	0.167187
SMURF2	-0.167175	0.167175
DDX11L2	-0.167122	0.167122
SPON1	-0.167087	0.167087
TMEM144	-0.166833	0.166833
TRAF3	-0.166806	0.166806
SMCHD1	-0.166551	0.166551
ALDH1L2	0.16651	0.16651
LOC100507560	0.166477	0.166477
MGAT5B	0.166408	0.166408
CCL8	0.166392	0.166392
LOC100131864	-0.166231	0.166231
SOSTDC1	-0.166159	0.166159
PCDHGA9	0.166143	0.166143
EFNB2	-0.165867	0.165867
SPAG4	0.165732	0.165732
RNF144A-AS1	0.165732	0.165732
FPR3	0.165706	0.165706
LINC00029	-0.165605	0.165605
ABHD17C	0.165584	0.165584
PRSS36	-0.1655	0.1655
LOC100506538	0.165452	0.165452
GCM2	-0.165386	0.165386
FAM229B	-0.165347	0.165347
HIST1H2AC	-0.165296	0.165296
PERM1	0.164953	0.164953
SULT2B1	0.164744	0.164744
PAPPA	0.164723	0.164723
DKFZP761C1711	0.164599	0.164599
T	0.164546	0.164546
LOC101928185	-0.164462	0.164462
SPOCK1	-0.164425	0.164425
ZNF829	-0.1644	0.1644
ZC3H12B	-0.164346	0.164346
FKBP5	-0.164343	0.164343
SLAMF1	0.164227	0.164227
PRDM1	0.164214	0.164214
RAPSN	0.164134	0.164134
KDM5A	0.163957	0.163957
TDH	-0.163927	0.163927
UBQLNL	0.16387	0.16387
ZBTB10	-0.163753	0.163753
STEAP4	0.163739	0.163739
IL3RA	-0.163539	0.163539
ODAM	-0.163466	0.163466
PLK2	-0.163399	0.163399
VPREB3	-0.163388	0.163388
AA06	0.163363	0.163363
ITIH6	-0.163311	0.163311
FAM110C	-0.163215	0.163215
CNN1	-0.163205	0.163205
C9orf72	-0.1632	0.1632
PRSS8	0.163191	0.163191
GOLPH3L	0.163156	0.163156
LYPD3	-0.163058	0.163058
LOC100506922	-0.163026	0.163026
OR5I1	-0.163007	0.163007
ADAMTS19	-0.162958	0.162958
TPTEP1	-0.162921	0.162921
ST3GAL6	-0.162715	0.162715
JMJD1C-AS1	0.162623	0.162623
LOC154761	-0.162589	0.162589
TRIM32	0.16258	0.16258
HIST1H4G	-0.162438	0.162438
WDR5B	-0.162372	0.162372
LINC01049	0.16237	0.16237
ASCL3	-0.162344	0.162344
DGCR14	0.162272	0.162272
LIPC	-0.162271	0.162271
DUSP5P1	0.162271	0.162271
ACKR4	0.162079	0.162079
CNTN4	0.162052	0.162052
TMEM174	0.162027	0.162027
CYP2J2	0.161982	0.161982
ONECUT2	0.161939	0.161939
CHRM3-AS2	-0.161925	0.161925
FAM19A5	0.161904	0.161904
PCDHB5	-0.161828	0.161828
CROT	-0.16176	0.16176
ACY3	0.161663	0.161663
LOC101927710	-0.161625	0.161625
LDLRAD3	-0.161592	0.161592
LOC400622	-0.161509	0.161509
LSM11	-0.161499	0.161499
ABHD16B	0.161415	0.161415
ANKRD13C	-0.16129	0.16129
WDR4	0.161276	0.161276
OTUB2	0.161181	0.161181
CCDC42B	0.161118	0.161118
FHIT	-0.161049	0.161049
PPY	0.161034	0.161034
FCGR1A	0.160959	0.160959
KRCC1	-0.16092	0.16092
PFKFB3	0.160891	0.160891
LOC101929378	-0.160807	0.160807
CYP4Z1	0.160807	0.160807
CNBD2	0.160664	0.160664
ERCC6L	0.160526	0.160526
WDR64	0.160513	0.160513
NIPAL2	-0.160387	0.160387
AVIL	0.160101	0.160101
P2RX5	0.160092	0.160092
LHFP	-0.159663	0.159663
OMP	0.159528	0.159528
KIAA1586	-0.159504	0.159504
IKZF3	0.159452	0.159452
LOC101928047	0.159436	0.159436
DGKK	-0.159436	0.159436
BZRAP1	-0.159427	0.159427
SCRG1	-0.159299	0.159299
MYC	-0.159263	0.159263
UNC5B	-0.159253	0.159253
VSTM2L	0.159113	0.159113
SPATA19	0.159094	0.159094
LINC00865	-0.15909	0.15909
HRK	0.158984	0.158984
REN	-0.158853	0.158853
INTS5	-0.158817	0.158817
BRSK1	0.158787	0.158787
STAC2	-0.15876	0.15876
PPP4R1L	0.158737	0.158737
LUZP4	0.158625	0.158625
GPHB5	-0.158579	0.158579
KIR2DS4	-0.158574	0.158574
ATP6V1B1	0.158466	0.158466
TDRP	-0.158436	0.158436
FAM71E1	0.158352	0.158352
UNC5D	-0.158308	0.158308
ANKRD20A11P	0.158123	0.158123
PLEKHA7	-0.158119	0.158119
GPR82	0.158001	0.158001
MMP14	0.157949	0.157949
CRYZ	-0.157788	0.157788
COX7A1	0.157772	0.157772
C1orf111	-0.157736	0.157736
TBC1D12	-0.157705	0.157705
ARL15	-0.157673	0.157673
LINC00358	0.157624	0.157624
CFB	0.15756	0.15756
MFI2-AS1	0.157465	0.157465
CA3	-0.157443	0.157443
ARL9	-0.15739	0.15739
C2CD4B	0.157337	0.157337
BCAS1	-0.157271	0.157271
C9orf50	0.157269	0.157269
LOC388456	-0.15724	0.15724
CYP2S1	-0.157236	0.157236
ZBTB11-AS1	0.156978	0.156978
USP11	0.156964	0.156964
AKTIP	-0.156938	0.156938
TDRD12	-0.156888	0.156888
H3F3A	0.156872	0.156872
FLJ46875	-0.156866	0.156866
SLC23A3	-0.15686	0.15686
RLN2	-0.156847	0.156847
NDNF	0.156815	0.156815
ZNF578	-0.156779	0.156779
FZD1	-0.156349	0.156349
CRYM	-0.156343	0.156343
TMEM132A	0.156255	0.156255
UGT8	0.156163	0.156163
LOC221122	0.156139	0.156139
PHEX	-0.156126	0.156126
CCDC182	-0.156086	0.156086
BHLHB9	-0.156036	0.156036
PROSER2-AS1	-0.156004	0.156004
UPK3A	0.155975	0.155975
LOC101927021	0.155884	0.155884
TXNDC2	0.155821	0.155821
ST7-AS1	-0.15567	0.15567
NPPB	-0.155634	0.155634
METRNL	-0.155568	0.155568
XYLB	0.155444	0.155444
GPR19	0.155438	0.155438
EP300	-0.155362	0.155362
RAP1GAP2	0.155339	0.155339
ZNF425	0.155286	0.155286
FDCSP	-0.155159	0.155159
HUS1B	-0.155154	0.155154
LOC339988	-0.155045	0.155045
TANC1	-0.155022	0.155022
HEYL	0.154988	0.154988
TMEM194A	-0.15498	0.15498
TBX6	0.154964	0.154964
TNFSF15	-0.154944	0.154944
LOC100996694	-0.154843	0.154843
SMIM6	0.15478	0.15478
HSPA4L	-0.154692	0.154692
BREA2	0.154615	0.154615
FRMD6	-0.154536	0.154536
ZSCAN10	0.154398	0.154398
L3MBTL4	0.154006	0.154006
MGC50722	0.153986	0.153986
CXXC4	-0.153957	0.153957
B3GNT3	0.153843	0.153843
LOC151760	0.153751	0.153751
COL18A1	0.15372	0.15372
FAM181B	0.153689	0.153689
C2orf15	-0.153673	0.153673
GAS2L3	0.153666	0.153666
FLJ41455	-0.153616	0.153616
F2RL1	-0.153607	0.153607
ATP10D	-0.153515	0.153515
RIMKLA	0.153477	0.153477
ALOX15B	-0.153396	0.153396
MS4A14	-0.153303	0.153303
GDF10	0.153278	0.153278
ITGB3	-0.15311	0.15311
SLC12A7	0.153024	0.153024
NUPR1	0.153002	0.153002
LOC101059948	0.152947	0.152947
TIFAB	0.152934	0.152934
APOC1	0.152701	0.152701
SAMD15	0.152608	0.152608
LOC100506895	-0.15256	0.15256
GBA3	0.152554	0.152554
HEMGN	-0.152349	0.152349
CENPV	-0.152266	0.152266
RAVER2	-0.152145	0.152145
PVRL2	0.15214	0.15214
LOC101929512	-0.152053	0.152053
GAST	0.152017	0.152017
CLMP	0.15201	0.15201
SLC9A3	0.151975	0.151975
LINC00852	-0.151897	0.151897
OSR2	-0.151778	0.151778
BACE2	0.151776	0.151776
KIF13A	-0.15163	0.15163
AZGP1	-0.151275	0.151275
DOCK3	-0.151262	0.151262
ARX	-0.151181	0.151181
C8orf46	-0.150937	0.150937
XAF1	0.150842	0.150842
GSTO2	0.150824	0.150824
P2RY1	-0.150796	0.150796
GAPDHS	0.150766	0.150766
LOC100130476	-0.150717	0.150717
C17orf64	0.150496	0.150496
S100P	0.150478	0.150478
SC5D	-0.150413	0.150413
TAF1A	-0.150308	0.150308
LOC414300	-0.150303	0.150303
TMEM132E	0.150291	0.150291
FZD4	-0.150155	0.150155
PRRG4	-0.150133	0.150133
LOC283856	-0.150066	0.150066
ZNF485	-0.150048	0.150048
ZMYND12	-0.150035	0.150035
EGR4	0.149983	0.149983
LOC101927675	-0.149855	0.149855
LOC100507277	0.149831	0.149831
HOXC13	-0.149756	0.149756
ZFP2	-0.149672	0.149672
SOX9	-0.149671	0.149671
IFNK	0.149525	0.149525
P4HA3	0.149468	0.149468
CALHM3	0.149465	0.149465
CYP2E1	-0.149349	0.149349
SPATA17	-0.149344	0.149344
COX4I2	0.149236	0.149236
KLK14	-0.149022	0.149022
GP9	-0.148999	0.148999
LOC101929607	-0.148985	0.148985
CAPN11	0.148974	0.148974
DUSP16	-0.14897	0.14897
LOC101930421	0.148968	0.148968
LOC100506388	-0.148965	0.148965
MFAP4	0.148945	0.148945
IL32	0.148853	0.148853
LOC100287387	-0.148834	0.148834
CYP1A1	0.148758	0.148758
DMRTC2	0.148756	0.148756
ZNF415	0.148704	0.148704
USP12	-0.148688	0.148688
TRIM5	0.148685	0.148685
SHROOM1	-0.148617	0.148617
TRIM67	0.148535	0.148535
LOC284219	0.148447	0.148447
C5orf58	-0.148363	0.148363
PRSS27	0.148333	0.148333
RGMB	-0.148272	0.148272
SLC5A4	-0.148165	0.148165
ELN	-0.148149	0.148149
IL2RB	-0.148074	0.148074
FXYD1	-0.147813	0.147813
FGF23	-0.147692	0.147692
NTRK3-AS1	0.147673	0.147673
CDH1	0.147544	0.147544
C14orf119	-0.147397	0.147397
LOC729164	-0.147379	0.147379
CHI3L2	0.147303	0.147303
LOC100131170	0.147278	0.147278
SGMS2	-0.14718	0.14718
LOC101929153	-0.147054	0.147054
LZTS3	-0.146939	0.146939
GPR171	-0.14687	0.14687
SIM1	0.14684	0.14684
LYPD6B	0.146794	0.146794
HCAR3	0.146778	0.146778
ALX3	-0.146738	0.146738
CST7	0.146667	0.146667
ANXA13	0.146657	0.146657
LOC286087	0.146601	0.146601
GLS2	-0.146443	0.146443
NBPF1	0.146373	0.146373
COX6A2	-0.146244	0.146244
SYT16	0.146164	0.146164
MNX1	0.14613	0.14613
ETV7	0.146073	0.146073
LOC286238	-0.146004	0.146004
EFEMP1	-0.145539	0.145539
RERG	0.145354	0.145354
IFIT1	0.145331	0.145331
KBTBD6	-0.145216	0.145216
HIST2H2BE	-0.145148	0.145148
AP3B2	0.145033	0.145033
LINC01004	0.144864	0.144864
GTSF1L	0.144794	0.144794
ADORA1	0.144773	0.144773
FBXO33	-0.144753	0.144753
[truncated: 2,897 more rows]
