# Supplementary material for: Identification of key regulatory genes and their working mechanisms in type 1 diabetes
Source: BMC Med Genomics. 2023 Jan 17;16:8. doi: 10.1186/s12920-023-01432-y (PMC9843847; doi:10.1186/s12920-023-01432-y)
Supplement: Supplementary file 5 — Additional file 5. Genes with a correlation coefficient above 0.5 were selected for subsequent analysis and 925 candidate genes were obtained. [file 12920_2023_1432_MOESM5_ESM.xlsx]

## Sheet: supplementary table 5
Supplementary table 5. Genes with a correlation coefficient above 0.5 were selected for subsequent analysis and 925 candidate genes were obtained.
NAPEPLD
KLHL9
PREPL
ZNF616
METTL13
HMGCR
HOMEZ
DENND2D
GRASP
IGIP
TRMT1L
JRKL
ZNF234
THNSL1
CETN3
MRPS31
ZNF232
MED17
NACC2
IFITM10
RBM4B
BBS10
PAQR8
PPIL1
ITPRIP
ZNF202
EXOSC3
ZNF322
ZSWIM3
POLH
THAP2
ZNF691
ZNF189
JUND
SENP8
GIMAP8
MORC2
GDPGP1
KBTBD3
TNFSF9
ZNF485
ID1
ZNF628
C2orf44
IFNAR1
ICAM1
ZNF613
FOSL2
LOC100506379
ZNF132
DHFRL1
ACKR3
WDR92
STK17A
KCNK7
NDUFAF1
PARS2
CBX4
CSRNP1
GEMIN5
ZNF470
GAB2
PIGV
GOLPH3L
FAM43A
LAX1
AREG
BCDIN3D
GGPS1
FEM1B
ZNF585A
SRSF1
RBBP6
KNOP1
TRMT13
N6AMT1
C6orf203
PIM3
ZNF879
MAFF
ZNF572
ZNF260
TMEM119
AVPI1
GCNT1
ZNF473
NUDCD1
GADD45B
CISH
C12orf60
TIFAB
ZNF780A
C2orf42
BPTF
EPM2AIP1
GPR68
THAP6
DFNB31
RBM38
GAS5-AS1
KLHL11
HBEGF
BBS12
ERCC4
GXYLT1
NFKBIA
OTULIN
METRNL
ZNF382
RMI1
CRIPT
SNAI1
LIMA1
PANK1
NUP43
ZNF594
NR4A3
PELI1
ZNF397
CBY1
CX3CR1
APOE
PLK3
SDE2
NR4A2
RLN1
CCR5
GCSAM
STBD1
LOC100132057
EGR1
GABARAPL1
ZNF696
STK38L
TTC9C
IER2
C18orf54
ARSK
G0S2
ZNF780B
ABCD3
OSM
VEGFA
DCLRE1A
ZNF287
PIGM
UFSP1
LPAR5
SYF2
NOC3L
PTPRO
FOS
JUNB
KLLN
ZFP36
FAM132A
DUSP1
SFN
FAM200A
ZNF74
ZNF540
ACSL3
RNF103
ZFP3
ID4
GIMAP7
SGK223
GPAM
TXNDC15
SEPSECS-AS1
PTS
CABP7
ZNF623
TMA16
MRM1
TIGD7
JDP2
NFKBIE
ZNF547
GIN1
USP12
CXCL16
ZNF681
PLAUR
NABP1
JOSD1
FPGT
SOCS3
C9orf40
CENPQ
PFKFB3
THAP3
SIRT4
GRM2
CUZD1
KRCC1
KBTBD6
BTLA
KAZALD1
TMEM194A
NFIL3
PEX11A
ZFP14
PRICKLE1
EPHA1
GADD45A
FITM2
PHLDA2
CDKN1A
ZFP62
ST7-AS1
SIK1
GPX3
TNFAIP8L2
HLTF
HUS1B
TRIM13
EARS2
RIPK2
EFCAB7
SYAP1
MYC
MLYCD
PMP22
B3GALT2
THAP8
NINJ1
CXCL2
CCR2
LRIF1
ANKRD9
RBM12B
ZNF781
MAP3K8
FGD6
SLAMF6
DARS2
ATP6V0E2-AS1
ZNF425
SLC2A3
PVRL1
TTC30B
SLC7A5
B3GNT7
RAB20
HOXA5
FBXO33
MED20
AKTIP
ZMYND15
FURIN
PPP1R15A
DNAJB1
PDE4D
PNP
MGC40069
SERTAD3
HIF1A
MTFP1
RLN2
BHLHE40
LINC01004
TMEM105
PLK2
LOC100287896
PTPRS
DGCR14
ZNF566
RABIF
GADD45G
CXCL8
NRARP
CD1C
NLRP3
PNN
CD180
SYCE2
C9orf72
FANCL
MIA
ID2
WNT6
C6orf211
MXD1
ADAMTS5
TNFAIP3
ADORA3
BTG3
GPR171
ZKSCAN3
DUSP4
DUSP6
CD83
SOD2
SPATA6
ZNF582
TNNI2
SEC14L2
FAM50B
IL17C
MGAT4A
DRICH1
NCK1-AS1
EDN2
MIR146A
LIMD1-AS1
SPATA41
RHOB
CCDC65
SLC25A53
PDE4B
TRG-AS1
CDKL3
MPV17L
GZF1
BCL9
PPAPDC2
LOC101928101
MICALCL
ZNF239
IER3
DUSP5
CXCR4
CD200R1
AUNIP
LOC101926967
CEBPA-AS1
TRIM32
CARD6
PAIP2B
LINC01315
CROT
TAF1A
WNT11
CBX2
ANKRD1
RTP4
APAF1
AJUBA
TP53INP2
KRR1
RNF157-AS1
GAL3ST4
BRE-AS1
ZNF606
IKZF3
ZBED8
SLC16A1
ZC3H10
FOSB
PRDM8
TMEM99
DEPDC7
ELL3
REM2
ZBTB11-AS1
ADM
JUN
TNFRSF12A
NAP1L5
KIF13A
LOC554206
PRR5L
CXorf21
MOP-1
NAMPT
PDE7A
SLAMF1
INTS2
EREG
C11orf96
LOC101927974
HNRNPU-AS1
RNF144B
CMTR2
GAL3ST1
LOC100507616
RBBP5
TMEM261
LOC101927482
ZNF404
DRD4
UBA6
CXCR6
GVINP1
ATG4C
OLFM2
CREM
RGS1
SMAD6
KRT83
IRS2
RAG1
STX11
BHLHB9
ZNF818P
KHK
ZFP2
ICOSLG
LOC100130458
RASD1
ZNF563
KLF10
ZNF268
TPTE2P5
CEP19
SSPN
TOB1
TTF2
PTGDR
GPR39
UBE2T
LOC101559451
SAMSN1
DUSP7
ZBTB9
MGC16142
MANEA
B3GNT3
PSAT1
EGR2
LOC100131043
TNFSF14
CD69
ZBTB10
ZNF267
HMGB3P1
ZNF366
PMAIP1
A4GALT
C1RL-AS1
GRIN3A
NUFIP1
CLEC7A
DUSP2
SLC22A4
DNASE1L2
LRRC32
ADRB2
NEU4
ZNF415
IGFALS
CREBRF
KLRG1
SCO2
ZSCAN9
DDX17
LRRN3
LOC101929112
IKZF5
PLA2G4A
MMACHC
LOC101928100
DDIT4
ZSCAN10
GPR19
ZNF831
ZNF443
RUNX3
C8orf60
KLHL15
SIPA1L2
KCTD21
GEN1
PATL1
ZNF670
NDUFV2-AS1
RAMP1
FAM161B
PHOSPHO2
NNMT
IFNL1
SPATA33
CHL1-AS1
ZNF280A
CHAC2
ELL2
MMAA
ZNF649
ANKRD13C
ATF3
TNFRSF21
TMCC3
MFSD4
KMO
HAS1
MTBP
PEX12
RAB23
HEMK1
LOC100499194
EGR3
DDIAS
TAPT1-AS1
GBP3
IRAK1BP1
LOC389641
KBTBD7
LINC00852
ZNF677
SLC30A6
C5AR1
KIF23
NLRC4
KIAA0040
DPY19L4
TCTE1
CXCL1
LOC101929153
PLA2G1B
ANKRD50
EN1
CDC42EP2
EOMES
ZNF19
IL23R
TRUB1
C1orf204
NBPF1
ZNF785
THAP9-AS1
ZNF501
GFPT2
PDGFB
AVIL
LOC151657
HS3ST3B1
CYP1A2
LINC00280
DBNDD1
ATP8B2
GPRIN3
TLR10
ABCA11P
CGN
SCT
ABCA6
ROR1-AS1
ZBED2
LOC100996286
DNAJC28
TMEM14A
THBS1
ELF3
PHACTR1
FASLG
LPAR1
PPAT
ARL13B
ZEB1-AS1
C15orf65
DUSP16
LOC100134937
SNORA74A
RIC3
LINC00563
ZNF669
GNRHR2
DIRAS1
ATPAF1
SAMD9L
CCT5
ZNF718
ZNF793
DLK2
CITED1
FUT8-AS1
TIFA
LRP5L
EPHB3
TMEM196
DHRS9
GALNT8
LPA
CXorf57
KLHDC1
P2RX1
EPT1
LZTS3
VSIG1
ZBTB21
EXD2
OR7C2
SMAD7
LINC00260
SNHG22
HIC1
STARD4
ZNF578
CISD1
ZNF596
DKFZP434A062
KCNA5
ZSCAN16-AS1
DSCC1
RAD51-AS1
FCAR
TET1
F2R
WDR4
HR
CCR8
B3GNT5
LINC01191
SLC6A17
C7orf13
USP30
LOC142937
JAG1
PCSK1N
PTGER4P2-CDK2AP2P2
LOC374890
KCNJ2
ICE2
PEBP4
LSAMP
IQCC
ZNF222
E2F1
BSPRY
LINC01127
TNRC6C-AS1
LCN10
TMEM170B
ZNF331
SCAMP5
FOLR1
TMEM169
SLC32A1
LINC00663
TAS2R10
SLC23A3
HAMP
SPAG4
WNT7A
XKRX
FNBP1L
PAK3
GLUL
SEMA5A
SPDL1
PLCXD2
CNR1
LINC00515
SWSAP1
FCRL3
LSM11
C11orf45
MAML2
PTGS2
KRT5
MOSPD2
NT5E
GAPT
PSMC3IP
ZSCAN22
LOC257396
TNIP3
ENC1
CCDC134
PKP3
DDX58
CD226
ZNF205
METTL18
HAUS3
WNT5B
CLCN4
KCNIP4
MORF4L2-AS1
PRUNE
GPR18
FLJ41455
SLC16A1-AS1
INHBB
C19orf53
BDH2
GZMA
HIST1H1A
CAPNS2
ERMN
RFPL2
DUSP13
CD3G
ZNF154
RRAS2
MTERF1
LRG1
JAZF1-AS1
WDR5B
KATNBL1
UBTD2
PDE2A
CEBPE
BHLHE22
MASTL
MPZL2
PRF1
NKG7
S1PR5
FGFBP2
GPR56
GZMB
GZMH
PPP2R2B
CACNA2D2
C1orf21
TBX21
TGFBR3
LGR6
B3GAT1
KLRD1
CST7
PDGFD
RGS9
CLIC3
KLRF1
JAKMIP2
BFSP1
GNLY
GZMA
BZRAP1
KLRC3
NCR1
ENPP5
CTSW
SH2D2A
KIR2DL2
KIR3DL1
COLGALT2
ELOVL6
F2R
KIR2DS2
IL2RB
LAG3
TLR3
KIR2DL5A
TTC16
EOMES
JAKMIP1
RUNX3
EPB41L4A
SIGLEC17P
AGAP1
DLG5
EVA1C
DTX4
SH2D1B
AKR1C3
RAB11FIP5
PTGDS
KIR2DL4
AKAP5
FEZ1
PTGDR
PRDM1
GPR62
SMKR1
PRR5L
CMKLR1
PTPRM
BNC2
SMAD7
PDZD4
RHOBTB3
KIR2DS4
CD160
KIR2DS3
IL18RAP
NUAK1
KIR3DL3
ADRB2
ZNF600
KIAA0226L
CDCA7L
KIF21A
KRT23
PLEKHF1
FAM179A
CD24
KIF2C
BUB1
CDK1
CCNB2
FOXM1
OIP5
TK1
CDCA3
DTL
HJURP
ESPL1
SPC25
HMMR
ASPM
TROAP
CCNA2
BIRC5
TPX2
CDCA2
KIAA0101
GINS2
UBE2C
MKI67
PBK
GTSE1
TRIP13
TYMS
UCHL1
CD38
KIF4A
CDC45
CDKN3
KIF11
RAD54L
SHCBP1
CEP55
DLGAP5
MELK
KCNN3
C16orf59
PKMYT1
CDT1
AURKB
ABCB9
RAD51
ZWINT
MND1
EXO1
CAV1
TOP2A
GINS1
MYBL2
HRASLS2
CDC20
BUB1B
RRM2
ORC1
SKA1
KIF15
CENPE
GGH
UHRF1
GLDC
TTK
SDC1
CCNB1
KIF14
CHEK1
IGF1
NT5DC2
PLK1
BFSP2
CENPM
E2F8
POLQ
MZB1
FBXO16
ANLN
HIST1H1B
MIXL1
GALNT14
CDC25A
FER1L4
FOXN4
IGLL5
CENPA
LOC101929272
ZC2HC1B
SKA3
HPDL
CKAP2L
ITM2C
DEPDC1B
CNKSR1
TNFRSF17
GPRC5D
SMR3A
E2F1
ESCO2
FA2H
MET
POLE2
OXCT2
CILP2
BIK
SLC1A4
ZNF215
BHLHE41
MGC16025
NEK2
FAM46C
CLSPN
PSAT1
HIST1H2BE
SLCO4A1
TICRR
IGJ
LOC286083
MYH11
UBE2T
PRKACG
HMGB3P1
TIMD4
FBXO43
TAS2R8
JSRP1
PRTN3
FGF4
PHGDH
KIFC1
MOXD1
CENPU
SLC16A14
TYMSOS
SCGB1A1
DGKI
MESP1
MGAT3
TMEM198
CPXM1
INHBA
ATP6V1C2
LOC101928557
SMPDL3B
CTSG
