# Supplementary material for: Identification of key regulatory genes and their working mechanisms in type 1 diabetes
Source: BMC Med Genomics. 2023 Jan 17;16:8. doi: 10.1186/s12920-023-01432-y (PMC9843847; doi:10.1186/s12920-023-01432-y)
Supplement: Supplementary file 6 — Additional file 6. The 925 candidate genes were used for differential analysis and 327 genes were found to have significant differences. [file 12920_2023_1432_MOESM6_ESM.xls]

## Sheet: Sheet1
Supplementary table 6. The 925 candidate genes were used for differential analysis and 327 genes were found to have significant differences.
id	logFC	AveExpr	t	P.Value	B
DDIT4	-1.13047	11.0569	-4.77664	1.10493e-05	3.20118
ID2	-0.500265	12.3728	-4.77152	1.12575e-05	3.18439
MGAT4A	-0.575985	9.75138	-4.5332	2.65868e-05	2.4121
NBPF1	0.529314	6.73344	4.49151	3.08407e-05	2.27888
F2R	-0.576039	7.33032	-4.36179	4.87516e-05	1.86818
NUP43	0.502478	7.62096	4.35517	4.98976e-05	1.84735
EVA1C	-0.484757	6.09801	-4.3508	5.06676e-05	1.83363
C1RL-AS1	0.453295	5.32417	4.32587	5.52849e-05	1.75548
EPM2AIP1	0.910969	6.01696	4.31425	5.75725e-05	1.71916
RUNX3	-0.445486	12.3748	-4.26984	6.7198e-05	1.5807
CD180	0.832652	7.55318	4.26859	6.74919e-05	1.57679
CENPE	0.587348	5.17248	4.26578	6.81518e-05	1.56808
DUSP2	-1.15342	9.64271	-4.25078	7.17932e-05	1.52148
HNRNPU-AS1	0.542241	6.74077	4.18404	9.03975e-05	1.31531
NAP1L5	-0.76209	6.8045	-4.15972	9.82738e-05	1.2406
ESCO2	0.59006	3.25564	4.15221	0.000100836	1.21759
CTSG	1.4735	7.17914	4.14513	0.000103311	1.19592
TGFBR3	-0.612837	8.64947	-4.08215	0.000128076	1.00392
ABCD3	-0.638514	6.95693	-4.05237	0.000141692	0.913719
SH2D2A	-0.537237	8.75987	-3.99842	0.000169995	0.751219
PTGDS	-0.515278	9.49539	-3.98638	0.000177019	0.715111
LINC01004	0.644941	4.64272	3.9839	0.000178498	0.707692
IL2RB	-0.448792	12.543	-3.97795	0.000182105	0.689854
CTSW	-0.501341	10.3059	-3.9652	0.000190057	0.651754
KCNJ2	0.888259	6.90988	3.94083	0.000206199	0.579105
LINC01127	0.689768	4.45212	3.91663	0.000223528	0.507217
DHRS9	1.00064	7.09999	3.91319	0.000226106	0.497004
HMMR	0.663777	5.78506	3.91227	0.000226796	0.494292
PRDM1	-0.430576	8.67388	-3.89975	0.000236438	0.457217
NDUFV2-AS1	-0.49239	6.70131	-3.84609	0.000282401	0.29913
TTC9C	0.412077	6.80275	3.84525	0.000283181	0.296677
UBE2T	0.453519	7.81751	3.83154	0.000296273	0.256483
CLIC3	-0.560583	10.6536	-3.81524	0.000312584	0.208836
SIGLEC17P	-0.562924	8.86216	-3.79446	0.000334635	0.148252
TOB1	-0.413942	10.2309	-3.79288	0.000336369	0.143661
SMKR1	-0.58892	6.5714	-3.75007	0.000386834	0.0195113
CACNA2D2	-0.414081	7.51407	-3.73391	0.000407703	-0.0271249
TNFAIP3	-0.922819	10.1962	-3.7246	0.000420202	-0.0539205
SSPN	0.419374	4.43925	3.69	0.000469986	-0.153226
HUS1B	-0.548991	5.25875	-3.6843	0.0004787	-0.169511
C1orf21	-0.485725	6.75702	-3.6807	0.000484293	-0.179809
CD24	0.857252	8.89041	3.65454	0.000526814	-0.254381
CD69	-0.792991	11.0667	-3.6418	0.00054878	-0.290563
HOXA5	-0.673029	4.42066	-3.60721	0.00061295	-0.388455
NABP1	0.442096	7.97916	3.59845	0.000630284	-0.413128
BZRAP1	-0.434503	8.59973	-3.59556	0.000636114	-0.421274
S1PR5	-0.476818	8.88373	-3.59287	0.000641587	-0.428851
FEZ1	-0.498566	6.22617	-3.57555	0.000677879	-0.477511
CREM	-0.49314	6.8399	-3.57198	0.000685605	-0.487531
AVIL	0.576473	4.00479	3.52447	0.000796635	-0.620144
CEBPE	0.57172	8.40998	3.51831	0.00081222	-0.63725
DNAJB1	-0.452457	10.2966	-3.49549	0.000872532	-0.700467
ZNF785	0.453799	4.40366	3.46344	0.000964454	-0.7888
TNFRSF17	0.904766	8.85453	3.46251	0.000967263	-0.791363
THAP8	0.497176	6.37631	3.44875	0.00100961	-0.829125
RNF144B	-0.404745	8.3878	-3.44326	0.00102698	-0.844153
KLRF1	-0.469138	10.0938	-3.43272	0.00106114	-0.872983
IGJ	0.683791	12.6155	3.41752	0.00111228	-0.914426
CXorf21	0.398626	8.57835	3.39992	0.00117445	-0.96229
CARD6	0.503869	8.75056	3.39961	0.00117556	-0.963126
CCNB1	0.376961	5.7992	3.36717	0.00129895	-1.0509
KLRC3	-0.589686	8.77437	-3.35666	0.00134149	-1.07922
SYAP1	-0.428512	9.43081	-3.35262	0.00135815	-1.09007
IGLL5	0.762408	13.3079	3.35077	0.00136586	-1.09505
GAPT	0.481528	8.60116	3.32673	0.00146988	-1.1595
CST7	-0.463385	10.9765	-3.31586	0.00151936	-1.18856
MKI67	0.537987	4.88065	3.30509	0.0015699	-1.21727
CDC20	0.528995	5.87119	3.27647	0.00171202	-1.29326
IRS2	-0.402935	10.4511	-3.27441	0.00172269	-1.29871
JDP2	-0.39846	9.91316	-3.24003	0.00191051	-1.38935
KLRD1	-0.462145	9.59519	-3.23525	0.00193806	-1.40188
LOC142937	0.55354	5.11038	3.23384	0.00194632	-1.4056
PRICKLE1	0.571695	6.17214	3.23291	0.00195171	-1.40802
PDGFD	-0.436641	5.54914	-3.21073	0.00208561	-1.46607
SAMD9L	0.404707	9.51194	3.19877	0.00216129	-1.49723
AVPI1	-0.656698	6.94444	-3.19639	0.00217667	-1.50343
FGFBP2	-0.557614	11.1688	-3.1939	0.00219289	-1.50991
LGR6	-0.470663	7.8933	-3.19372	0.00219404	-1.51037
RBM4B	0.387798	8.03362	3.19267	0.0022009	-1.5131
MTFP1	-0.443803	8.69612	-3.19047	0.00221537	-1.51883
SMAD7	-0.442134	8.57643	-3.18924	0.00222346	-1.52201
KCTD21	0.375181	7.2351	3.18615	0.00224402	-1.53006
BIK	0.412159	7.27514	3.18282	0.00226631	-1.53869
MAML2	-0.379825	7.04063	-3.17215	0.00233916	-1.56632
LOC100131043	0.69164	5.39273	3.16678	0.00237669	-1.58022
AKR1C3	-0.498644	9.1437	-3.15971	0.00242698	-1.5985
AREG	-1.55406	5.45448	-3.13525	0.00260852	-1.66143
SYF2	-0.431724	8.40415	-3.12847	0.00266107	-1.67882
IFNAR1	0.408661	8.33788	3.12007	0.00272754	-1.70032
GIMAP8	0.387701	9.14806	3.11022	0.00280754	-1.72551
POLQ	0.456946	4.68761	3.10963	0.00281237	-1.72701
KIF14	0.527733	3.82802	3.10282	0.00286896	-1.74436
METRNL	-0.58192	11.4765	-3.10093	0.0028849	-1.74919
LOC151657	0.396628	6.50308	3.09497	0.00293559	-1.76435
ZNF600	-0.341045	7.3328	-3.08968	0.00298126	-1.77779
FANCL	0.443636	6.86727	3.08426	0.00302877	-1.79155
APAF1	0.371511	7.12345	3.08409	0.00303024	-1.79197
LOC101929272	0.762997	3.85234	3.08274	0.00304217	-1.79539
KLHL11	-0.383443	5.81347	-3.07352	0.00312498	-1.81876
ID4	0.62968	4.01089	3.06611	0.00319305	-1.8375
B3GNT7	-0.344426	5.46008	-3.04742	0.00337085	-1.8846
RAMP1	-0.459502	7.2956	-3.04106	0.00343338	-1.90057
ZNF234	0.427219	7.41503	3.03765	0.00346742	-1.90914
DLGAP5	0.619354	5.35612	3.03053	0.00353938	-1.92698
GOLPH3L	0.425582	8.67823	3.02865	0.00355871	-1.93171
PDZD4	-0.500039	5.57493	-3.02525	0.00359375	-1.94022
DUSP6	0.465316	12.2713	3.02512	0.00359511	-1.94054
MOSPD2	0.493002	8.31801	3.02481	0.00359825	-1.9413
MPV17L	0.391502	4.30533	3.01386	0.00371352	-1.96867
MIA	0.497006	5.33418	3.00759	0.00378096	-1.98428
GABARAPL1	-0.465399	8.87962	-2.9897	0.00397989	-2.02874
RRM2	0.639691	6.31675	2.98848	0.00399379	-2.03177
GLDC	0.758512	6.33346	2.98757	0.00400426	-2.03404
CEP19	0.541295	5.87346	2.98615	0.00402059	-2.03756
E2F8	0.584273	3.19979	2.96725	0.0042433	-2.08427
CXCR4	-0.527189	13.8525	-2.95454	0.00439949	-2.11556
PDE4D	-0.339522	5.32673	-2.95252	0.00442492	-2.12054
FEM1B	-0.384329	7.97111	-2.94493	0.00452117	-2.13916
CD160	-0.497348	6.88335	-2.93684	0.00462594	-2.15897
KIF4A	0.51114	3.77821	2.93392	0.00466433	-2.16612
INHBA	0.41126	3.16622	2.93317	0.00467427	-2.16796
SLC16A1-AS1	0.353728	3.85678	2.91139	0.00497056	-2.22107
RMI1	0.390996	8.17558	2.89516	0.00520263	-2.26046
GINS1	0.431071	5.94476	2.8943	0.00521522	-2.26255
DDIAS	0.33396	6.86488	2.89173	0.00525284	-2.26875
PNP	0.354817	11.4633	2.88948	0.00528608	-2.27419
KMO	0.403943	7.34457	2.86502	0.00566026	-2.33316
C2orf42	0.32355	7.71111	2.85925	0.00575203	-2.34702
ZNF669	-0.331566	5.67188	-2.85735	0.00578248	-2.35156
JOSD1	-0.337964	11.2482	-2.83016	0.00623571	-2.41652
TTK	0.521769	3.80158	2.82503	0.00632491	-2.42873
SHCBP1	0.515229	5.17156	2.81438	0.00651361	-2.45401
SRSF1	0.330857	6.41788	2.81202	0.00655602	-2.45958
ZNF691	0.440895	5.95763	2.79819	0.00681044	-2.49229
NKG7	-0.332938	14.0797	-2.77779	0.00720219	-2.54029
AGAP1	-0.388956	4.86677	-2.77466	0.00726424	-2.54765
DUSP1	-0.629341	11.4132	-2.77212	0.00731472	-2.55359
SLC7A5	-0.495993	7.43302	-2.7712	0.00733311	-2.55574
IL18RAP	-0.347026	10.6288	-2.76667	0.00742441	-2.56635
EXO1	0.372046	4.20795	2.76327	0.00749365	-2.57431
LOC101926967	-0.467731	8.16238	-2.76106	0.00753891	-2.57947
BRE-AS1	-0.971038	5.38436	-2.73731	0.00804172	-2.63476
MZB1	0.569149	8.52293	2.73609	0.00806832	-2.63759
SDE2	-0.392275	7.66881	-2.7228	0.00836372	-2.66835
TPX2	0.503123	5.62955	2.72151	0.00839293	-2.67133
RAD54L	0.390527	5.33705	2.72019	0.00842289	-2.67438
DFNB31	-0.44566	5.06658	-2.71502	0.00854127	-2.68631
MRM1	0.331697	7.4379	2.71276	0.00859363	-2.69153
KRT83	-0.376061	4.01155	-2.70051	0.0088816	-2.71969
DTL	0.464996	5.04339	2.70037	0.00888513	-2.72003
PTS	-0.334571	8.91409	-2.69757	0.00895224	-2.72646
BBS10	0.403459	6.96371	2.69584	0.0089939	-2.73042
PARS2	0.492205	5.76678	2.68824	0.00917911	-2.74782
UBE2C	0.494157	7.45398	2.68372	0.00929095	-2.75816
RIPK2	-0.306944	9.40348	-2.68351	0.00929621	-2.75864
TNFAIP8L2	0.404269	10.691	2.67986	0.00938751	-2.76698
NR4A2	-1.23753	7.33973	-2.67777	0.00944004	-2.77174
GALNT14	0.467924	5.09715	2.66172	0.00985344	-2.80828
B3GAT1	-0.4922	8.12761	-2.65877	0.00993094	-2.81495
METTL13	0.347186	9.84226	2.65722	0.0099721	-2.81848
RAD51	0.349656	6.36383	2.64888	0.0101956	-2.83735
TLR10	0.503466	7.17382	2.64136	0.0104012	-2.85434
SPC25	0.436872	5.02797	2.63434	0.0105964	-2.87017
PLA2G4A	0.442519	6.13307	2.62617	0.0108281	-2.88856
GRASP	-0.618116	9.61777	-2.61718	0.0110879	-2.90871
BTG3	-0.296763	8.59023	-2.61387	0.0111851	-2.91612
PNN	0.317047	6.90798	2.61364	0.0111919	-2.91665
CCR2	0.443881	8.75823	2.61361	0.0111928	-2.91671
KRT23	0.635093	4.69103	2.59995	0.0116022	-2.94722
TK1	0.448424	9.20534	2.59578	0.0117299	-2.95651
DTX4	0.434015	4.20037	2.59545	0.01174	-2.95724
LOC100132057	0.319185	5.97649	2.59346	0.0118015	-2.96167
DDX58	0.478824	8.45378	2.58277	0.0121362	-2.98539
TRMT13	0.427551	6.94295	2.58205	0.0121592	-2.98699
ZNF585A	0.343465	5.73673	2.56448	0.0127296	-3.02584
ID1	-1.2266	6.86165	-2.56304	0.0127774	-3.02901
FOXM1	0.464699	4.86272	2.55808	0.0129434	-3.03994
LINC00852	-0.34353	5.5827	-2.55655	0.0129949	-3.0433
PDE7A	0.305442	6.62687	2.55477	0.013055	-3.04721
SNHG22	0.459161	3.9127	2.55218	0.0131431	-3.0529
PLK1	0.338244	4.249	2.54782	0.0132924	-3.06245
MAFF	-0.683719	7.21584	-2.53692	0.0136732	-3.08633
CISH	0.511912	9.31956	2.526	0.0140642	-3.11015
CD3G	-0.308116	11.5081	-2.52441	0.0141218	-3.1136
SMAD6	-0.671711	4.24342	-2.52279	0.014181	-3.11714
FBXO33	-0.291973	9.04741	-2.51696	0.0143955	-3.12981
PPP2R2B	-0.287072	7.88664	-2.5108	0.0146252	-3.14317
UHRF1	0.457743	5.24511	2.50996	0.0146568	-3.14499
TIFA	0.37464	3.89617	2.49373	0.0152794	-3.18006
CCNA2	0.435194	5.15107	2.49354	0.0152867	-3.18047
TRIM13	0.311825	8.18603	2.48975	0.0154356	-3.18863
GZMH	-0.514761	13.3847	-2.48716	0.0155382	-3.19422
CREBRF	-0.287773	7.94608	-2.48101	0.0157839	-3.20743
FOSB	-0.824136	8.47537	-2.47968	0.0158375	-3.21028
KIAA0226L	0.417045	8.51036	2.47644	0.0159686	-3.21722
ZNF189	0.304094	8.28485	2.4737	0.0160806	-3.2231
MOP-1	-0.350594	5.59547	-2.47264	0.016124	-3.22537
MIR146A	0.425041	5.52266	2.46575	0.0164089	-3.2401
ZNF623	0.373924	5.24392	2.46056	0.0166264	-3.25117
TAS2R10	0.394775	3.63984	2.45922	0.0166829	-3.25402
NAPEPLD	0.588409	6.97631	2.45834	0.0167204	-3.25591
ERCC4	0.346719	5.12222	2.45422	0.0168955	-3.26467
LPAR1	0.49551	5.70994	2.45283	0.0169554	-3.26764
SPDL1	0.311746	6.6701	2.4449	0.0172985	-3.28446
FAM43A	0.514996	7.39333	2.44176	0.0174362	-3.29112
SAMSN1	-0.304431	9.12851	-2.44095	0.0174721	-3.29284
SIK1	-0.72809	8.43513	-2.42503	0.0181866	-3.32647
BCDIN3D	0.341801	8.1974	2.4203	0.018404	-3.33642
C6orf211	0.300904	7.89239	2.41258	0.0187639	-3.35265
TTC16	-0.284556	7.23044	-2.41154	0.0188128	-3.35483
TAF1A	0.371834	5.78621	2.40664	0.0190448	-3.36509
PRF1	-0.305183	11.0052	-2.39763	0.0194787	-3.38394
TRMT1L	0.45617	6.42076	2.39625	0.0195457	-3.38682
FOS	-0.666769	13.2262	-2.39276	0.0197167	-3.3941
BTLA	0.490297	7.78087	2.3874	0.0199816	-3.40526
ZNF572	0.421607	5.38441	2.37897	0.0204046	-3.42276
MELK	0.466215	5.53584	2.37709	0.0205002	-3.42667
CDK1	0.330273	5.27401	2.37525	0.0205939	-3.43047
TNFRSF21	-0.35884	7.04903	-2.37417	0.0206488	-3.4327
MED20	0.273544	5.6061	2.36666	0.0210367	-3.44823
BNC2	-0.330516	3.73104	-2.36118	0.0213238	-3.45954
C9orf40	0.299251	5.98413	2.35951	0.0214119	-3.46298
NLRC4	0.287811	6.55968	2.35805	0.0214894	-3.46599
CEP55	0.430976	4.64764	2.34673	0.0220976	-3.48925
KIF2C	0.354612	6.26475	2.34416	0.0222379	-3.49453
KRCC1	0.27729	9.68388	2.3418	0.0223674	-3.49936
ACKR3	0.402737	7.3052	2.33923	0.0225089	-3.50461
PLK2	-0.602677	5.83569	-2.33726	0.022618	-3.50864
MED17	0.308771	7.54027	2.3338	0.0228112	-3.51572
TROAP	0.273893	5.55171	2.33346	0.0228299	-3.5164
TYMS	0.420981	8.17694	2.32695	0.0231974	-3.52968
PRDM8	0.273482	5.93905	2.32436	0.0233445	-3.53494
KIF23	0.302191	5.37123	2.32168	0.0234984	-3.5404
KIFC1	0.461348	5.25168	2.32146	0.0235106	-3.54083
MANEA	0.276432	5.87187	2.32059	0.023561	-3.54261
TNRC6C-AS1	0.393249	6.03479	2.31743	0.0237434	-3.54902
MORF4L2-AS1	0.312304	3.99755	2.31461	0.0239076	-3.55475
BHLHE40	-0.348238	8.63579	-2.30888	0.0242439	-3.56635
DSCC1	0.479791	4.53386	2.30761	0.0243193	-3.56893
TMA16	0.288427	7.17866	2.30099	0.024714	-3.58229
KIAA0101	0.397371	8.05353	2.29984	0.0247834	-3.58462
SKA3	0.317285	3.64483	2.29742	0.0249291	-3.58948
PPAPDC2	0.301369	7.37878	2.29715	0.0249458	-3.59004
RIC3	0.413817	4.82036	2.29296	0.0252006	-3.59847
TOP2A	0.449727	5.14669	2.29229	0.0252415	-3.59981
ZNF780B	0.39324	4.54342	2.29091	0.0253262	-3.60259
ZNF202	0.26109	6.02465	2.28923	0.0254299	-3.60598
KBTBD6	0.367186	6.54519	2.2832	0.0258038	-3.61807
PMP22	-0.339028	6.11665	-2.28212	0.0258714	-3.62024
LOC101927974	0.282727	7.26969	2.2797	0.0260229	-3.62508
KIF13A	-0.3626	5.5043	-2.27716	0.0261831	-3.63016
FBXO16	0.37353	3.12094	2.27218	0.0264995	-3.6401
CDC45	0.336318	6.61266	2.26501	0.0269616	-3.65441
NFKBIA	-0.34293	12.0942	-2.26135	0.0271999	-3.66168
RAB11FIP5	-0.2649	7.77135	-2.25745	0.027456	-3.66943
ZFP62	0.303128	8.06675	2.25243	0.0277891	-3.6794
MGAT3	0.290922	6.31927	2.25085	0.0278944	-3.68252
HJURP	0.356154	6.29929	2.25025	0.0279349	-3.68372
RBM12B	0.280784	6.54618	2.24983	0.0279628	-3.68454
BPTF	0.301473	6.90989	2.24538	0.0282626	-3.69335
ZNF331	-0.330702	6.8756	-2.24002	0.0286271	-3.70393
ZFP14	0.382695	4.46113	2.23333	0.0290878	-3.7171
ZNF154	0.275331	4.7128	2.23252	0.0291444	-3.7187
FBXO43	0.36837	3.36869	2.23139	0.0292231	-3.72093
ASPM	0.363144	4.77441	2.23062	0.0292765	-3.72243
TAPT1-AS1	0.30292	5.08838	2.22503	0.0296691	-3.73341
RAB23	0.390428	3.54127	2.22407	0.0297374	-3.7353
PTPRM	-0.406069	6.15994	-2.21618	0.0302997	-3.75073
JUNB	-0.514438	10.5285	-2.2112	0.03066	-3.76046
NEK2	0.314776	3.38075	2.20721	0.0309513	-3.76824
ZNF268	0.251613	6.10974	2.20647	0.0310057	-3.76969
MPZL2	0.255581	6.00433	2.20613	0.0310306	-3.77035
PTPRS	-0.294836	6.41248	-2.20598	0.0310417	-3.77064
TNFRSF12A	-0.359888	6.8657	-2.187	0.032464	-3.80746
ZNF322	0.298769	7.27681	2.17222	0.0336114	-3.83596
OIP5	0.319102	5.7357	2.17062	0.033737	-3.83901
KIF11	0.308009	5.98121	2.16662	0.034055	-3.8467
CDCA2	0.301711	5.72147	2.16658	0.0340582	-3.84678
AKTIP	0.282051	7.94869	2.16616	0.0340917	-3.84758
PIGV	0.250776	7.85919	2.16248	0.0343865	-3.85464
RBM38	-0.274961	9.69766	-2.16015	0.0345741	-3.85909
EDN2	-0.407715	3.72727	-2.1574	0.0347965	-3.86434
CD226	-0.246423	6.89057	-2.15628	0.0348876	-3.86648
SOD2	-0.262515	11.2344	-2.15484	0.0350048	-3.86923
STK17A	0.348118	6.22511	2.15446	0.0350362	-3.86996
LIMD1-AS1	0.295861	4.44014	2.15388	0.0350837	-3.87107
PSAT1	0.245451	7.29308	2.1466	0.0356831	-3.88493
CCNB2	0.340775	7.1855	2.14521	0.035799	-3.88758
RNF103	-0.280224	8.17459	-2.13714	0.0364761	-3.90289
THAP2	0.462883	5.23973	2.13561	0.0366058	-3.90579
USP12	-0.257837	5.48967	-2.13149	0.0369576	-3.9136
ZWINT	0.297917	7.11991	2.13141	0.0369646	-3.91375
MAP3K8	-0.357649	8.87192	-2.12196	0.0377811	-3.93158
PTPRO	0.380228	7.02911	2.11935	0.0380095	-3.93649
KIF15	0.297867	5.28901	2.11847	0.0380869	-3.93815
PDE4B	-0.289203	9.72294	-2.10955	0.0388776	-3.95489
GADD45A	-0.296923	8.72224	-2.1064	0.0391606	-3.9608
JUN	-0.573555	8.73992	-2.10508	0.0392795	-3.96327
IGIP	0.399278	6.34198	2.10122	0.0396289	-3.97048
CEBPA-AS1	0.326904	6.043	2.09488	0.0402099	-3.98232
FOSL2	-0.380168	8.08637	-2.09326	0.0403593	-3.98533
AKAP5	-0.299041	4.00809	-2.09264	0.0404164	-3.98648
PDE2A	-0.268212	6.18271	-2.0918	0.0404942	-3.98805
THAP3	0.241245	7.20989	2.0834	0.0412797	-4.00365
TTF2	0.269529	5.60526	2.07739	0.0418486	-4.01477
ZNF397	0.256089	6.33854	2.07516	0.0420624	-4.0189
BUB1	0.310559	5.43195	2.06685	0.0428653	-4.03424
WNT11	-0.48883	4.23239	-2.06401	0.0431417	-4.03945
DARS2	0.277649	6.17992	2.06194	0.0433454	-4.04326
GZMB	-0.325254	13.5758	-2.05896	0.0436396	-4.04874
TNFSF14	0.295283	7.68698	2.05805	0.0437292	-4.0504
AURKB	0.298771	4.66588	2.05506	0.0440264	-4.05589
NUAK1	-0.345763	4.32453	-2.05281	0.0442511	-4.06001
C18orf54	0.283871	4.3046	2.05033	0.0445001	-4.06455
HRASLS2	0.379068	7.27693	2.05003	0.0445301	-4.06509
DKFZP434A062	0.245	3.86272	2.04303	0.0452397	-4.07788
NDUFAF1	0.24155	9.66466	2.04154	0.045392	-4.0806
USP30	-0.244902	5.39455	-2.03662	0.0458973	-4.08954
ESPL1	0.318902	5.59015	2.02867	0.0467252	-4.10398
PTGER4P2-CDK2AP2P2	-0.333251	3.70978	-2.02197	0.0474324	-4.1161
BHLHE22	-0.339347	2.9071	-2.01832	0.0478218	-4.12269
JRKL	0.280852	5.9965	2.01637	0.0480309	-4.1262
ZNF382	0.27751	4.71607	2.01231	0.0484682	-4.13351
IGFALS	-0.303737	5.25912	-2.00913	0.0488144	-4.13924
KLLN	0.313521	5.31938	2.00172	0.0496271	-4.15253
CDKN3	0.318904	5.58922	2.00112	0.0496926	-4.15359
RGS1	-0.691019	8.01404	-2.00097	0.0497093	-4.15386
