# Supplementary material for: Identification of key regulatory genes and their working mechanisms in type 1 diabetes
Source: BMC Med Genomics. 2023 Jan 17;16:8. doi: 10.1186/s12920-023-01432-y (PMC9843847; doi:10.1186/s12920-023-01432-y)
Supplement: Supplementary file 7 — Additional file 7. Prediction on the target genes of 13 candidate miRNAs (hsa-mir-28, hsa-mir-744, hsa-let-7i, hsa-mir-584, hsa-mir-423, hsa-mir-1249, hsa-mir-1275, hsa-mir-25, hsa-mir-146b, hsa-mir-345, hsa-mir-1237 and hsa-mir-1301. [file 12920_2023_1432_MOESM7_ESM.xlsx]

## Sheet: supplementary table 7
Supplementary table 7. Prediction on the target genes of 13 candidate miRNAs (hsa-mir-28, hsa-mir-744, hsa-let-7i, hsa-mir-584, hsa-mir-423, hsa-mir-1249, hsa-mir-1275, hsa-mir-25, hsa-mir-146b, hsa-mir-345, hsa-mir-1237 and hsa-mir-1301)
hsa-mir-28	AS3MT; BEGAIN; C16orf52; CASP2; CDKN2AIP; CNTFR; CYTH2; DERL2; DKK3; E2F6; EN2; EOMES; FAM217B; FOXJ3; GABRA3; GBX1; GLG1; GLP2R; GNG12; GPM6A; HOXB3; HS2ST1; KCNJ6; KIAA0355; LURAP1L; LYPD3; MARCH9; MCM9; MRPS35; MTCP1; NANOS1; NFE2L2; NNAT; OSBPL10; POU6F2; PRCC; PSMF1; RAP1B; RBM23; RELA; RHO; RNF150; SLC37A4; SLC44A5; SRSF1; SSRP1; TAGAP; TEX261; TMEM200B; TMEM260; TNS3; TRIM44; TTC39A; TXNL1…
hsa-mir-744	AP5S1; BIN1; CAMK2B; CSMD2; CYP4F22; CYTH2; FADS3; GRIN2D; HECTD3; HPSE2; JUNB; KCNAB3; LRP3; NFIX; NPAS4; NRGN; PAX2; PHLDB3; PPP5C; SCRT1; SEPT1; SH3BGRL3; SLC5A10; SOX12; SPTBN4; TGFB1; TMEM253; UBE2L3; VPS37D; ZNF385A;
hsa-let-7i	ABCB9; ABCC10; ABCC5; ABHD17C; ACER2; ACPP; ACSL6; ACVR1C; ADAM15; ADAMTS15; ADAMTS5; ADAMTS8; ADIPOR2; ADRB1; ADRB2; ADRB3; AEN; AFF2; AGO3; AGO4; AGPAT6; AGPAT9; AHCTF1; AIFM1; AKAP6; ALKBH1; AMER3; AMOT; AMT; ANGPTL2; ANKRD46; AP1S1; APBB3; APPBP2; ARG2; ARHGAP20; ARHGAP28; ARHGEF15; ARHGEF38; ARHGEF7; ARID3A; ARID3B; ARL4D; ARL5A; ARL6IP6; ARRDC4; ASAP1; ATP2A2; ATP2B4; ATP8B4; ATPAF1; ATXN7L…
hsa-mir-584	-
hsa-mir-423	AGAP2; AMBRA1; ANGPTL2; AP2M1; ASB14; ASB6; ATP8B2; ATXN7L3; BAP1; BCAS3; C20orf27; CDC42SE1; CNBP; CNTN2; CREBZF; CRTC2; CYP4F22; DERL3; DOLPP1; EFNA3; EIF4A1; ELOVL3; ERF; EVX1; FAM127A; FAM127B; FAM127C; FAM172A; FAM222B; FKBP5; FOXP4; GAL3ST4; GK5; GLP1R; GLYR1; GRM1; GRM4; HIST1H3I; HNRNPUL1; INO80; KLC2; KLHL3; LHX6; MAMSTR; MAP7D1; MED16; MFAP2; MYBL2; NAALADL1; NACC1; NAGPA; NFATC4; NGF; …
hsa-mir-1249	CRELD1; EPHB2; HNRNPK; HOXB8; IL17RE; IQSEC1; OSBP2; SERTAD4; SKOR1; SPOCD1;
hsa-mir-1275	-
hsa-mir-25	AARS; ACOX1; ACTC1; ADAM19; ADAMTSL1; ADAMTSL3; ADCY3; ADM; ADRB1; AFF1; AIDA; ANKRD44; ANP32E; AP1AR; APPL1; ARHGAP29; ARHGEF10; ARHGEF17; ARMC1; ARRDC3; ARRDC4; ASB7; ASPH; ASPN; ATP8B1; ATXN3; AURKA; B3GALT2; BAZ2B; BCAT2; BCL11B; BRMS1L; BSDC1; BTG2; BTLA; C11orf24; C16orf87; C20orf194; C21orf91; C2CD4C; C2orf69; C5orf24; CALN1; CAMK2A; CASD1; CASK; CBLN4; CCNC; CCNJL; CD2AP; CD69; CDC27; CDC…
hsa-mir-146b	ACKR2; APPL1; BAG1; BCORL1; C16orf72; C17orf78; C21orf33; CASK; CD80; CDKN2AIP; DCAF12; DNPEP; EIF4G2; ERLEC1; ESYT2; FAM169A; FAM210A; FAM26E; FBXW2; FMO2; GDNF; HNRNPD; IGSF1; IRAK1; KBTBD4; KLF7; LFNG; NF2; NOVA1; NRAS; NUDT17; NUMB; OSTN; PGK1; PSMA4; PTPRA; RARB; SBSPON; SEC23IP; SH3GL2; SIAH2; SLC10A3; SMAD4; STC1; STRA13; STRBP; TDRKH; TMEM120B; USP3; VASN; WWC2; ZBTB2; ZBTB26; ZDHHC13; ZN…
hsa-mir-345	-
hsa-mir-1237	-
hsa-mir-1301	-
